# Supplementary material for: Ago1 Interacts with RNA Polymerase II and Binds to the Promoters of Actively Transcribed Genes in Human Cancer Cells
Source: PLoS Genet. 2013 Sep 26;9(9):e1003821. doi: 10.1371/journal.pgen.1003821 (PMC3784563; doi:10.1371/journal.pgen.1003821)
Supplement: Table S1 — Summary of ChIP-seq genome alignment. (XLSX) [file pgen.1003821.s013.xlsx]

## Sheet: Table S1
Supplemental Table 1. Summary of ChIP-seq genome alignment.
Sample Name	1 map	2 maps	3 maps	4 maps	5 maps	6 maps	more than 6 maps	not alignable	total reads
Input	73464481	1997893	719025	429873	277238	169173	2525368	5233315	84816366
IgG	79157070	2313527	869407	508178	329389	229465	3309406	14103417	100819859
H3K4me3	100590002	2094174	720474	426359	257957	151995	2271239	6154547	112666747
Ago1	95613845	2625205	968442	563253	358254	251963	3600875	15000675	118982512
Ago2	91493244	2419298	898793	535965	347004	219948	3305557	9300474	108520283
1 map: read mapped to single genomic location
2 (3,4,5,6 or more) map: read mapped to 2 (3,4,5,6 or more) genomic location
