# Supplementary material for: Ago1 Interacts with RNA Polymerase II and Binds to the Promoters of Actively Transcribed Genes in Human Cancer Cells
Source: PLoS Genet. 2013 Sep 26;9(9):e1003821. doi: 10.1371/journal.pgen.1003821 (PMC3784563; doi:10.1371/journal.pgen.1003821)
Supplement: Table S2 — Summary of ChIP-seq results. (XLSX) [file pgen.1003821.s014.xlsx]

## Sheet: Table S2
Supplemental Table 2. Summary of ChIP-seq results
Sample	Total # Reads	# Reads Aligned	# Unique Matches	% Alignment	# peaks called by CCAT (without FDR cutoff)	# peaks called by CCAT (FDR cut off ≤ 0.054)
Input	84816366	79583051	73464481	0.866	n/a	n/a
H3K4me3	112666747	106512200	100590002	0.893	16729	16151
Ago1	118982512	103981837	95613845	0.804	110533	44684
Ago2	108520283	99219809	91493244	0.843	144	0
