# Supplementary material for: Ago1 Interacts with RNA Polymerase II and Binds to the Promoters of Actively Transcribed Genes in Human Cancer Cells
Source: PLoS Genet. 2013 Sep 26;9(9):e1003821. doi: 10.1371/journal.pgen.1003821 (PMC3784563; doi:10.1371/journal.pgen.1003821)
Supplement: Table S3 — List of Ago1 peaks (FDR 0.054). (XLSX) [file pgen.1003821.s015.xlsx]

## Sheet: Table S3
Supplemental Table 3. List of Ago1 peaks (FDR ≤0.054)
Chromosome	Peak position (middle)	Peak position (Start)	Peak position (end)	Reads in ChIP	Reads in control	Fold-change score	Local FDR
chr8	43095775	43092200	43097900	129	19	28.3113	0.001
chr9	35757275	35756250	35757950	120	23	23.8546	0.001
chr10	4734375	4733850	4735000	98	19	21.0007	0.001
chr16	30662125	30661400	30663500	105	27	19.3282	0.001
chr9	68408825	68408100	68414450	63	12	17.3735	0.001
chr21	46404275	46402250	46405050	37	2	16.8394	0.001
chr19	56110875	56110050	56112600	132	44	16.8177	0.001
chr17	73452775	73452100	73453750	165	55	16.7938	0.001
chr2	219271275	219269650	219272000	55	9	16.7137	0.001
chr20	62325025	62324250	62332950	62	12	16.5568	0.001
chr3	57742125	57741450	57743100	76	20	16.3072	0.001
chr6	20403225	20401650	20404800	39	5	15.5784	0.001
chr11	65667025	65666250	65668500	91	27	15.4636	0.001
chrY	13478475	13476100	13479400	93	29	15.3645	0.001
chr17	58196875	58196000	58198550	54	10	15.3512	0.001
chr16	67144025	67142900	67144550	48	9	15.2795	0.001
chr1	933275	932500	937650	49	9	15.2286	0.001
chr21	9438725	9436950	9440100	40	6	15.09	0.001
chr12	56651725	56650300	56652950	47	10	15.0523	0.001
chr12	5807125	5806400	5807700	33	2	14.9504	0.001
chr10	135107125	135106100	135107750	51	12	14.5461	0.001
chr14	19686175	19685250	19688350	55	13	14.5273	0.001
chr10	35626275	35624700	35626850	80	29	14.2926	0.001
chr22	17044225	17043100	17049450	43	8	14.2767	0.001
chr1	148931075	148927600	148932500	106	38	14.2393	0.001
chr2	98612775	98612050	98613500	91	31	14.1668	0.001
chr16	30546425	30545150	30546900	69	22	14.1019	0.001
chr7	65447075	65446350	65447900	69	20	14.0873	0.001
chr7	6450675	6449450	6451700	32	3	13.9817	0.001
chr16	32486225	32484850	32487250	32	3	13.9817	0.001
chr12	49035725	49035000	49036650	32	3	13.9817	0.001
chr2	132404725	132403550	132405400	32	3	13.9817	0.001
chr17	58104375	58103050	58108550	59	15	13.9809	0.001
chr17	64299325	64297850	64300200	51	13	13.9672	0.001
chr9	45436725	45434300	45443700	51	13	13.9672	0.001
chr1	36023325	36022700	36025100	98	38	13.9668	0.001
chr3	120169425	120168850	120170950	41	8	13.8938	0.001
chr17	77160075	77158600	77161250	29	1	13.8385	0.001
chr21	47717525	47716800	47718200	29	1	13.8385	0.001
chr6	35699525	35698850	35700350	47	11	13.8254	0.001
chr16	88767675	88766500	88768350	65	21	13.7619	0.001
chrY	13489225	13486850	13490250	159	70	13.7506	0.001
chr6	30712075	30709300	30712750	58	17	13.7412	0.001
chr2	31457075	31456350	31457850	73	25	13.7136	0.001
chr18	55289225	55288550	55289900	84	31	13.7121	0.001
chr8	103424075	103423400	103425500	51	14	13.7037	0.001
chr4	56413225	56411900	56413950	60	18	13.6431	0.001
chr1	200638775	200638150	200639500	67	22	13.6389	0.001
chr17	79303675	79302950	79306550	63	18	13.6162	0.001
chr11	64015025	64012150	64016750	73	24	13.6153	0.001
chr2	232253425	232252450	232254200	110	45	13.6043	0.001
chr8	86749625	86749050	86750250	99	37	13.5187	0.001
chr17	43482775	43482000	43483750	44	9	13.4969	0.001
chr11	36399025	36397400	36399550	36	5	13.4729	0.001
chr11	107727825	107726950	107728500	203	89	13.4126	0.001
chr1	1093925	1091750	1094700	42	9	13.4105	0.001
chr2	62733025	62732400	62733600	74	24	13.4031	0.001
chr20	44034725	44033900	44036300	73	26	13.364	0.001
chr14	52118125	52117100	52119700	116	49	13.3627	0.001
chr1	179851775	179851250	179852450	56	18	13.3403	0.001
chr1	143276075	143274600	143281450	56	18	13.3403	0.001
chr2	239886925	239886250	239887500	35	5	13.3	0.001
chr9	130213675	130212900	130214850	88	33	13.2998	0.001
chr3	190551725	190551300	190552400	34	5	13.2908	0.001
chr5	92906775	92906050	92907300	34	5	13.2908	0.001
chr19	56158125	56157550	56161450	34	5	13.2908	0.001
chr3	15160375	15159850	15160950	34	5	13.2908	0.001
chr20	44453125	44452100	44454550	47	12	13.2899	0.001
chr11	2196875	2196100	2197500	47	12	13.2899	0.001
chr1	25895375	25894800	25896000	45	11	13.2797	0.001
chr21	45721725	45720150	45722850	45	11	13.2797	0.001
chr19	7555475	7554750	7556000	45	11	13.2797	0.001
chr19	49865025	49863000	49866200	66	23	13.2504	0.001
chr20	1858325	1856900	1858900	39	8	13.1716	0.001
chr1	1180975	1178550	1181650	39	8	13.1716	0.001
chr22	39570925	39570150	39574150	93	34	13.1654	0.001
chr5	177209625	177208750	177210700	54	15	13.1588	0.001
chr20	10415975	10415300	10416450	155	68	13.1353	0.001
chrY	13463825	13461450	13464600	81	31	13.0998	0.001
chr20	52209875	52208800	52211350	56	16	13.0535	0.001
chr17	72427275	72425900	72430050	85	34	13.0013	0.001
chr8	145114875	145111700	145118900	43	10	12.9767	0.001
chr8	144697325	144693850	144698450	43	10	12.9767	0.001
chr20	56172025	56171300	56172700	53	14	12.9493	0.001
chr17	78947175	78946050	78947700	32	4	12.9422	0.001
chr1	120652875	120652200	120653500	49	13	12.9383	0.001
chr20	60934775	60926700	60939050	103	41	12.9206	0.001
chr2	33091825	33091250	33092500	96	39	12.9137	0.001
chr3	193852775	193851850	193853550	69	24	12.8802	0.001
chr11	123380875	123380200	123381600	44	11	12.8775	0.001
chr5	149737325	149736700	149738150	79	29	12.8765	0.001
chr15	75940075	75939250	75941200	52	16	12.8682	0.001
chr1	1309925	1309400	1311200	52	16	12.8682	0.001
chrX	134186225	134185050	134186800	43	11	12.8647	0.001
chr14	105155475	105153750	105156150	51	15	12.8613	0.001
chr5	176924575	176923700	176926000	51	15	12.8613	0.001
chr8	146078275	146073950	146079150	97	39	12.8604	0.001
chr8	144489625	144488600	144491650	36	7	12.8527	0.001
chr17	45607525	45606850	45608100	36	7	12.8527	0.001
chr2	45396725	45395850	45398300	39	9	12.8404	0.001
chr20	60994225	60992700	60995250	39	9	12.8404	0.001
chr2	216028225	216027600	216028850	27	1	12.8281	0.001
chr1	5918425	5917800	5919100	27	1	12.8281	0.001
chr7	1584575	1584000	1588200	40	9	12.8173	0.001
chr19	13377975	13377400	13379600	40	9	12.8173	0.001
chr14	64270175	64269000	64270650	40	9	12.8173	0.001
chr1	16470575	16469350	16471250	57	18	12.7993	0.001
chr19	18682425	18681200	18683450	79	30	12.7784	0.001
chr12	56693925	56693300	56694550	59	20	12.7699	0.001
chr20	56290075	56289550	56290700	41	10	12.7667	0.001
chr14	50370325	50369100	50370900	41	10	12.7667	0.001
chr8	142216525	142215100	142217150	38	8	12.7544	0.001
chrX	129707175	129706400	129707750	38	8	12.7544	0.001
chr1	228559675	228557550	228561750	39	7	12.7538	0.001
chr1	6266075	6265250	6269000	61	20	12.7436	0.001
chr21	46294625	46292450	46295250	61	20	12.7436	0.001
chr1	2620425	2618200	2624150	54	16	12.7105	0.001
chr2	178077925	178077250	178078550	42	11	12.7079	0.001
chr18	15198025	15196800	15198700	42	11	12.7079	0.001
chr19	11494675	11491300	11495700	42	11	12.7079	0.001
chr17	36286975	36283550	36297300	91	34	12.7062	0.001
chr8	145912525	145911900	145913550	63	21	12.7045	0.001
chr20	60951975	60951400	60952550	46	12	12.6968	0.001
chr9	131965275	131964700	131966650	46	12	12.6968	0.001
chr2	39676325	39675700	39676900	46	12	12.6968	0.001
chr7	2569625	2568050	2570750	62	21	12.6949	0.001
chr17	47104075	47103500	47104750	91	39	12.6478	0.004
chr17	77274575	77273850	77275100	30	3	12.6099	0.004
chr1	223936625	223936150	223937300	50	15	12.5982	0.004
chr6	128841475	128840900	128842300	58	18	12.5744	0.004
chr11	78590475	78589900	78591300	26	1	12.5688	0.004
chr8	144120125	144118950	144121650	26	1	12.5688	0.004
chr17	74381475	74376750	74382200	54	19	12.5639	0.004
chr7	99006175	99005500	99006800	54	19	12.5639	0.004
chr1	155290725	155290000	155291450	42	10	12.5487	0.004
chr16	1973725	1973100	1974350	42	10	12.5487	0.004
chr1	228743725	228742300	228744350	64	23	12.5397	0.004
chr9	133803875	133802600	133806650	58	20	12.5122	0.004
chr17	75386075	75385300	75387650	58	20	12.5122	0.004
chr1	1291675	1288100	1293450	41	9	12.5027	0.004
chr16	554375	553700	555800	41	9	12.5027	0.004
chr5	175298975	175298300	175300250	38	7	12.4606	0.004
chr20	34638825	34638000	34639500	80	33	12.4576	0.004
chr19	4597925	4596800	4599250	47	13	12.4138	0.004
chr11	2913875	2913250	2914500	47	13	12.4138	0.004
chr19	9903225	9901950	9904550	54	18	12.3894	0.004
chr1	247289775	247289150	247290650	74	27	12.381	0.004
chr16	75279375	75277400	75281100	68	25	12.3692	0.004
chr20	361425	360950	363000	60	22	12.3456	0.004
chr19	796875	795550	797750	60	22	12.3456	0.004
chr21	27108025	27106550	27108450	48	15	12.3296	0.004
chr22	20307725	20306700	20308500	48	15	12.3296	0.004
chr2	242559725	242558950	242560450	46	14	12.3157	0.004
chr12	49208225	49207450	49210300	46	14	12.3157	0.004
chr3	197025225	197024100	197025900	77	30	12.3091	0.004
chr3	196159175	196158200	196159750	61	23	12.2975	0.004
chr14	105560225	105559550	105561000	60	21	12.2914	0.004
chr1	1004075	1003100	1010100	60	21	12.2914	0.004
chr1	151812275	151811200	151813000	48	14	12.2791	0.004
chr2	219188325	219187550	219189100	48	14	12.2791	0.004
chr1	1445925	1444700	1447800	37	9	12.2681	0.004
chr19	18700625	18699700	18701350	37	9	12.2681	0.004
chr12	26937575	26937050	26938300	37	9	12.2681	0.004
chr3	98451875	98451050	98452450	37	9	12.2681	0.004
chr21	27543225	27541700	27543700	37	9	12.2681	0.004
chr7	94139225	94138500	94140150	37	9	12.2681	0.004
chr16	2200675	2199850	2201250	39	10	12.2507	0.004
chr19	50903625	50901700	50904250	39	10	12.2507	0.004
chr4	144258275	144256150	144259450	39	10	12.2507	0.004
chr19	6270575	6269350	6271200	39	10	12.2507	0.004
chr3	9974575	9973900	9976350	72	29	12.2427	0.004
chr2	122406825	122406150	122408400	56	20	12.2301	0.004
chr10	124914175	124913600	124914700	50	14	12.2295	0.004
chr9	130281875	130281200	130285500	77	32	12.2077	0.004
chr8	81490925	81490200	81491550	68	26	12.1926	0.004
chr8	67341825	67340750	67342500	50	16	12.1497	0.006
chr20	33296575	33295900	33298700	73	28	12.1492	0.006
chr19	49467175	49466650	49470300	37	8	12.1402	0.006
chr8	87706975	87706350	87707650	37	8	12.1402	0.006
chr12	26761525	26760500	26761950	37	8	12.1402	0.006
chr7	73098925	73098150	73100750	37	8	12.1402	0.006
chr2	91670175	91669550	91671600	37	8	12.1402	0.006
chr20	10376125	10375450	10376850	37	8	12.1402	0.006
chr5	139030625	139026400	139031300	37	8	12.1402	0.006
chr11	122504625	122504200	122505350	37	8	12.1402	0.006
chr8	145180725	145180100	145181500	126	59	12.1327	0.006
chr19	370275	369900	370950	32	6	12.1281	0.006
chr15	100346375	100345800	100346950	32	6	12.1281	0.006
chr7	100076925	100075750	100077600	63	23	12.1203	0.006
chr14	74205825	74205100	74209800	47	14	12.0914	0.006
chr2	68546825	68546150	68547400	47	14	12.0914	0.006
chr7	72425125	72422650	72425600	47	14	12.0914	0.006
chr20	328025	327000	328800	95	43	12.0651	0.006
chr7	143534275	143533150	143535000	75	29	12.0648	0.006
chr20	61640675	61639200	61641600	71	28	12.0542	0.006
chr19	6517025	6515200	6517650	71	28	12.0542	0.006
chr17	79080775	79080150	79081300	25	1	12.0335	0.006
chr19	55658525	55655900	55659750	59	23	12.0179	0.006
chr11	33757825	33757100	33758700	59	23	12.0179	0.006
chr14	23341625	23340700	23343250	56	21	12.0097	0.006
chr19	54617925	54617050	54618600	56	21	12.0097	0.006
chr7	21467025	21466500	21468650	65	25	12.0088	0.006
chr1	16973625	16973050	16976950	65	25	12.0088	0.006
chr2	91776325	91775200	91779000	57	20	12.0002	0.006
chr2	131100525	131099350	131101200	93	41	11.9928	0.006
chr1	154990025	154988350	154992850	83	37	11.988	0.006
chr3	195352075	195349950	195352650	71	29	11.9852	0.006
chr11	65683325	65682650	65684450	151	73	11.9789	0.006
chr17	74118525	74116900	74121100	38	9	11.9755	0.006
chr9	27573175	27572800	27573800	38	9	11.9755	0.006
chr18	112325	111500	113100	292	158	11.9753	0.006
chr7	1950325	1949650	1950900	29	3	11.9579	0.006
chr3	4786725	4786100	4787150	82	36	11.9547	0.006
chr11	72853425	72852050	72855000	75	31	11.9528	0.006
chr7	74071925	74071250	74072600	49	14	11.9516	0.006
chr5	126112425	126111900	126113500	49	14	11.9516	0.006
chr20	61408625	61407800	61409650	111	50	11.9514	0.006
chr1	2042025	2041300	2043950	33	6	11.9476	0.006
chr2	107067225	107066700	107067950	32	5	11.9324	0.006
chr1	228395875	228393800	228397450	35	7	11.9174	0.006
chr8	22755725	22755300	22756350	35	7	11.9174	0.006
chr16	89794875	89793900	89796200	35	7	11.9174	0.006
chr3	118753375	118752700	118754150	34	6	11.9164	0.006
chr20	3219125	3218050	3221850	62	22	11.9117	0.006
chr17	65374675	65373050	65375300	62	23	11.9072	0.006
chr19	13261225	13259250	13264950	98	45	11.9027	0.006
chr7	91656525	91655700	91657250	33	7	11.878	0.006
chr8	144389075	144388500	144391500	33	7	11.878	0.006
chr1	1238775	1237550	1240000	33	7	11.878	0.006
chr16	88779975	88779400	88780600	33	7	11.878	0.006
chr1	161171975	161171350	161172700	119	54	11.8736	0.006
chr17	71308175	71304100	71309100	81	32	11.8689	0.006
chr14	19745625	19744100	19747700	53	18	11.8666	0.006
chr19	38397425	38396700	38398350	53	18	11.8666	0.006
chr2	38597375	38596700	38598050	53	18	11.8666	0.006
chr1	25942775	25942150	25943350	53	18	11.8666	0.006
chr7	128471725	128469500	128473750	65	26	11.8591	0.006
chr14	92986075	92985400	92986500	30	4	11.857	0.006
chr8	144607575	144606400	144608200	30	4	11.857	0.006
chr19	16653125	16652450	16654250	47	15	11.8447	0.006
chr3	171528075	171527300	171528700	77	31	11.8296	0.006
chr9	135230025	135229400	135231800	51	17	11.8109	0.006
chr1	153748175	153747450	153748900	51	17	11.8109	0.006
chr20	61184975	61184200	61189000	51	17	11.8109	0.006
chr17	75136575	75136050	75137400	90	37	11.8083	0.006
chr11	57405825	57404700	57407950	64	26	11.8021	0.006
chr17	2729475	2728850	2730450	41	11	11.7939	0.006
chr16	57481175	57480600	57481850	60	23	11.7901	0.006
chr10	48156125	48155450	48156700	44	13	11.7426	0.006
chr1	3528575	3525500	3529350	40	11	11.7396	0.006
chr22	41417825	41417150	41419150	40	11	11.7396	0.006
chr1	120612425	120610900	120613000	132	66	11.7381	0.006
chr7	139045125	139043300	139045750	58	22	11.7308	0.006
chr3	113464675	113464050	113465300	58	22	11.7308	0.006
chr19	11189225	11188500	11189750	31	5	11.7256	0.006
chr2	86426125	86425500	86426550	36	8	11.6974	0.006
chr19	4909625	4908800	4910600	36	8	11.6974	0.006
chr7	150102475	150101650	150103500	36	8	11.6974	0.006
chr7	27084325	27083650	27084900	35	8	11.6949	0.006
chr19	54946875	54945850	54947900	35	8	11.6949	0.006
chr17	47966725	47966100	47967950	35	8	11.6949	0.006
chr5	58335275	58334750	58336000	35	8	11.6949	0.006
chr7	155142875	155142100	155143600	35	8	11.6949	0.006
chr1	70702425	70701900	70703100	35	8	11.6949	0.006
chr11	76494325	76493600	76496050	49	16	11.6936	0.006
chr1	226250675	226249450	226251150	49	16	11.6936	0.006
chr11	64510575	64509450	64511850	40	10	11.6793	0.006
chr9	131037925	131037450	131039400	40	10	11.6793	0.006
chr10	77510425	77509750	77511250	40	10	11.6793	0.006
chr15	69111475	69110150	69113300	40	10	11.6793	0.006
chr22	50969625	50967450	50971400	50	17	11.6647	0.006
chr6	37225575	37224900	37226250	70	27	11.6623	0.006
chr21	46432475	46431450	46433700	113	52	11.6619	0.006
chr17	40826125	40825250	40826700	34	7	11.6538	0.006
chr4	1185625	1185100	1186150	34	7	11.6538	0.006
chr16	28490475	28489850	28491150	34	7	11.6538	0.006
chr15	41944025	41943550	41944850	34	7	11.6538	0.006
chr17	41476575	41475950	41477200	42	12	11.6522	0.006
chr3	125314675	125313900	125315100	50	18	11.6179	0.006
chr7	28894025	28893300	28895050	50	18	11.6179	0.006
chr11	2202275	2201200	2204150	50	18	11.6179	0.006
chr3	87276425	87275750	87277100	76	31	11.6091	0.006
chr12	6772375	6771850	6773600	76	31	11.6091	0.006
chr1	1080125	1079550	1080750	29	4	11.607	0.006
chr2	235156525	235156000	235157000	29	4	11.607	0.006
chr17	36575075	36574400	36575650	29	4	11.607	0.006
chr7	137532125	137531550	137532650	29	4	11.607	0.006
chr14	20929125	20928600	20929650	29	4	11.607	0.006
chr14	24664925	24664300	24665650	66	25	11.589	0.006
chr3	5020425	5018550	5021250	107	52	11.587	0.006
chr18	19749675	19748650	19751700	61	25	11.5771	0.006
chr1	161129425	161128750	161130000	75	30	11.5718	0.006
chr17	62024125	62023450	62025050	52	18	11.5657	0.006
chr3	120067875	120067250	120068650	52	18	11.5657	0.006
chr17	61819125	61818500	61819750	81	34	11.5594	0.006
chr5	157078825	157078050	157079850	32	7	11.5367	0.006
chr6	153452525	153451750	153453250	32	7	11.5367	0.006
chr21	46744675	46744100	46746250	32	7	11.5367	0.006
chr10	135090875	135090250	135091450	32	7	11.5367	0.006
chr19	11253575	11252550	11255850	74	33	11.5344	0.006
chr17	73127275	73126050	73128500	78	36	11.518	0.006
chr19	10527325	10526750	10528950	78	36	11.518	0.006
chr19	12868425	12867650	12869200	44	15	11.5162	0.006
chr5	148684225	148683600	148684750	44	15	11.5162	0.006
chr21	33157275	33156500	33158000	66	26	11.5034	0.006
chr12	121648275	121647050	121649600	43	12	11.4999	0.006
chr14	19681925	19681400	19682700	48	16	11.4834	0.006
chr7	45851725	45849900	45852500	67	26	11.478	0.006
chr17	45899025	45897300	45899750	95	45	11.4731	0.006
chr20	29518875	29517700	29519900	114	55	11.468	0.006
chr2	91845025	91843950	91848500	123	61	11.4664	0.006
chr10	58799625	58799000	58800050	30	5	11.4592	0.006
chr1	156310275	156309800	156310700	30	5	11.4592	0.006
chr12	52289725	52288650	52290350	26	2	11.4555	0.006
chr17	57845925	57845250	57846800	43	13	11.4542	0.006
chr20	49605125	49604650	49605650	43	13	11.4542	0.006
chr19	49654025	49651900	49656300	65	29	11.4329	0.006
chr8	145024975	145020100	145029000	53	19	11.4102	0.006
chr1	203764775	203764150	203765600	68	28	11.4049	0.006
chr1	68151475	68150400	68152400	68	28	11.4049	0.006
chr2	26100975	26100200	26101750	62	24	11.4033	0.006
chr1	149576975	149575400	149577800	86	40	11.3941	0.006
chr17	73996625	73995600	73998900	44	14	11.3937	0.006
chr9	127623975	127623250	127624550	44	14	11.3937	0.006
chr11	47206975	47206050	47209600	44	14	11.3937	0.006
chr17	60730225	60729300	60731900	79	35	11.3934	0.006
chr3	156534775	156533900	156535350	65	27	11.393	0.006
chr17	58469375	58468600	58470150	86	38	11.3908	0.006
chr20	62274725	62272350	62275550	45	14	11.3844	0.006
chr1	16481675	16480150	16482750	45	14	11.3844	0.006
chr20	30220675	30220000	30221400	38	11	11.3808	0.006
chr19	47744275	47743550	47744950	38	11	11.3808	0.006
chr1	42128675	42127950	42129150	38	11	11.3808	0.006
chr14	69256625	69256050	69257350	38	11	11.3808	0.006
chr5	149589325	149588150	149591350	38	11	11.3808	0.006
chr22	21212625	21212100	21213700	49	18	11.3797	0.006
chr4	39529675	39528650	39530200	49	18	11.3797	0.006
chr6	37137425	37136700	37139450	49	18	11.3797	0.006
chr19	55865275	55864300	55866850	51	18	11.3789	0.006
chr11	67070375	67068950	67071150	51	18	11.3789	0.006
chr19	55691525	55689050	55693550	47	17	11.3628	0.006
chr11	65083125	65081550	65083850	71	33	11.3562	0.006
chr19	54692725	54691700	54696450	48	17	11.3548	0.006
chr8	145656825	145652950	145658900	49	17	11.3443	0.006
chr1	53874925	53873700	53875500	37	10	11.3385	0.006
chr20	56234925	56234000	56235550	37	10	11.3385	0.006
chr9	140149275	140148800	140150600	37	10	11.3385	0.006
chr1	165819875	165819250	165820500	37	10	11.3385	0.006
chr16	30134175	30133450	30134950	37	10	11.3385	0.006
chr20	61193725	61192800	61194450	55	22	11.3181	0.006
chr15	57616325	57614700	57616950	55	22	11.3181	0.006
chr19	56155575	56153200	56156500	55	22	11.3181	0.006
chr7	99725525	99723350	99726250	41	12	11.3142	0.006
chr1	6321875	6318700	6323550	41	12	11.3142	0.006
chr16	74454325	74451250	74456450	41	12	11.3142	0.006
chr16	88870975	88868600	88872300	41	12	11.3142	0.006
chr1	52522075	52521550	52522600	56	22	11.3079	0.006
chr9	130331875	130331200	130332400	56	22	11.3079	0.006
chr5	176863375	176862500	176864100	24	1	11.3032	0.006
chr12	28803525	28803000	28803900	24	1	11.3032	0.006
chr1	66016175	66015650	66016700	24	1	11.3032	0.006
chr19	55475125	55474600	55475850	24	1	11.3032	0.006
chr20	62587825	62585500	62590800	81	37	11.303	0.006
chr19	43969675	43969000	43970250	40	12	11.2894	0.006
chr2	133046425	133043450	133046950	40	12	11.2894	0.006
chr12	57083375	57082800	57084100	40	12	11.2894	0.006
chr19	53757925	53757250	53758650	83	39	11.2686	0.006
chr5	180230275	180228900	180231400	68	30	11.266	0.006
chr16	33961125	33960550	33962500	68	30	11.266	0.006
chr11	67121175	67119400	67121900	68	30	11.266	0.006
chr8	145634975	145634150	145635600	62	25	11.2409	0.006
chr17	77965425	77964550	77967150	62	25	11.2409	0.006
chr13	26626175	26625450	26626700	25	2	11.24	0.006
chr19	11787875	11787250	11788900	25	2	11.24	0.006
chr6	33797425	33796250	33797950	25	2	11.24	0.006
chr1	3515225	3514150	3515800	25	2	11.24	0.006
chr16	74640825	74640100	74641450	55	20	11.2258	0.006
chr5	54522625	54522100	54523350	39	11	11.219	0.006
chrX	114796275	114795800	114797050	39	11	11.219	0.006
chr16	70972275	70971700	70972950	39	11	11.219	0.006
chr16	89649175	89648650	89650550	39	11	11.219	0.006
chr4	57703475	57703050	57704450	39	11	11.219	0.006
chr8	142213425	142212250	142214000	39	11	11.219	0.006
chr2	111877225	111876600	111878550	39	11	11.219	0.006
chr17	74470425	74469800	74471050	39	11	11.219	0.006
chr16	33956675	33948200	33957400	111	56	11.2186	0.006
chr19	13911225	13910500	13911650	27	4	11.2141	0.006
chr9	132473475	132472700	132474450	27	4	11.2141	0.006
chr10	104631025	104630400	104631750	27	4	11.2141	0.006
chr19	55889875	55889450	55891050	27	4	11.2141	0.006
chr4	54005375	54004750	54006000	27	4	11.2141	0.006
chr11	64851575	64850700	64852700	89	42	11.2132	0.006
chr7	157129475	157128300	157130200	73	30	11.2096	0.006
chr10	71812775	71812100	71813600	62	26	11.1983	0.006
chr15	20500775	20499350	20501400	62	26	11.1983	0.006
chr17	41623175	41622150	41624300	77	34	11.1915	0.006
chr10	80938475	80936300	80942500	77	34	11.1915	0.006
chr19	1354525	1353700	1355700	29	5	11.1909	0.006
chr6	31599625	31598500	31600250	29	5	11.1909	0.006
chr17	47497525	47496500	47498000	29	5	11.1909	0.006
chr1	1860175	1859250	1860900	29	5	11.1909	0.006
chr11	47466825	47466150	47467300	29	5	11.1909	0.006
chr22	27075575	27075100	27076100	29	5	11.1909	0.006
chr2	87645075	87643150	87646450	36	9	11.19	0.006
chr7	39832375	39831700	39833000	36	9	11.19	0.006
chr9	70403075	70402400	70403750	36	9	11.19	0.006
chr11	118782975	118777550	118783750	106	52	11.1804	0.006
chr10	75600825	75598550	75601450	76	34	11.1786	0.006
chr7	150834225	150833700	150834800	27	3	11.1677	0.006
chr19	19007775	19007150	19008750	27	3	11.1677	0.006
chr14	52535425	52534550	52537050	71	32	11.1652	0.006
chr1	228353975	228349900	228354700	77	37	11.1633	0.006
chr1	37979725	37979100	37980900	41	13	11.1551	0.006
chr18	12777225	12776650	12778200	41	13	11.1551	0.006
chr17	79480625	79479300	79482500	41	13	11.1551	0.006
chr3	150128375	150125700	150129050	41	13	11.1551	0.006
chr11	47279825	47278700	47280350	31	6	11.1345	0.006
chr1	46768125	46767000	46769200	45	15	11.1217	0.006
chr19	11373525	11371600	11374200	45	15	11.1217	0.006
chr15	28642925	28640850	28644150	45	15	11.1217	0.006
chr1	145209825	145208350	145210550	128	65	11.1194	0.006
chr17	42092325	42091650	42092900	139	73	11.1067	0.006
chr22	50467175	50466500	50467850	39	12	11.1003	0.006
chr19	18530975	18530350	18531600	39	12	11.1003	0.006
chr8	80525175	80523700	80525950	39	12	11.1003	0.006
chrX	153616575	153614800	153620500	39	12	11.1003	0.006
chr22	47005725	47005000	47006450	39	12	11.1003	0.006
chr20	576925	576200	577600	39	12	11.1003	0.006
chr16	2582475	2580300	2583200	45	17	11.0786	0.006
chr8	145619125	145616100	145623300	45	17	11.0786	0.006
chr3	195440075	195439550	195441650	45	17	11.0786	0.006
chr7	27212425	27211850	27213550	45	17	11.0786	0.006
chr11	69063475	69061350	69064250	45	17	11.0786	0.006
chr1	151805075	151803900	151806350	45	17	11.0786	0.006
chr17	43209325	43208750	43211250	55	23	11.0712	0.006
chr11	64972325	64971600	64973500	55	23	11.0712	0.006
chr16	21610675	21610150	21611350	55	23	11.0712	0.006
chr1	1553775	1553200	1557500	55	23	11.0712	0.006
chr16	66503625	66503100	66504200	26	3	11.0617	0.006
chr19	46319775	46318700	46320850	26	3	11.0617	0.006
chr20	19738325	19737650	19740150	79	37	11.0604	0.006
chr21	15036475	15035400	15037050	38	10	11.029	0.006
chr6	15416425	15415950	15417050	38	10	11.029	0.006
chr20	49225225	49224000	49226050	38	10	11.029	0.006
chr14	102554825	102552750	102555500	38	10	11.029	0.006
chr19	46174375	46173700	46175150	38	10	11.029	0.006
chr15	41364925	41364250	41365550	38	10	11.029	0.006
chr9	140266925	140266200	140267650	24	2	11.0224	0.006
chr2	196482825	196482100	196483350	24	2	11.0224	0.006
chr11	67435325	67434550	67436050	24	2	11.0224	0.006
chr17	7366675	7365950	7367350	24	2	11.0224	0.006
chr1	34547625	34546950	34548250	24	2	11.0224	0.006
chr3	197463775	197463050	197464400	53	21	11.0203	0.006
chr4	146858225	146857600	146860500	53	21	11.0203	0.006
chr11	71934325	71933250	71936150	67	30	11.02	0.006
chr12	46777425	46776600	46777950	69	30	11.0189	0.006
chr6	111279925	111279300	111280500	69	30	11.0189	0.006
chr17	46696825	46694900	46698100	54	21	11.0115	0.006
chr19	17337025	17336250	17337750	56	23	11.0048	0.006
chr20	4667925	4666850	4668500	56	23	11.0048	0.006
chr8	144467175	144463650	144469300	56	23	11.0048	0.006
chr14	50359625	50359000	50360850	136	73	11.0041	0.006
chr1	142890825	142890300	142891450	78	35	11.0004	0.006
chr20	4573425	4572750	4574050	85	40	10.9988	0.006
chr11	64008575	64007850	64011000	85	40	10.9988	0.006
chr2	96192275	96191700	96193300	50	19	10.9976	0.006
chr21	45605325	45604650	45606650	50	19	10.9976	0.006
chr9	139737125	139735050	139739050	50	19	10.9976	0.006
chr1	38274025	38273100	38275000	50	19	10.9976	0.006
chr14	64970975	64969750	64972400	176	99	10.9902	0.006
chr10	42863075	42862100	42863650	63	28	10.9735	0.006
chr2	62684325	62683650	62685550	63	28	10.9735	0.006
chr20	48806825	48805050	48807600	63	28	10.9735	0.006
chr17	45578725	45578150	45579200	52	19	10.9634	0.006
chr21	10596675	10596050	10598750	38	12	10.9606	0.006
chr11	836975	834250	839700	38	12	10.9606	0.006
chr19	55797175	55795700	55797950	38	12	10.9606	0.006
chr20	61392225	61391550	61393900	38	12	10.9606	0.006
chr17	76134575	76133450	76135450	38	12	10.9606	0.006
chr1	1157425	1156750	1159000	38	12	10.9606	0.006
chr16	790475	788800	791450	38	12	10.9606	0.006
chr9	69381675	69381100	69382200	38	12	10.9606	0.006
chr14	55368925	55368250	55370400	91	45	10.9434	0.006
chr17	42462925	42460850	42463950	66	28	10.9401	0.006
chr16	1132875	1131150	1133750	69	29	10.9344	0.006
chr16	32662025	32661400	32662800	47	16	10.9303	0.006
chr20	3739575	3738900	3741600	47	16	10.9303	0.006
chr14	37050675	37049950	37053350	47	16	10.9303	0.006
chr7	75003875	75001700	75006250	47	16	10.9303	0.006
chr14	105545975	105545350	105546550	28	4	10.9261	0.006
chr16	88578025	88577100	88579000	28	4	10.9261	0.006
chr19	18983275	18982700	18983900	28	4	10.9261	0.006
chr1	45278925	45277450	45279700	28	4	10.9261	0.006
chr20	33575675	33573550	33576250	37	12	10.9251	0.006
chr1	54695325	54694900	54695900	37	12	10.9251	0.006
chr19	7980125	7978700	7986700	37	12	10.9251	0.006
chr1	40782775	40780550	40783300	37	12	10.9251	0.006
chr14	80097875	80097400	80098450	37	12	10.9251	0.006
chr17	43488675	43488200	43490300	37	12	10.9251	0.006
chr1	152083875	152081700	152084550	37	12	10.9251	0.006
chr14	75641725	75641150	75642100	37	12	10.9251	0.006
chr11	67398175	67395750	67400450	69	32	10.9239	0.006
chr16	84534875	84534150	84535950	78	38	10.9127	0.006
chr7	154795275	154794050	154795750	32	8	10.9064	0.006
chr9	33817775	33816350	33818550	32	8	10.9064	0.006
chr3	182510075	182509600	182510600	32	8	10.9064	0.006
chr16	84217025	84216550	84217600	32	8	10.9064	0.006
chr8	144564025	144562950	144564500	32	8	10.9064	0.006
chr7	76143275	76142500	76143950	32	8	10.9064	0.006
chr1	21762675	21761700	21763250	32	8	10.9064	0.006
chr19	58297875	58297350	58298400	32	8	10.9064	0.006
chr8	144920025	144919150	144920650	32	8	10.9064	0.006
chr4	53735525	53734900	53736100	32	8	10.9064	0.006
chr19	17450425	17447100	17452400	32	8	10.9064	0.006
chr19	14541925	14541400	14543100	32	8	10.9064	0.006
chr10	42645925	42644850	42646650	32	8	10.9064	0.006
chr15	29968075	29966100	29968950	32	8	10.9064	0.006
chr15	65127475	65127000	65128100	32	8	10.9064	0.006
chr14	48144675	48143350	48145200	32	8	10.9064	0.006
chr20	22564825	22563650	22566200	70	32	10.9002	0.006
chr1	1167225	1166850	1167950	54	22	10.8989	0.006
chr21	47485175	47484400	47486150	54	22	10.8989	0.006
chr8	124553675	124552000	124554500	54	22	10.8989	0.006
chr5	176883325	176880800	176884600	54	22	10.8989	0.006
chr19	7598675	7597950	7601400	58	24	10.8979	0.006
chr20	62710825	62709600	62711950	58	24	10.8979	0.006
chr15	20563375	20561500	20564400	81	39	10.893	0.006
chr14	19642475	19640050	19643250	81	39	10.893	0.006
chr8	112236775	112236250	112237300	34	8	10.8804	0.006
chr20	62577625	62574050	62579400	34	8	10.8804	0.006
chr4	141075525	141074900	141075950	34	8	10.8804	0.006
chr17	78818725	78818050	78819600	34	8	10.8804	0.006
chr7	2517825	2516800	2520200	34	8	10.8804	0.006
chr11	707475	706700	708850	34	8	10.8804	0.006
chr4	77870625	77869500	77872550	34	8	10.8804	0.006
chr17	15944975	15944300	15945550	34	8	10.8804	0.006
chr17	43099375	43098250	43099800	52	21	10.8771	0.006
chr10	102820975	102820200	102822200	52	21	10.8771	0.006
chr7	74408275	74407050	74410000	52	21	10.8771	0.006
chr7	143317525	143317000	143318650	52	21	10.8771	0.006
chr12	13028675	13028150	13029250	28	5	10.8705	0.006
chr7	30029025	30028600	30029650	28	5	10.8705	0.006
chr19	55673075	55669200	55673950	28	5	10.8705	0.006
chr1	7963275	7962800	7964050	28	5	10.8705	0.006
chr4	95261925	95261200	95262450	28	5	10.8705	0.006
chr1	68804675	68804250	68805300	28	5	10.8705	0.006
chr10	82006575	82006050	82007300	28	5	10.8705	0.006
chr15	35838375	35837800	35839050	76	33	10.8705	0.006
chr1	205498475	205497750	205499000	57	23	10.8692	0.006
chr8	145939525	145937950	145940950	46	17	10.8652	0.006
chr7	149473575	149472850	149474650	46	17	10.8652	0.006
chr19	36208375	36206750	36209050	46	17	10.8652	0.006
chr2	177502475	177501900	177503150	46	17	10.8652	0.006
chr10	89264775	89264100	89265700	46	17	10.8652	0.006
chr17	47523175	47522600	47523650	34	9	10.8411	0.006
chr6	41908825	41907750	41909750	34	9	10.8411	0.006
chr6	30068725	30067650	30069300	34	9	10.8411	0.006
chr17	76362225	76361500	76363400	34	9	10.8411	0.006
chr20	62570725	62569950	62573700	34	9	10.8411	0.006
chr17	47647425	47645950	47648650	75	34	10.8395	0.006
chr10	75132625	75132000	75133350	75	34	10.8395	0.006
chr11	804875	803850	806150	33	8	10.837	0.006
chr16	84973975	84973200	84974700	33	8	10.837	0.006
chr22	46545925	46545250	46547350	33	8	10.837	0.006
chr2	110618875	110618350	110619500	33	8	10.837	0.006
chr3	11135875	11134450	11136450	33	8	10.837	0.006
chr19	798675	798050	799450	33	8	10.837	0.006
chr15	31096375	31094850	31096900	33	8	10.837	0.006
chr17	21252225	21251650	21252900	33	8	10.837	0.006
chr1	154524525	154523200	154525100	33	8	10.837	0.006
chr5	474025	472000	478100	33	8	10.837	0.006
chr11	70404275	70403200	70404850	62	27	10.8177	0.006
chr10	76584825	76584050	76587450	98	49	10.8168	0.006
chr1	201140225	201139700	201140950	92	46	10.8158	0.006
chr1	77748175	77747500	77748650	51	19	10.8149	0.006
chr10	135207725	135207100	135208350	51	19	10.8149	0.006
chr8	101963025	101962450	101965700	74	36	10.8141	0.006
chr22	46393475	46390250	46394500	44	16	10.8066	0.006
chr16	85646625	85645050	85649300	44	16	10.8066	0.006
chr8	21999575	21998850	22000200	44	16	10.8066	0.006
chr17	44850275	44849700	44851400	44	16	10.8066	0.006
chr10	105532325	105531700	105533100	44	16	10.8066	0.006
chr7	97736225	97735750	97736900	53	20	10.8044	0.006
chr19	49842025	49841300	49843850	53	20	10.8044	0.006
chr7	44346925	44345850	44347650	53	20	10.8044	0.006
chr19	51163375	51160900	51163950	43	15	10.7951	0.006
chr19	2461875	2460500	2464000	43	15	10.7951	0.006
chr21	46237275	46236300	46239000	43	15	10.7951	0.006
chr1	227749425	227746000	227749850	43	15	10.7951	0.006
chr3	173856475	173855750	173856850	43	15	10.7951	0.006
chr2	97933325	97930650	97936350	31	7	10.793	0.006
chr10	121302425	121301100	121303550	31	7	10.793	0.006
chr9	6949425	6948900	6950000	31	7	10.793	0.006
chr11	46414175	46413600	46414800	31	7	10.793	0.006
chr14	77606125	77605350	77606700	31	7	10.793	0.006
chr2	27005075	27004700	27005750	31	7	10.793	0.006
chr7	124484525	124483850	124485000	31	7	10.793	0.006
chr7	129416975	129416300	129417450	31	7	10.793	0.006
chr15	42155825	42154800	42156800	31	7	10.793	0.006
chr20	42236575	42236000	42237100	31	7	10.793	0.006
chr17	43005775	43005250	43006850	31	7	10.793	0.006
chr19	1194625	1192800	1195350	31	7	10.793	0.006
chr20	3190375	3189650	3191000	89	46	10.7866	0.006
chr10	79430175	79429550	79431350	55	21	10.7809	0.006
chr14	65347225	65345550	65347700	55	21	10.7809	0.006
chr11	61463525	61462050	61464400	65	28	10.7803	0.006
chr8	144356875	144356100	144358500	42	16	10.7738	0.006
chr16	85477675	85477000	85478750	42	16	10.7738	0.006
chr9	131937275	131936200	131937950	42	16	10.7738	0.006
chr16	29973275	29972600	29974750	42	16	10.7738	0.006
chr2	48015725	48015200	48016500	42	16	10.7738	0.006
chr11	32456175	32454600	32458800	42	16	10.7738	0.006
chr1	100818775	100817400	100819400	42	16	10.7738	0.006
chr19	49713775	49713250	49714550	42	16	10.7738	0.006
chr1	169780125	169779550	169780750	42	16	10.7738	0.006
chr11	70374225	70371350	70375500	42	16	10.7738	0.006
chr6	132922125	132921550	132922700	42	16	10.7738	0.006
chr6	25279525	25278800	25280800	42	16	10.7738	0.006
chr17	44918975	44918350	44919400	42	16	10.7738	0.006
chr14	81421675	81421150	81422300	64	28	10.7698	0.006
chr2	19558075	19556500	19558750	50	20	10.7545	0.006
chr3	75717075	75716550	75722100	50	20	10.7545	0.006
chr20	31072425	31070150	31073050	50	20	10.7545	0.006
chr11	64053625	64051450	64055900	50	20	10.7545	0.006
chr5	17306725	17306250	17307400	54	24	10.7495	0.006
chr2	178128475	178127950	178130150	54	24	10.7495	0.006
chr20	56285475	56284700	56286050	54	24	10.7495	0.006
chr4	190861675	190861000	190862650	54	24	10.7495	0.006
chr20	49411875	49410250	49412350	41	14	10.7494	0.006
chr20	30158725	30156600	30159400	41	14	10.7494	0.006
chr20	2690325	2689650	2690950	41	14	10.7494	0.006
chr10	37990425	37989700	37991700	41	14	10.7494	0.006
chr3	166793075	166792500	166793600	41	14	10.7494	0.006
chr17	74137675	74136450	74138650	57	25	10.7403	0.006
chr12	122261425	122260450	122262050	23	1	10.7368	0.006
chr2	115920125	115919450	115920700	23	1	10.7368	0.006
chr10	68560125	68559550	68560600	23	1	10.7368	0.006
chr2	43269225	43268450	43271900	103	54	10.7286	0.006
chr10	104407375	104404450	104408050	27	5	10.7241	0.006
chr1	21899925	21899450	21900600	27	5	10.7241	0.006
chr19	23254175	23253450	23254700	27	5	10.7241	0.006
chr3	186287225	186286800	186287750	27	5	10.7241	0.006
chr19	1619925	1619500	1620550	27	5	10.7241	0.006
chr2	73403125	73401950	73403800	27	5	10.7241	0.006
chr11	77189975	77189500	77190600	27	5	10.7241	0.006
chr15	35374625	35373500	35375200	27	5	10.7241	0.006
chr19	13995525	13995050	13996150	27	5	10.7241	0.006
chr14	78447725	78446650	78449050	27	5	10.7241	0.006
chr21	47845875	47845100	47846550	27	5	10.7241	0.006
chr1	9377825	9377300	9378500	27	5	10.7241	0.006
chr2	99553275	99552650	99553900	27	5	10.7241	0.006
chr9	141044875	141044350	141045600	27	5	10.7241	0.006
chr6	52930375	52929950	52931000	27	5	10.7241	0.006
chr2	185918575	185917950	185919000	27	5	10.7241	0.006
chr11	67131075	67130450	67131750	27	5	10.7241	0.006
chr2	128400375	128398950	128400950	27	5	10.7241	0.006
chr9	135982325	135981650	135983000	27	5	10.7241	0.006
chr2	43415975	43415000	43416600	27	5	10.7241	0.006
chr7	2154825	2154450	2155700	27	5	10.7241	0.006
chr20	10654625	10651900	10655900	112	59	10.7133	0.006
chr11	65342125	65340350	65342750	65	30	10.709	0.006
chr9	44992775	44991850	44994850	363	224	10.7044	0.006
chr3	195361675	195360350	195364250	97	47	10.6985	0.006
chr18	3261925	3261350	3262700	59	25	10.6944	0.006
chr3	50203475	50202950	50204200	59	25	10.6944	0.006
chr8	145014375	145002900	145019900	114	62	10.694	0.006
chr19	13958725	13957000	13960000	68	29	10.6863	0.006
chr14	101539725	101538400	101540400	68	29	10.6863	0.006
chr19	54372775	54368950	54374350	68	29	10.6863	0.006
chr6	70992225	70991650	70993250	25	3	10.6759	0.006
chr22	21771125	21770750	21771900	25	3	10.6759	0.006
chr9	139228325	139227550	139229050	25	3	10.6759	0.006
chr6	157931675	157931050	157932250	25	3	10.6759	0.006
chr11	128559325	128558800	128559900	25	3	10.6759	0.006
chr17	80273425	80272050	80273950	25	3	10.6759	0.006
chr7	97853975	97853350	97854950	25	3	10.6759	0.006
chr19	20607225	20606550	20607700	25	3	10.6759	0.006
chr7	57037825	57037200	57038400	25	3	10.6759	0.006
chr19	1429925	1429450	1431000	25	3	10.6759	0.006
chr5	177556775	177556000	177558850	42	14	10.666	0.006
chr6	83903025	83902350	83904000	42	14	10.666	0.006
chr1	3371975	3371250	3372550	42	14	10.666	0.006
chr11	123524875	123524200	123526000	42	14	10.666	0.006
chr20	25187825	25187400	25188750	42	14	10.666	0.006
chr15	28702075	28700650	28702900	42	14	10.666	0.006
chr8	144449725	144449100	144453750	42	14	10.666	0.006
chr14	53684425	53683900	53685150	93	49	10.6623	0.006
chr9	135754125	135752800	135754850	42	13	10.6501	0.006
chr10	123687625	123686800	123688300	42	13	10.6501	0.006
chr19	11450075	11449400	11450750	42	13	10.6501	0.006
chr3	195596925	195594950	195599550	42	13	10.6501	0.006
chr2	114341425	114340850	114342500	90	47	10.6369	0.006
chr1	46598375	46597600	46599600	90	47	10.6369	0.006
chr7	13968375	13967950	13969000	21	0	10.631	0.008
chr16	4394625	4393850	4395200	77	35	10.6263	0.008
chr19	10305475	10304750	10306200	77	35	10.6263	0.008
chr20	23343325	23341950	23343800	58	26	10.623	0.008
chr20	19905275	19904500	19905900	40	13	10.62	0.008
chr22	41809925	41808850	41812250	40	13	10.62	0.008
chr11	62239525	62238950	62240100	40	13	10.62	0.008
chr20	61680575	61680000	61681250	40	13	10.62	0.008
chr2	120980275	120979800	120982350	40	13	10.62	0.008
chr17	62993475	62992950	62994500	40	13	10.62	0.008
chr19	51315175	51314500	51315700	40	13	10.62	0.008
chr2	101437575	101436550	101437950	40	13	10.62	0.008
chr5	45890375	45889800	45891100	67	31	10.6153	0.008
chr8	42128525	42128050	42129600	51	20	10.6147	0.008
chr2	242824175	242823250	242824800	51	20	10.6147	0.008
chr11	57267175	57266350	57267750	70	35	10.6021	0.008
chr8	101321975	101321350	101323100	70	35	10.6021	0.008
chr10	36925475	36924950	36926100	153	87	10.5997	0.008
chr10	88731325	88729750	88732200	68	31	10.5938	0.008
chr9	44879575	44877200	44880750	123	65	10.5913	0.008
chr14	77406625	77405400	77407700	37	13	10.5868	0.008
chr17	21314525	21313850	21315150	37	13	10.5868	0.008
chr4	53728725	53728000	53729450	37	13	10.5868	0.008
chr1	230428075	230427300	230428650	37	13	10.5868	0.008
chr16	71880375	71879050	71880850	37	13	10.5868	0.008
chr8	146033725	146032650	146034450	37	13	10.5868	0.008
chr8	145659875	145659100	145660600	37	13	10.5868	0.008
chr17	61382325	61381750	61382950	37	13	10.5868	0.008
chr20	32675375	32674900	32675950	37	13	10.5868	0.008
chr8	143381925	143381450	143383850	37	13	10.5868	0.008
chr8	145675525	145673250	145678000	37	13	10.5868	0.008
chr19	50474775	50472400	50475450	37	13	10.5868	0.008
chr19	50149375	50148250	50150450	37	13	10.5868	0.008
chr2	109858275	109857750	109858900	37	13	10.5868	0.008
chr2	179345125	179344450	179345800	37	13	10.5868	0.008
chr17	78428325	78427650	78430400	66	29	10.5863	0.008
chr8	79716975	79716250	79717750	66	29	10.5863	0.008
chr7	105925575	105924450	105926300	91	46	10.5742	0.008
chr2	230579675	230578300	230580600	30	6	10.5702	0.008
chr2	96056625	96056000	96057350	30	6	10.5702	0.008
chr6	45391725	45389550	45392400	30	6	10.5702	0.008
chr21	45348175	45347550	45348800	30	6	10.5702	0.008
chr17	78069675	78068900	78071450	30	6	10.5702	0.008
chr12	133171775	133171000	133172250	30	6	10.5702	0.008
chr7	135002375	135001950	135003000	30	6	10.5702	0.008
chr14	50116025	50115400	50116600	40	14	10.5684	0.008
chr2	73511025	73510450	73511900	40	14	10.5684	0.008
chr12	123450975	123449600	123451650	40	14	10.5684	0.008
chr19	10542425	10541800	10544150	40	14	10.5684	0.008
chr17	29037625	29036300	29038300	40	14	10.5684	0.008
chr12	59990075	59989500	59991050	40	14	10.5684	0.008
chr1	112281675	112280900	112282600	40	14	10.5684	0.008
chr6	143268275	143265000	143269050	40	14	10.5684	0.008
chr2	113104025	113103300	113104700	40	14	10.5684	0.008
chr16	24550825	24550250	24552000	40	14	10.5684	0.008
chr11	57087875	57087350	57088450	48	18	10.5567	0.008
chr8	145580175	145576150	145580950	48	18	10.5567	0.008
chr1	993825	989000	996650	48	18	10.5567	0.008
chr5	81574075	81573550	81574650	55	25	10.5432	0.008
chr11	118792675	118791950	118794550	55	25	10.5432	0.008
chr1	155178625	155177350	155179400	55	25	10.5432	0.008
chr16	70473325	70471350	70473800	55	25	10.5432	0.008
chr19	6741025	6738150	6741550	51	21	10.5375	0.008
chr7	140340875	140339650	140341600	51	21	10.5375	0.008
chr9	131534075	131533450	131535350	51	21	10.5375	0.008
chr16	30124875	30122850	30125700	35	9	10.53	0.008
chr8	27348675	27348050	27349150	35	9	10.53	0.008
chr21	44764275	44763150	44765500	35	9	10.53	0.008
chr9	114423775	114423200	114424850	35	9	10.53	0.008
chr14	33409025	33408350	33409500	35	9	10.53	0.008
chr11	72994675	72993950	72995150	35	9	10.53	0.008
chr7	75024525	75024050	75025800	35	9	10.53	0.008
chr20	62673825	62671600	62674500	54	23	10.5298	0.008
chr17	48609975	48609250	48613050	48	19	10.5197	0.008
chr12	56546175	56545550	56547850	48	19	10.5197	0.008
chr14	61188325	61187600	61191250	151	88	10.5122	0.008
chr1	159824975	159824250	159825550	46	15	10.5063	0.008
chr20	35202475	35201000	35203250	46	15	10.5063	0.008
chr1	36554225	36553650	36555100	46	15	10.5063	0.008
chr12	105501775	105501150	105502300	46	15	10.5063	0.008
chr5	154134475	154133900	154135200	46	15	10.5063	0.008
chr14	105554625	105552300	105555400	46	15	10.5063	0.008
chr10	104221225	104220450	104222000	63	30	10.506	0.008
chr3	9957675	9955750	9958300	63	30	10.506	0.008
chr5	108063875	108063200	108064650	64	29	10.5048	0.008
chr17	42847325	42846300	42847900	31	8	10.5022	0.008
chr14	65639825	65639350	65640400	31	8	10.5022	0.008
chr2	98275325	98274600	98276850	31	8	10.5022	0.008
chr19	3301175	3300650	3301750	31	8	10.5022	0.008
chr20	48669775	48668550	48670450	31	8	10.5022	0.008
chr1	151176025	151174950	151176450	31	8	10.5022	0.008
chr17	77818725	77813100	77819300	31	8	10.5022	0.008
chr4	7278325	7277800	7278950	31	8	10.5022	0.008
chr5	130648175	130647650	130648750	31	8	10.5022	0.008
chr19	4539675	4539250	4540200	31	8	10.5022	0.008
chr2	95540925	95539300	95541700	31	8	10.5022	0.008
chr22	21796075	21794350	21797200	31	8	10.5022	0.008
chr15	44701475	44700700	44702250	31	8	10.5022	0.008
chr1	154981125	154980450	154981650	31	8	10.5022	0.008
chr20	37272375	37271200	37273500	31	8	10.5022	0.008
chr8	140744625	140744050	140745200	31	8	10.5022	0.008
chr16	89989075	89986900	89991500	60	29	10.492	0.008
chr7	105517625	105516850	105518150	60	29	10.492	0.008
chr1	146373775	146373100	146375000	60	29	10.492	0.008
chr14	54955525	54954850	54956300	122	64	10.4843	0.008
chr10	81036925	81035750	81038200	64	31	10.4742	0.008
chr8	144329325	144326600	144330100	64	31	10.4742	0.008
chr10	35415825	35415050	35417000	122	68	10.47	0.008
chr8	82754625	82753100	82755200	141	79	10.4661	0.008
chr20	48769725	48768850	48771850	60	26	10.4652	0.008
chr8	128750225	128746950	128751500	65	31	10.4569	0.008
chr16	30389225	30388300	30391250	52	23	10.4537	0.008
chr8	144994225	144992750	144997200	35	10	10.451	0.008
chr20	61811775	61810400	61812500	35	10	10.451	0.008
chr20	52375925	52375400	52376550	35	10	10.451	0.008
chr5	179923175	179922600	179923600	35	10	10.451	0.008
chr7	5766575	5766100	5767000	35	10	10.451	0.008
chr1	33206875	33206450	33207600	35	10	10.451	0.008
chr7	143058875	143057550	143059750	35	10	10.451	0.008
chr19	51002075	51001400	51005550	35	10	10.451	0.008
chr1	1268325	1267650	1269800	35	10	10.451	0.008
chr2	42565575	42564900	42566150	35	10	10.451	0.008
chr17	43323225	43322650	43323750	35	10	10.451	0.008
chr20	61304425	61303800	61305050	37	11	10.4246	0.008
chr11	67164375	67163900	67165750	37	11	10.4246	0.008
chr1	10786825	10786200	10787350	37	11	10.4246	0.008
chr7	99017225	99015700	99018000	37	11	10.4246	0.008
chr20	62374925	62371500	62375450	37	11	10.4246	0.008
chr16	85833325	85832600	85834450	37	11	10.4246	0.008
chr19	55859175	55856150	55860750	37	11	10.4246	0.008
chr14	35012925	35011350	35014650	37	11	10.4246	0.008
chr20	62319575	62318550	62323100	46	16	10.4194	0.008
chr8	144675775	144675100	144676850	46	16	10.4194	0.008
chr4	49278525	49276450	49280050	46	16	10.4194	0.008
chr17	43510525	43507600	43511600	46	16	10.4194	0.008
chr14	92981225	92979950	92981800	46	16	10.4194	0.008
chr17	75316925	75314900	75318550	46	16	10.4194	0.008
chr9	132586325	132585850	132586950	46	16	10.4194	0.008
chr10	75173875	75173150	75174550	178	104	10.4148	0.008
chr5	114961725	114961050	114962400	64	30	10.4064	0.008
chr8	98912975	98912350	98913500	36	10	10.3982	0.008
chr9	34701575	34700950	34702000	36	10	10.3982	0.008
chr17	77916125	77915550	77918150	36	10	10.3982	0.008
chr21	43454175	43453600	43454750	36	10	10.3982	0.008
chr16	56661625	56661150	56662400	36	10	10.3982	0.008
chr15	41146225	41145100	41146850	36	10	10.3982	0.008
chr19	13962175	13960050	13964250	125	68	10.3883	0.008
chr10	69834825	69834200	69835450	100	54	10.3815	0.008
chr1	2126675	2124500	2128150	80	43	10.377	0.008
chr19	8571025	8570300	8572950	80	43	10.377	0.008
chr11	61739475	61738900	61740000	78	39	10.3767	0.008
chr14	69259925	69258650	69261400	78	39	10.3767	0.008
chr2	201374775	201373800	201375250	38	13	10.3721	0.008
chr8	145062125	145061400	145066400	38	13	10.3721	0.008
chr11	69225375	69224950	69226000	38	13	10.3721	0.008
chr17	7652475	7652000	7653100	38	13	10.3721	0.008
chr19	41858425	41857250	41859400	38	13	10.3721	0.008
chr17	2615475	2614850	2616250	38	13	10.3721	0.008
chr1	220013275	220012600	220013950	38	13	10.3721	0.008
chr10	50533725	50533250	50535050	38	13	10.3721	0.008
chr8	124234375	124233650	124234950	38	13	10.3721	0.008
chr10	64577125	64576050	64579650	91	49	10.3713	0.008
chr3	184053925	184052300	184054700	56	24	10.3712	0.008
chr1	78225225	78224500	78225850	56	24	10.3712	0.008
chr3	127940975	127940450	127941450	22	1	10.3613	0.008
chr14	23992425	23990850	23993200	22	1	10.3613	0.008
chr4	6473175	6471600	6473700	22	1	10.3613	0.008
chr9	135875575	135874950	135876050	22	1	10.3613	0.008
chr19	1316225	1314450	1316700	22	1	10.3613	0.008
chr19	17439075	17438250	17440200	22	1	10.3613	0.008
chr16	65156425	65154500	65157100	60	25	10.3574	0.008
chr14	104278525	104277850	104279050	23	2	10.356	0.008
chr9	130703775	130703100	130704200	23	2	10.356	0.008
chr7	55410025	55409500	55410600	23	2	10.356	0.008
chr16	33925925	33925600	33926350	23	2	10.356	0.008
chr2	241517025	241516600	241517700	23	2	10.356	0.008
chr1	147997575	147997050	147998100	23	2	10.356	0.008
chr19	39227675	39227050	39228200	23	2	10.356	0.008
chr16	19729575	19728950	19730300	57	24	10.3506	0.008
chr20	26044175	26043500	26045700	47	20	10.3486	0.008
chr5	176873375	176872500	176875250	47	20	10.3486	0.008
chr14	73703925	73703400	73705400	47	20	10.3486	0.008
chr2	239052325	239051300	239053600	47	20	10.3486	0.008
chr1	221053375	221051900	221055150	47	20	10.3486	0.008
chr16	1205425	1204050	1208000	47	20	10.3486	0.008
chr20	3781575	3779600	3783200	56	25	10.3399	0.008
chr10	61469425	61468400	61470400	56	25	10.3399	0.008
chr1	156052625	156049550	156053700	56	25	10.3399	0.008
chr2	65663675	65662600	65664250	56	25	10.3399	0.008
chr14	105993575	105993100	105995600	30	7	10.3271	0.008
chr17	35200625	35200050	35201150	30	7	10.3271	0.008
chr17	77904575	77903700	77905300	30	7	10.3271	0.008
chr2	128145125	128144750	128145850	30	7	10.3271	0.008
chr15	41799425	41798750	41799850	30	7	10.3271	0.008
chr20	57289525	57289050	57290300	30	7	10.3271	0.008
chr10	71110975	71110500	71111550	30	7	10.3271	0.008
chr16	85547375	85546700	85549350	30	7	10.3271	0.008
chr2	25439525	25438850	25440400	30	7	10.3271	0.008
chr11	64120575	64119000	64123400	30	7	10.3271	0.008
chr5	173218225	173217600	173218650	30	7	10.3271	0.008
chr7	5489725	5489300	5491400	30	7	10.3271	0.008
chr12	49659175	49657650	49660450	70	33	10.3217	0.008
chr8	143705575	143703600	143706250	70	33	10.3217	0.008
chr1	151882125	151881600	151882800	70	33	10.3217	0.008
chr3	146262475	146261700	146263050	84	42	10.3131	0.008
chr2	87621375	87618700	87621850	62	28	10.3058	0.008
chr1	155243025	155242550	155243450	51	23	10.3032	0.008
chr3	12330075	12328750	12330650	51	23	10.3032	0.008
chr3	122920875	122920400	122921500	51	23	10.3032	0.008
chr19	12662075	12661350	12662600	51	23	10.3032	0.008
chr8	131029375	131028450	131029900	49	19	10.3032	0.008
chr5	179246075	179244950	179248250	49	19	10.3032	0.008
chr19	36485975	36484400	36486750	49	19	10.3032	0.008
chr18	12702925	12701900	12703500	69	31	10.3003	0.008
chr10	79539825	79538600	79540400	53	22	10.2963	0.008
chr12	124875625	124871600	124876500	53	22	10.2963	0.008
chr2	62012325	62011800	62012950	43	16	10.2934	0.008
chr1	215740975	215740450	215741550	43	16	10.2934	0.008
chr1	47903325	47902850	47904450	43	16	10.2934	0.008
chr1	54587475	54586700	54588650	43	16	10.2934	0.008
chr2	96427275	96426100	96428800	43	16	10.2934	0.008
chr8	37554225	37551800	37554750	43	16	10.2934	0.008
chr7	134896075	134895650	134896800	43	16	10.2934	0.008
chr17	48586175	48585450	48586900	43	16	10.2934	0.008
chr1	29214625	29213200	29215250	43	16	10.2934	0.008
chr7	5466325	5464850	5469850	43	16	10.2934	0.008
chr1	200589925	200589300	200590650	62	29	10.2896	0.008
chr1	145075725	145075000	145076350	65	32	10.2818	0.008
chr3	169381375	169379800	169381900	65	32	10.2818	0.008
chr17	46100975	46100350	46101950	65	32	10.2818	0.008
chr16	69393575	69392900	69394250	29	6	10.2815	0.008
chr21	45755125	45754550	45755850	29	6	10.2815	0.008
chr3	14340525	14340100	14341200	29	6	10.2815	0.008
chr12	133263075	133262350	133263750	29	6	10.2815	0.008
chr14	103578875	103578200	103579650	29	6	10.2815	0.008
chr1	17266575	17265700	17267300	29	6	10.2815	0.008
chr15	44737225	44736750	44737750	29	6	10.2815	0.008
chr6	43726625	43725950	43727300	29	6	10.2815	0.008
chr16	2147175	2146550	2147900	29	6	10.2815	0.008
chr19	11322925	11321150	11323600	29	6	10.2815	0.008
chr4	24474525	24474000	24475050	29	6	10.2815	0.008
chr5	115912125	115911600	115912650	29	6	10.2815	0.008
chr22	23864075	23863450	23864800	29	6	10.2815	0.008
chr19	11052425	11051750	11052800	29	6	10.2815	0.008
chr19	3693125	3692250	3693800	29	6	10.2815	0.008
chr1	218138475	218137850	218139150	29	6	10.2815	0.008
chr16	16184725	16184050	16185500	29	6	10.2815	0.008
chr14	66975875	66974100	66976400	59	27	10.2814	0.008
chr10	33247525	33245900	33248200	59	27	10.2814	0.008
chr20	3153875	3152950	3155100	59	27	10.2814	0.008
chr2	220408775	220407800	220409550	59	27	10.2814	0.008
chr16	30103325	30101650	30104450	55	24	10.2721	0.008
chr9	127542025	127541350	127543100	55	24	10.2721	0.008
chr1	51762725	51761400	51763550	66	35	10.2678	0.008
chr3	10183675	10182850	10184400	66	35	10.2678	0.008
chr21	46221875	46221300	46222950	62	30	10.2578	0.008
chr17	43324975	43324000	43326600	73	38	10.2535	0.008
chr1	143915825	143912250	143916450	88	46	10.2441	0.008
chr20	2821175	2819450	2822300	113	59	10.2394	0.008
chr22	17040775	17039050	17042500	50	21	10.2318	0.008
chr19	1040325	1039750	1040950	50	21	10.2318	0.008
chr4	127390225	127389750	127390850	50	21	10.2318	0.008
chr9	44876125	44874600	44876850	50	21	10.2318	0.008
chr1	53018525	53017950	53019950	50	21	10.2318	0.008
chr15	43663325	43662550	43664000	50	21	10.2318	0.008
chr16	87594375	87593650	87595000	50	21	10.2318	0.008
chr19	6744775	6744000	6745550	52	22	10.229	0.008
chr8	67525625	67524550	67526300	52	22	10.229	0.008
chr12	95325	94100	96100	112	64	10.2232	0.008
chr3	119813025	119812400	119814900	49	21	10.222	0.008
chr1	154975575	154971250	154976900	49	21	10.222	0.008
chr2	85645825	85645200	85646800	49	21	10.222	0.008
chr3	185543675	185540800	185544850	49	21	10.222	0.008
chr1	51433975	51433400	51434650	49	21	10.222	0.008
chr1	110282625	110281950	110283300	49	21	10.222	0.008
chr1	29063325	29062700	29064400	57	26	10.2188	0.008
chr17	75467875	75466600	75468600	43	14	10.2183	0.008
chr5	175471625	175471200	175472300	43	14	10.2183	0.008
chr16	1021075	1019450	1021750	43	14	10.2183	0.008
chr5	23508775	23508250	23509450	43	14	10.2183	0.008
chr21	34776325	34774050	34776900	43	14	10.2183	0.008
chr18	3611525	3610850	3612050	35	11	10.2159	0.008
chr1	228071525	228070950	228073150	35	11	10.2159	0.008
chr9	112969725	112969050	112970400	35	11	10.2159	0.008
chr12	6887225	6886500	6888550	35	11	10.2159	0.008
chr5	42944275	42943800	42944900	35	11	10.2159	0.008
chr19	59117825	59117150	59118250	35	11	10.2159	0.008
chr3	13067575	13067000	13068150	35	11	10.2159	0.008
chr20	3734475	3734000	3736100	35	11	10.2159	0.008
chr6	74163625	74161150	74164200	35	11	10.2159	0.008
chr20	25777775	25776700	25780500	35	11	10.2159	0.008
chr2	72343525	72341100	72344050	35	11	10.2159	0.008
chr8	120886075	120885400	120887100	99	54	10.2097	0.008
chr12	56123175	56120750	56124700	63	27	10.2029	0.008
chr3	195385525	195384100	195386250	63	27	10.2029	0.008
chr21	35987625	35986650	35988200	63	27	10.2029	0.008
chr4	190943575	190940200	190944450	385	244	10.191	0.008
chr5	5464575	5464000	5465100	36	11	10.1907	0.008
chr1	82266275	82265800	82268950	36	11	10.1907	0.008
chr8	145821325	145820350	145822300	36	11	10.1907	0.008
chr1	228465325	228461350	228466350	36	11	10.1907	0.008
chr20	61293025	61292000	61293650	36	11	10.1907	0.008
chr9	140117625	140116900	140119450	36	11	10.1907	0.008
chr5	177239025	177238550	177239700	36	11	10.1907	0.008
chrX	154688325	154687100	154690300	36	11	10.1907	0.008
chr6	83775525	83774950	83776100	59	26	10.1825	0.008
chr19	14586025	14585050	14587100	59	26	10.1825	0.008
chr8	86157925	86157250	86158400	59	26	10.1825	0.008
chr20	49462325	49461100	49462800	39	14	10.1752	0.008
chr2	87655775	87655100	87656350	39	14	10.1752	0.008
chr1	1099225	1097800	1099650	39	14	10.1752	0.008
chr20	62132075	62126600	62132700	39	14	10.1752	0.008
chr20	47402625	47401050	47404100	39	14	10.1752	0.008
chr8	141570575	141570000	141571250	39	14	10.1752	0.008
chr19	46271325	46270650	46273350	39	14	10.1752	0.008
chr2	128785725	128785050	128786300	47	18	10.1749	0.008
chr3	14988875	14988300	14990350	47	18	10.1749	0.008
chr2	202645575	202644900	202646100	47	18	10.1749	0.008
chr5	37249775	37248600	37250400	47	18	10.1749	0.008
chr3	155589325	155587950	155589900	41	15	10.1743	0.008
chr20	1819375	1818800	1819850	41	15	10.1743	0.008
chr8	38326125	38325000	38326750	41	15	10.1743	0.008
chr6	71377575	71377150	71378350	41	15	10.1743	0.008
chr19	16739575	16737950	16740100	41	15	10.1743	0.008
chr17	6915975	6915450	6916950	41	15	10.1743	0.008
chr16	89992975	89992050	89993750	49	20	10.1694	0.008
chr1	173727975	173727400	173728450	49	20	10.1694	0.008
chr15	29764975	29764350	29765300	25	4	10.1634	0.008
chr1	38516675	38516200	38517400	25	4	10.1634	0.008
chr5	152677225	152676600	152677700	25	4	10.1634	0.008
chr17	79424875	79422800	79425400	25	4	10.1634	0.008
chr22	29166775	29166200	29167250	25	4	10.1634	0.008
chr16	1421925	1419650	1422700	25	4	10.1634	0.008
chr17	1648375	1647750	1649050	25	4	10.1634	0.008
chr6	130376875	130376400	130377600	25	4	10.1634	0.008
chr7	75343175	75342550	75343750	25	4	10.1634	0.008
chr2	132575425	132575000	132576100	25	4	10.1634	0.008
chr17	29335625	29334950	29336350	25	4	10.1634	0.008
chr20	34189125	34186800	34189700	25	4	10.1634	0.008
chr22	20120675	20119800	20121100	25	4	10.1634	0.008
chr15	42362425	42361750	42363700	28	6	10.16	0.008
chr2	122655875	122654850	122656400	28	6	10.16	0.008
chr16	90015975	90015400	90016550	28	6	10.16	0.008
chr15	52388925	52388400	52389500	28	6	10.16	0.008
chr2	10139425	10138750	10139800	28	6	10.16	0.008
chr16	57686925	57686350	57688850	28	6	10.16	0.008
chr14	67523675	67523250	67524300	28	6	10.16	0.008
chr12	53763475	53762450	53765900	28	6	10.16	0.008
chr18	13098775	13098100	13099500	28	6	10.16	0.008
chr20	46079075	46078650	46079700	28	6	10.16	0.008
chr19	8176225	8175700	8176950	28	6	10.16	0.008
chr1	6225075	6223700	6226950	28	6	10.16	0.008
chr21	45704725	45704050	45705450	28	6	10.16	0.008
chr19	19623975	19623250	19624700	28	6	10.16	0.008
chr8	144804825	144804150	144806050	36	12	10.1481	0.008
chr8	135709425	135708500	135709950	36	12	10.1481	0.008
chr20	60780875	60779450	60782500	36	12	10.1481	0.008
chr22	46299475	46298700	46300350	36	12	10.1481	0.008
chr16	2268775	2267950	2269550	36	12	10.1481	0.008
chr14	105782325	105781550	105783050	36	12	10.1481	0.008
chr17	60703275	60702700	60706250	36	12	10.1481	0.008
chr19	1266625	1265050	1267150	36	12	10.1481	0.008
chr8	144566175	144564900	144566950	36	12	10.1481	0.008
chr14	19499625	19498750	19503650	36	12	10.1481	0.008
chr8	102655775	102655200	102656250	36	12	10.1481	0.008
chr2	211035975	211035200	211036700	36	12	10.1481	0.008
chr19	35503975	35503350	35504750	36	12	10.1481	0.008
chrX	134655675	134654300	134656300	36	12	10.1481	0.008
chr19	23941425	23940950	23941850	36	12	10.1481	0.008
chr8	118439025	118438250	118439750	36	12	10.1481	0.008
chr5	63445775	63445350	63446400	36	12	10.1481	0.008
chr16	29086425	29085950	29087050	36	12	10.1481	0.008
chr12	132623775	132622600	132624550	36	12	10.1481	0.008
chr1	228468675	228467550	228469200	36	12	10.1481	0.008
chr8	105578025	105577600	105578500	36	12	10.1481	0.008
chr20	25293025	25292400	25294000	36	12	10.1481	0.008
chr17	45055525	45054900	45057250	36	12	10.1481	0.008
chr17	34820025	34819350	34820950	36	12	10.1481	0.008
chr3	176904925	176904350	176905350	34	11	10.145	0.008
chr15	76638375	76637950	76639150	34	11	10.145	0.008
chr15	70392825	70392200	70393500	34	11	10.145	0.008
chr20	55975875	55975150	55976650	34	11	10.145	0.008
chr3	13305625	13304850	13307000	34	11	10.145	0.008
chr22	29469525	29468950	29470300	34	11	10.145	0.008
chr19	45505225	45504550	45506600	34	11	10.145	0.008
chr19	6230325	6229850	6231500	34	11	10.145	0.008
chr19	42760075	42759300	42760750	34	11	10.145	0.008
chr9	139838325	139837050	139840300	34	11	10.145	0.008
chr10	43810425	43809700	43811100	34	11	10.145	0.008
chr20	36019525	36018900	36022700	34	11	10.145	0.008
chr11	72423775	72423150	72425600	34	11	10.145	0.008
chr1	155012625	155011900	155013200	34	11	10.145	0.008
chr19	54940525	54940000	54942750	34	11	10.145	0.008
chr8	144903725	144901850	144905750	34	11	10.145	0.008
chr8	144921675	144920900	144922350	34	11	10.145	0.008
chr8	145731725	145730950	145733700	34	11	10.145	0.008
chr10	45915125	45913150	45915550	34	11	10.145	0.008
chr11	73019125	73017300	73022800	60	27	10.1441	0.008
chr20	60955925	60954750	60956700	60	27	10.1441	0.008
chr17	36453025	36452000	36453750	94	52	10.1369	0.011
chr1	201271675	201271250	201272300	46	18	10.1346	0.011
chr11	119186125	119185450	119186850	46	18	10.1346	0.011
chr16	33237775	33236900	33238550	46	18	10.1346	0.011
chr17	38177925	38177300	38178650	46	18	10.1346	0.011
chr10	74850525	74850050	74851150	45	16	10.1333	0.011
chr1	23567825	23567300	23568400	20	0	10.1247	0.011
chr22	42814475	42813900	42814950	20	0	10.1247	0.011
chr11	1779875	1779200	1780300	20	0	10.1247	0.011
chr2	242965775	242965350	242966300	20	0	10.1247	0.011
chr3	5028725	5027950	5029350	94	47	10.1198	0.011
chr20	389175	387650	390050	81	42	10.1191	0.011
chr15	63796525	63795100	63797300	42	15	10.1121	0.011
chr10	32635275	32634750	32636350	42	15	10.1121	0.011
chr19	7460275	7459250	7460850	42	15	10.1121	0.011
chr17	59486075	59485350	59486950	42	15	10.1121	0.011
chr10	104155175	104153000	104156300	42	15	10.1121	0.011
chr11	108463875	108463350	108464300	49	22	10.1075	0.011
chr21	34852425	34851450	34853050	49	22	10.1075	0.011
chr7	583025	582400	583700	49	22	10.1075	0.011
chr15	40650925	40649550	40651550	49	22	10.1075	0.011
chr8	22480175	22479050	22480750	49	22	10.1075	0.011
chr10	74080775	74080150	74081500	49	22	10.1075	0.011
chr8	142011675	142010200	142012300	68	33	10.0955	0.011
chr7	116312025	116311450	116313050	68	33	10.0955	0.011
chr1	6550125	6548250	6553600	71	35	10.0933	0.011
chr1	84972125	84971100	84972800	71	35	10.0933	0.011
chr19	1653025	1652550	1653750	44	18	10.0907	0.011
chr7	97881225	97880700	97882400	44	18	10.0907	0.011
chr19	45959225	45958700	45959750	44	18	10.0907	0.011
chr6	30615225	30614050	30616050	44	18	10.0907	0.011
chr11	66045175	66043950	66045900	44	18	10.0907	0.011
chr16	1771875	1771250	1773300	44	18	10.0907	0.011
chr17	29025175	29024450	29026550	44	18	10.0907	0.011
chr17	63513175	63512400	63513950	34	10	10.083	0.011
chr5	158575	157950	159700	34	10	10.083	0.011
chr2	155467225	155466800	155467900	34	10	10.083	0.011
chr9	127631825	127631200	127632450	34	10	10.083	0.011
chr19	58858675	58858100	58859350	34	10	10.083	0.011
chr16	33673475	33672900	33674150	34	10	10.083	0.011
chr5	83042675	83042050	83043450	34	10	10.083	0.011
chr2	135463475	135462950	135464100	34	10	10.083	0.011
chr12	109049275	109048800	109050000	34	10	10.083	0.011
chr8	144951625	144949950	144953500	34	10	10.083	0.011
chr18	12375325	12374900	12376000	34	10	10.083	0.011
chr17	46675275	46674500	46676400	34	10	10.083	0.011
chr11	67260725	67259900	67263500	34	10	10.083	0.011
chr3	147128975	147128100	147129500	34	10	10.083	0.011
chr17	47517825	47517100	47518550	34	10	10.083	0.011
chr8	143761775	143761200	143762300	35	12	10.0751	0.011
chr1	248327775	248327150	248328850	35	12	10.0751	0.011
chr21	44766175	44765550	44766800	35	12	10.0751	0.011
chr9	115513625	115513050	115514100	35	12	10.0751	0.011
chr20	61442775	61438800	61444550	35	12	10.0751	0.011
chr17	80607025	80604500	80608750	35	12	10.0751	0.011
chr19	5059125	5057900	5060750	35	12	10.0751	0.011
chr11	69465175	69464750	69466250	35	12	10.0751	0.011
chr17	70914475	70913950	70914950	35	12	10.0751	0.011
chr20	31061375	31060950	31064100	35	12	10.0751	0.011
chr7	57927975	57927450	57928900	35	12	10.0751	0.011
chr7	44302075	44301450	44302650	35	12	10.0751	0.011
chr1	223953225	223952750	223953750	35	12	10.0751	0.011
chr12	52699825	52699300	52700450	35	12	10.0751	0.011
chr10	69811425	69810700	69811900	35	12	10.0751	0.011
chr9	35490425	35489350	35490900	35	12	10.0751	0.011
chr20	48579775	48579350	48580400	35	12	10.0751	0.011
chr17	48333475	48332900	48335300	35	12	10.0751	0.011
chr5	81047275	81046200	81047950	69	33	10.0743	0.011
chr6	116600575	116600100	116601300	52	25	10.0693	0.011
chr1	27676125	27675200	27677800	52	25	10.0693	0.011
chr19	23432925	23432250	23433350	52	25	10.0693	0.011
chr22	30652075	30651350	30652800	52	25	10.0693	0.011
chr22	37882425	37881800	37883000	26	4	10.0683	0.011
chr19	11650975	11650500	11651700	26	4	10.0683	0.011
chr11	96144375	96143950	96145000	26	4	10.0683	0.011
chr1	179313175	179312900	179313950	26	4	10.0683	0.011
chr19	11690225	11689700	11690850	26	4	10.0683	0.011
chr2	27305625	27304950	27306950	26	4	10.0683	0.011
chr2	86776225	86775700	86777400	26	4	10.0683	0.011
chr9	108665025	108664550	108665800	26	4	10.0683	0.011
chr14	104010425	104008750	104010900	26	4	10.0683	0.011
chr17	80544175	80543650	80544850	83	44	10.063	0.011
chr17	48133225	48131650	48135500	82	45	10.0607	0.011
chr18	19853925	19853450	19854550	22	2	10.0582	0.011
chr16	74748225	74747200	74748600	22	2	10.0582	0.011
chr4	25979375	25978700	25979950	22	2	10.0582	0.011
chr18	7186975	7186550	7187550	22	2	10.0582	0.011
chr15	78075325	78074800	78075850	22	2	10.0582	0.011
chr10	102411025	102410450	102411550	22	2	10.0582	0.011
chr16	3545975	3545450	3546550	22	2	10.0582	0.011
chr9	88503225	88502700	88503700	22	2	10.0582	0.011
chr9	128013925	128013400	128014400	22	2	10.0582	0.011
chr10	46007475	46007050	46008150	22	2	10.0582	0.011
chr19	646425	645950	647100	22	2	10.0582	0.011
chr19	9896625	9895750	9897700	73	37	10.0511	0.011
chr14	60715525	60714950	60717050	140	83	10.0379	0.011
chr19	54637425	54635900	54638200	108	59	10.0335	0.011
chr21	44872125	44870150	44873400	26	5	10.028	0.011
chr19	17478975	17478250	17479350	26	5	10.028	0.011
chr4	113216975	113216500	113217700	26	5	10.028	0.011
chrX	73756725	73756150	73757500	26	5	10.028	0.011
chr6	42893175	42892150	42893800	26	5	10.028	0.011
chr5	141059875	141059200	141060450	26	5	10.028	0.011
chr16	4014775	4014250	4015350	26	5	10.028	0.011
chr2	95537325	95534850	95538000	26	5	10.028	0.011
chr9	45727375	45726800	45727850	26	5	10.028	0.011
chr1	54931325	54930600	54932000	26	5	10.028	0.011
chr1	246674425	246673700	246675500	26	5	10.028	0.011
chr19	11066825	11066350	11067400	26	5	10.028	0.011
chr16	48450825	48450300	48451450	26	5	10.028	0.011
chr7	51455025	51454500	51457150	26	5	10.028	0.011
chr12	48196175	48195550	48196650	26	5	10.028	0.011
chr9	139395525	139395100	139396250	26	5	10.028	0.011
chr15	26154675	26154200	26155300	26	5	10.028	0.011
chr16	86768325	86767700	86768900	26	5	10.028	0.011
chr10	8095575	8094950	8096100	26	5	10.028	0.011
chr8	93382125	93381500	93382700	26	5	10.028	0.011
chr15	55698975	55698050	55699650	26	5	10.028	0.011
chr3	185611725	185611100	185612400	26	5	10.028	0.011
chr11	102032075	102031500	102032450	26	5	10.028	0.011
chr22	43015425	43014650	43016050	24	3	10.0222	0.011
chr7	69063975	69063250	69064550	24	3	10.0222	0.011
chr11	60277275	60276700	60278200	24	3	10.0222	0.011
chr7	5347325	5346700	5348150	24	3	10.0222	0.011
chr12	3108725	3108050	3109250	24	3	10.0222	0.011
chr14	54669725	54669350	54671350	24	3	10.0222	0.011
chr1	25002625	25002200	25003200	24	3	10.0222	0.011
chr10	126688775	126688250	126689350	24	3	10.0222	0.011
chr5	179217375	179216650	179218050	24	3	10.0222	0.011
chr7	132260975	132260400	132261500	24	3	10.0222	0.011
chr7	68731475	68730750	68732000	24	3	10.0222	0.011
chr19	579375	578900	580550	24	3	10.0222	0.011
chr1	1395575	1394900	1397400	24	3	10.0222	0.011
chr1	211567475	211566850	211567900	24	3	10.0222	0.011
chr17	47746425	47745800	47746950	24	3	10.0222	0.011
chr9	80237875	80237500	80238550	24	3	10.0222	0.011
chr18	14382875	14382250	14383550	24	3	10.0222	0.011
chr22	50118325	50117700	50118750	24	3	10.0222	0.011
chr5	175395125	175394300	175395850	101	59	10.0121	0.011
chr10	81070275	81068400	81073400	61	29	10.0025	0.011
chr6	32936275	32935600	32938950	61	29	10.0025	0.011
chr2	65066025	65065450	65066500	61	29	10.0025	0.011
chr11	66511775	66510800	66512500	47	19	9.99647	0.011
chr19	19779625	19778550	19780400	47	19	9.99647	0.011
chr17	42854425	42850800	42855050	47	19	9.99647	0.011
chr16	1121075	1114600	1125950	47	19	9.99647	0.011
chr2	61108675	61107950	61109300	47	19	9.99647	0.011
chr17	79826775	79824550	79829100	48	20	9.99596	0.011
chr8	145667975	145663600	145672550	48	20	9.99596	0.011
chr15	82981025	82980400	82983200	48	20	9.99596	0.011
chr1	21503575	21502250	21504350	48	20	9.99596	0.011
chr16	89699425	89698300	89700150	48	20	9.99596	0.011
chr15	78832825	78832250	78833450	48	20	9.99596	0.011
chr10	77164575	77158000	77166750	67	33	9.99337	0.011
chr20	44441375	44440100	44442150	75	38	9.98185	0.011
chr11	72929475	72928750	72930250	59	30	9.98165	0.011
chr1	149982625	149981850	149983300	59	30	9.98165	0.011
chr7	102105625	102105000	102106850	53	24	9.98057	0.011
chr19	14629325	14628200	14631150	53	24	9.98057	0.011
chr21	47402925	47401250	47404800	53	24	9.98057	0.011
chr11	69066975	69065950	69067700	53	24	9.98057	0.011
chr16	88821025	88820000	88821700	33	10	9.9802	0.011
chr6	7726325	7725750	7729050	33	10	9.9802	0.011
chrX	70474375	70473750	70475600	33	10	9.9802	0.011
chr17	48024925	48023650	48025550	33	10	9.9802	0.011
chr17	33701275	33700150	33701750	33	10	9.9802	0.011
chr12	132629275	132628650	132630400	33	10	9.9802	0.011
chr11	65618275	65617500	65618950	33	10	9.9802	0.011
chr4	17638725	17638200	17639250	33	10	9.9802	0.011
chr12	124894875	124894300	124897650	33	10	9.9802	0.011
chr18	11832925	11832300	11833500	33	10	9.9802	0.011
chr4	140216775	140216200	140217350	33	10	9.9802	0.011
chr10	99259025	99257600	99259800	33	10	9.9802	0.011
chr16	12045875	12045250	12046450	33	10	9.9802	0.011
chr19	50359825	50356150	50360800	33	10	9.9802	0.011
chr14	75593725	75592950	75594800	84	45	9.97675	0.011
chr17	73008775	73008150	73009400	84	45	9.97675	0.011
chr3	32443175	32442600	32444150	56	26	9.97474	0.011
chr21	45717575	45710850	45718200	56	26	9.97474	0.011
chr20	2854675	2852600	2855200	56	26	9.97474	0.011
chr3	190040025	190039350	190040550	56	26	9.97474	0.011
chr1	92351775	92351100	92352450	56	26	9.97474	0.011
chr1	207083125	207082450	207083900	45	19	9.97451	0.011
chr1	6399475	6398300	6400150	45	19	9.97451	0.011
chr5	139625325	139624950	139626000	45	19	9.97451	0.011
chr1	148853925	148853250	148855800	45	19	9.97451	0.011
chr19	14800575	14800050	14801300	45	19	9.97451	0.011
chr21	45845525	45843100	45846400	45	19	9.97451	0.011
chr1	47650075	47648900	47651100	45	19	9.97451	0.011
chr14	39572525	39571550	39573050	63	29	9.96515	0.011
chr11	71498775	71497000	71499500	63	29	9.96515	0.011
chr3	9988625	9987100	9989950	63	29	9.96515	0.011
chr2	239773275	239772600	239774350	63	29	9.96515	0.011
chr11	74204425	74202900	74205150	63	29	9.96515	0.011
chr1	161697175	161695050	161697650	50	22	9.96338	0.011
chr6	52926575	52926050	52927150	50	22	9.96338	0.011
chr11	118479275	118477900	118479950	50	22	9.96338	0.011
chr20	814375	813850	815550	120	70	9.95918	0.011
chr8	142138025	142137550	142139750	70	36	9.95314	0.011
chr1	2139975	2135100	2145750	91	50	9.95147	0.011
chr3	193587675	193586500	193589100	91	50	9.95147	0.011
chr20	30029225	30028300	30029800	26	6	9.93717	0.011
chr16	19252925	19252400	19253600	26	6	9.93717	0.011
chr14	105208475	105207850	105209250	26	6	9.93717	0.011
chr13	45202325	45201800	45202750	26	6	9.93717	0.011
chr19	44056475	44055950	44058050	26	6	9.93717	0.011
chr1	220249725	220249150	220250300	26	6	9.93717	0.011
chr15	34050475	34049900	34051250	26	6	9.93717	0.011
chr8	129771125	129770650	129771650	26	6	9.93717	0.011
chr19	1114125	1112950	1114700	26	6	9.93717	0.011
chr19	46893825	46893300	46894550	26	6	9.93717	0.011
chr7	100912675	100912050	100913100	26	6	9.93717	0.011
chr17	7758125	7757500	7758750	26	6	9.93717	0.011
chr12	2960825	2959600	2961250	26	6	9.93717	0.011
chr17	18315675	18314200	18316400	26	6	9.93717	0.011
chr10	123842525	123841950	123843050	26	6	9.93717	0.011
chr15	45444625	45443950	45445050	26	6	9.93717	0.011
chr20	39685875	39685350	39686300	26	6	9.93717	0.011
chr10	44878725	44877450	44879250	26	6	9.93717	0.011
chr19	39567225	39566800	39567900	26	6	9.93717	0.011
chr17	63833425	63832800	63833900	26	6	9.93717	0.011
chr16	88846325	88845550	88847000	26	6	9.93717	0.011
chr2	47334525	47333850	47335000	26	6	9.93717	0.011
chr17	74727075	74726700	74727650	26	6	9.93717	0.011
chr2	11769125	11768300	11769600	26	6	9.93717	0.011
chr6	29428225	29427550	29428600	26	6	9.93717	0.011
chr13	45494825	45494350	45495400	26	6	9.93717	0.011
chr12	96678275	96677700	96678700	26	6	9.93717	0.011
chr9	101534875	101534300	101535400	26	6	9.93717	0.011
chr5	142782625	142782250	142783250	26	6	9.93717	0.011
chr2	237072875	237071750	237073800	26	6	9.93717	0.011
chr10	38739725	38739050	38741100	26	6	9.93717	0.011
chr9	116958575	116957800	116959150	26	6	9.93717	0.011
chr1	3624425	3622000	3625850	26	6	9.93717	0.011
chr2	238795125	238793850	238795850	26	6	9.93717	0.011
chr11	64978675	64977250	64979200	26	6	9.93717	0.011
chr17	74032475	74032050	74033000	26	6	9.93717	0.011
chr1	33629925	33629450	33631300	26	6	9.93717	0.011
chr3	10416875	10416100	10417500	26	6	9.93717	0.011
chr12	66568625	66568050	66569300	26	6	9.93717	0.011
chr17	81060825	81060200	81061450	26	6	9.93717	0.011
chr5	179554425	179553850	179554900	26	6	9.93717	0.011
chr4	99916975	99916400	99917450	26	6	9.93717	0.011
chr7	5288125	5287550	5288550	26	6	9.93717	0.011
chr7	57448775	57448250	57449100	26	6	9.93717	0.011
chr11	119243875	119243350	119244350	26	6	9.93717	0.011
chr22	18078575	18077800	18079000	26	6	9.93717	0.011
chr5	33892225	33891600	33892700	26	6	9.93717	0.011
chr11	65733125	65732200	65733900	38	14	9.93691	0.011
chr17	45928775	45928000	45929700	38	14	9.93691	0.011
chr17	49229275	49228750	49229900	38	14	9.93691	0.011
chr3	71484875	71484150	71485400	38	14	9.93691	0.011
chr10	51780475	51777650	51781050	38	14	9.93691	0.011
chr17	38474875	38474300	38475450	38	14	9.93691	0.011
chr12	112036125	112035250	112037700	38	14	9.93691	0.011
chr20	17594075	17591400	17599200	38	14	9.93691	0.011
chr10	72030275	72029750	72030850	38	14	9.93691	0.011
chr15	90745075	90744500	90745850	38	14	9.93691	0.011
chr22	22012375	22011700	22013350	38	14	9.93691	0.011
chr20	62376325	62375700	62377250	38	14	9.93691	0.011
chr2	62422825	62422100	62424550	38	14	9.93691	0.011
chr17	79098125	79097600	79098550	21	1	9.93388	0.011
chr14	105932725	105930400	105933600	21	1	9.93388	0.011
chr10	135147175	135146550	135147850	21	1	9.93388	0.011
chr8	99627075	99626550	99627600	21	1	9.93388	0.011
chr6	30104825	30104400	30105350	21	1	9.93388	0.011
chr17	26785775	26785350	26786400	21	1	9.93388	0.011
chr1	155294275	155292500	155296100	76	39	9.93317	0.011
chr1	230778225	230777300	230778850	76	39	9.93317	0.011
chr14	74058925	74057100	74059650	44	17	9.93159	0.011
chr19	14315975	14315050	14319400	44	17	9.93159	0.011
chr11	63992575	63991500	63993050	44	17	9.93159	0.011
chr12	6644275	6641950	6645000	44	17	9.93159	0.011
chr2	91836275	91835750	91836850	44	17	9.93159	0.011
chr21	43796175	43795700	43797300	44	17	9.93159	0.011
chr10	80948225	80947800	80949200	80	44	9.9284	0.011
chr5	177302725	177302050	177303500	76	43	9.92231	0.011
chr20	50379075	50378500	50379600	46	21	9.92018	0.011
chr2	160472475	160471550	160472950	46	21	9.92018	0.011
chr15	41250425	41249650	41251300	46	21	9.92018	0.011
chr8	142170775	142170000	142171250	46	21	9.92018	0.011
chr12	48206925	48206450	48207600	46	21	9.92018	0.011
chr1	109419725	109419100	109420300	46	21	9.92018	0.011
chr1	156665525	156664750	156666350	46	20	9.91549	0.011
chr1	151168175	151167450	151168800	46	20	9.91549	0.011
chr6	45345775	45345000	45346450	46	20	9.91549	0.011
chr1	200010025	200009450	200010850	46	20	9.91549	0.011
chr1	32226775	32225450	32227350	46	20	9.91549	0.011
chr7	2272675	2271850	2273600	46	20	9.91549	0.011
chr20	57607425	57606750	57608100	64	32	9.91243	0.011
chr5	73936575	73935350	73937150	64	32	9.91243	0.011
chr10	75584875	75583350	75585450	64	32	9.91243	0.011
chr16	74402125	74400900	74402950	64	32	9.91243	0.011
chr8	74791075	74790100	74791500	81	47	9.90574	0.011
chr14	74485625	74485150	74486700	81	47	9.90574	0.011
chr11	72354575	72352500	72355200	73	39	9.9051	0.011
chr8	97505875	97505250	97507850	76	38	9.90281	0.011
chr17	66243775	66243000	66244900	66	32	9.89595	0.011
chr3	44803075	44802000	44803800	66	32	9.89595	0.011
chr17	75641125	75640250	75642450	30	8	9.8913	0.011
chr2	242818675	242818100	242819200	30	8	9.8913	0.011
chr9	132949525	132948950	132950000	30	8	9.8913	0.011
chr20	31298925	31298250	31300000	30	8	9.8913	0.011
chr15	40734475	40734050	40735250	30	8	9.8913	0.011
chr11	66661875	66661500	66662600	30	8	9.8913	0.011
chr3	99514075	99513400	99514700	30	8	9.8913	0.011
chr11	66870825	66870400	66871300	30	8	9.8913	0.011
chr1	155089125	155088650	155089900	30	8	9.8913	0.011
chr7	98641675	98641150	98642200	30	8	9.8913	0.011
chr1	1230075	1229100	1231050	30	8	9.8913	0.011
chr8	38126625	38126150	38127150	30	8	9.8913	0.011
chr8	125611425	125611000	125612050	30	8	9.8913	0.011
chr1	44703775	44703250	44705000	30	8	9.8913	0.011
chr15	102156275	102155650	102156850	30	8	9.8913	0.011
chr14	99818825	99818150	99819550	30	8	9.8913	0.011
chr17	8689175	8688650	8689850	30	8	9.8913	0.011
chr20	16599675	16599200	16600250	30	8	9.8913	0.011
chr1	116185225	116184750	116185750	30	8	9.8913	0.011
chr8	144493175	144492650	144493750	30	8	9.8913	0.011
chr20	61033725	61033200	61034900	30	8	9.8913	0.011
chr5	371375	369950	372850	30	8	9.8913	0.011
chr19	51581325	51580700	51582050	30	8	9.8913	0.011
chr16	30907975	30907450	30908750	48	22	9.88383	0.011
chr2	220417175	220415600	220418450	48	22	9.88383	0.011
chr8	38781925	38781200	38782450	48	22	9.88383	0.011
chr15	39873125	39872450	39873650	48	22	9.88383	0.011
chr19	6801625	6800250	6802750	48	22	9.88383	0.011
chr7	50850725	50848800	50851300	48	22	9.88383	0.011
chr17	3438525	3437850	3439550	46	19	9.87487	0.011
chr12	57521725	57521000	57522750	46	19	9.87487	0.011
chr6	28891825	28891250	28892450	46	19	9.87487	0.011
chr8	144898725	144896700	144900150	46	19	9.87487	0.011
chr19	18561925	18561000	18562650	46	19	9.87487	0.011
chr2	145089575	145089100	145090150	46	19	9.87487	0.011
chr5	137800825	137798400	137801550	46	19	9.87487	0.011
chr16	87799725	87798800	87800300	46	19	9.87487	0.011
chr20	46602475	46600900	46603150	85	45	9.87429	0.011
chr14	65170975	65170500	65173000	85	45	9.87429	0.011
chr17	19066075	19064600	19067650	63	31	9.86707	0.011
chr20	43976725	43976350	43977450	63	31	9.86707	0.011
chr5	71146825	71146200	71147500	259	167	9.86167	0.011
chr8	74268825	74267650	74269450	114	66	9.85881	0.011
chr1	62180225	62179600	62180800	33	9	9.85873	0.011
chr11	78387275	78386750	78387800	33	9	9.85873	0.011
chr8	54793575	54792850	54796300	33	9	9.85873	0.011
chr8	41160425	41159950	41160950	33	9	9.85873	0.011
chr8	140655675	140655100	140656350	33	9	9.85873	0.011
chr3	45266575	45265900	45266950	33	9	9.85873	0.011
chr10	72503875	72503000	72504400	33	9	9.85873	0.011
chr5	1507825	1505650	1508450	33	9	9.85873	0.011
chr8	42029575	42029000	42030350	33	9	9.85873	0.011
chr12	125041725	125041000	125042350	33	9	9.85873	0.011
chr11	126233125	126232350	126233850	33	9	9.85873	0.011
chr10	81077125	81076100	81077650	113	65	9.85801	0.011
chr20	34022425	34021700	34022800	28	7	9.85751	0.011
chr7	56435975	56435200	56437050	28	7	9.85751	0.011
chr4	15657625	15656800	15658250	28	7	9.85751	0.011
chr19	5035775	5032700	5037050	28	7	9.85751	0.011
chr1	2070025	2068400	2070600	28	7	9.85751	0.011
chr16	2770925	2770350	2771650	28	7	9.85751	0.011
chr9	69180475	69179500	69181100	28	7	9.85751	0.011
chr15	23685025	23684400	23685650	28	7	9.85751	0.011
chr3	9398175	9397600	9398650	28	7	9.85751	0.011
chr16	8967425	8967000	8968450	28	7	9.85751	0.011
chr12	53837175	53836650	53837600	28	7	9.85751	0.011
chr1	1018575	1017150	1020250	28	7	9.85751	0.011
chr12	58005275	58004250	58006000	28	7	9.85751	0.011
chr17	76266325	76265450	76266900	28	7	9.85751	0.011
chr7	98994375	98993850	98994900	28	7	9.85751	0.011
chr19	39218725	39217700	39221050	28	7	9.85751	0.011
chr11	68822275	68821650	68822750	28	7	9.85751	0.011
chr11	69229675	69229250	69230250	28	7	9.85751	0.011
chr17	76364825	76364300	76365350	28	7	9.85751	0.011
chr17	4269375	4268500	4269900	28	7	9.85751	0.011
chr6	21114175	21113700	21114750	28	7	9.85751	0.011
chr9	127884775	127884200	127885350	28	7	9.85751	0.011
chr7	138411025	138410450	138411500	28	7	9.85751	0.011
chr21	44094525	44093950	44095150	28	7	9.85751	0.011
chr19	48984175	48983250	48985300	28	7	9.85751	0.011
chr11	66478275	66477550	66478750	28	7	9.85751	0.011
chr1	204183075	204182600	204183750	28	7	9.85751	0.011
chr14	42942625	42942200	42943200	28	7	9.85751	0.011
chr16	2199075	2197550	2199700	28	7	9.85751	0.011
chr10	14880925	14880150	14881600	28	7	9.85751	0.011
chr2	25147225	25146600	25148050	28	7	9.85751	0.011
chr3	9541675	9540450	9542800	28	7	9.85751	0.011
chr14	57060475	57060100	57061150	28	7	9.85751	0.011
chr1	113241125	113240600	113241650	28	7	9.85751	0.011
chr2	61745475	61744950	61746000	28	7	9.85751	0.011
chr1	182808375	182807300	182809100	28	7	9.85751	0.011
chr7	4823625	4822450	4825150	28	7	9.85751	0.011
chr9	132564525	132563850	132565650	28	7	9.85751	0.011
chr8	77594325	77593800	77595950	61	28	9.85699	0.011
chr10	64028325	64027600	64029050	101	57	9.85053	0.011
chr11	73471375	73470800	73473500	58	27	9.84874	0.011
chr10	76994225	76992700	76996400	77	41	9.84482	0.011
chr14	36295825	36295300	36296550	77	41	9.84482	0.011
chr11	10329275	10328700	10330050	58	30	9.83538	0.011
chr20	25039125	25037100	25039800	58	30	9.83538	0.011
chr9	140172025	140170700	140173000	64	34	9.83067	0.011
chr16	33943475	33942600	33945700	64	34	9.83067	0.011
chr17	42994275	42993250	42994950	64	34	9.83067	0.011
chr1	226926175	226923350	226926900	64	34	9.83067	0.011
chr1	31904825	31903950	31905350	79	45	9.82884	0.011
chr8	143317625	143313400	143319400	55	26	9.82289	0.011
chr15	20548975	20544100	20549600	71	37	9.82207	0.011
chr22	18893625	18893000	18894350	44	19	9.82156	0.011
chr17	42297925	42297200	42300400	44	19	9.82156	0.011
chr6	80714475	80713950	80715050	44	19	9.82156	0.011
chr22	21791025	21789700	21792800	44	19	9.82156	0.011
chr16	88848225	88847300	88848900	44	19	9.82156	0.011
chr1	205648775	205648050	205650050	44	19	9.82156	0.011
chr3	166162575	166162000	166163000	44	19	9.82156	0.011
chr16	89120025	89119050	89122100	44	19	9.82156	0.011
chr12	1099925	1099300	1100700	44	19	9.82156	0.011
chr1	202777475	202775850	202778000	44	19	9.82156	0.011
chr11	74461825	74461350	74462350	44	19	9.82156	0.011
chr20	8113725	8112100	8114450	59	29	9.81885	0.011
chr3	196230525	196229900	196231250	59	29	9.81885	0.011
chr2	28613675	28613000	28614500	59	29	9.81885	0.011
chrY	10022375	10017350	10023150	88	52	9.8079	0.011
chr2	133015375	133009850	133017700	78	42	9.80277	0.011
chr2	87623825	87622000	87624500	78	42	9.80277	0.011
chr3	4534925	4534000	4535600	71	40	9.79759	0.011
chr20	25281075	25279850	25281650	61	33	9.79677	0.011
chr20	62602075	62601100	62602750	61	33	9.79677	0.011
chr17	54857675	54857050	54858250	61	33	9.79677	0.011
chr2	20425275	20422700	20427100	70	34	9.77952	0.011
chr15	40633075	40630400	40633700	70	34	9.77952	0.011
chr3	12503875	12503400	12504550	70	34	9.77952	0.011
chr10	54074075	54073350	54074800	185	112	9.77887	0.011
chr11	64571125	64570350	64571700	50	23	9.77551	0.011
chr1	205270725	205269250	205271200	50	23	9.77551	0.011
chr2	110873425	110872600	110873950	50	23	9.77551	0.011
chr1	6673775	6673000	6675050	50	23	9.77551	0.011
chr11	62380575	62378400	62381350	50	23	9.77551	0.011
chr17	60782075	60779750	60782600	50	23	9.77551	0.011
chr17	62068025	62067500	62068600	50	23	9.77551	0.011
chr19	51521125	51519600	51521850	39	16	9.77323	0.011
chr15	31631875	31630550	31632400	39	16	9.77323	0.011
chr1	3418475	3416950	3419750	39	16	9.77323	0.011
chr16	87212125	87211400	87213550	39	16	9.77323	0.011
chr11	9385825	9385100	9386350	39	16	9.77323	0.011
chr8	110429975	110429350	110430400	39	16	9.77323	0.011
chr1	78153425	78152400	78154100	39	16	9.77323	0.011
chr11	118308025	118305450	118309500	39	16	9.77323	0.011
chr3	50654875	50653850	50656400	39	16	9.77323	0.011
chr2	65296925	65296300	65297600	39	16	9.77323	0.011
chr21	47392325	47390200	47395800	39	16	9.77323	0.011
chr17	78815625	78814150	78816000	39	16	9.77323	0.011
chr11	1053475	1052350	1053900	39	16	9.77323	0.011
chr20	26039725	26038850	26041700	51	22	9.76985	0.011
chr1	78149075	78147950	78149600	51	22	9.76985	0.011
chr19	13107625	13106650	13108100	51	22	9.76985	0.011
chr22	51222025	51221300	51222750	51	22	9.76985	0.011
chr5	177547775	177546100	177548900	51	22	9.76985	0.011
chr2	179278425	179277800	179278950	51	22	9.76985	0.011
chr19	14360075	14357300	14361700	52	24	9.76502	0.011
chr19	47747425	47746800	47748150	52	24	9.76502	0.011
chr8	144988125	144986650	144992600	52	24	9.76502	0.011
chr19	50833875	50832050	50834850	52	24	9.76502	0.011
chr1	1552025	1550000	1552550	52	24	9.76502	0.011
chr22	21271575	21271000	21272300	52	24	9.76502	0.011
chr2	10263025	10262250	10263450	59	28	9.76214	0.011
chr6	131949325	131948650	131950000	59	28	9.76214	0.011
chr21	44897825	44896600	44900400	59	28	9.76214	0.011
chr14	38069025	38068300	38069850	67	36	9.76056	0.011
chr5	61699625	61699050	61700150	67	36	9.76056	0.011
chr3	9932475	9931850	9933100	67	36	9.76056	0.011
chr14	89882675	89882100	89883450	67	36	9.76056	0.011
chr17	48703525	48703050	48704550	43	17	9.7568	0.011
chr1	38022625	38022000	38023700	43	17	9.7568	0.011
chr10	71871575	71870850	71871950	43	17	9.7568	0.011
chr2	8977875	8977100	8978500	43	17	9.7568	0.011
chr11	62304325	62303650	62306000	43	17	9.7568	0.011
chr7	100798375	100797150	100799000	43	17	9.7568	0.011
chr17	66017525	66016950	66018100	43	17	9.7568	0.011
chr19	38878625	38877900	38880900	43	17	9.7568	0.011
chr11	393575	391850	394100	43	17	9.7568	0.011
chr6	158460675	158460050	158461300	43	17	9.7568	0.011
chr1	157963075	157962350	157964550	53	23	9.75511	0.011
chr16	70414425	70413550	70416550	53	23	9.75511	0.011
chr8	62627075	62626400	62627550	53	23	9.75511	0.011
chr19	10224175	10223450	10226300	53	23	9.75511	0.011
chr9	135090575	135089200	135091700	27	6	9.75177	0.011
chr1	93318025	93317450	93318500	27	6	9.75177	0.011
chr8	92209775	92209250	92210300	27	6	9.75177	0.011
chr5	1093175	1092300	1094450	27	6	9.75177	0.011
chr5	157464575	157463850	157465150	27	6	9.75177	0.011
chr21	46824525	46824100	46825200	27	6	9.75177	0.011
chr11	86755875	86755400	86756450	27	6	9.75177	0.011
chr12	120654725	120654100	120655900	27	6	9.75177	0.011
chr7	128071175	128070650	128071700	27	6	9.75177	0.011
chr15	52577775	52577250	52578400	27	6	9.75177	0.011
chr5	139171875	139171450	139172550	27	6	9.75177	0.011
chr17	1626675	1626050	1627350	27	6	9.75177	0.011
chr7	2347225	2346650	2347700	27	6	9.75177	0.011
chr21	46131125	46130250	46132800	27	6	9.75177	0.011
chr1	6338675	6338300	6339300	27	6	9.75177	0.011
chr16	88621275	88620250	88621900	27	6	9.75177	0.011
chr19	18503525	18502900	18504200	27	6	9.75177	0.011
chrY	13263575	13262550	13264100	27	6	9.75177	0.011
chr19	1325075	1324200	1325800	27	6	9.75177	0.011
chr8	113225925	113225250	113226300	27	6	9.75177	0.011
chr22	24144425	24143850	24145050	27	6	9.75177	0.011
chr1	229706075	229705300	229706600	27	6	9.75177	0.011
chr11	134240525	134239950	134240950	27	6	9.75177	0.011
chr2	240901275	240900700	240901700	27	6	9.75177	0.011
chrX	105066425	105065250	105067200	27	6	9.75177	0.011
chr20	34971425	34970650	34971950	27	6	9.75177	0.011
chr2	130921625	130921200	130922250	27	6	9.75177	0.011
chr11	289775	289300	290400	27	6	9.75177	0.011
chr9	137035375	137034700	137036450	27	6	9.75177	0.011
chr12	133143975	133143500	133145450	27	6	9.75177	0.011
chr19	14278725	14274400	14279250	27	6	9.75177	0.011
chr2	130885875	130884750	130886550	27	6	9.75177	0.011
chr10	54594475	54593750	54595050	20	1	9.75129	0.011
chrX	40865425	40864900	40865950	20	1	9.75129	0.011
chr9	135042275	135041700	135042750	20	1	9.75129	0.011
chr9	16977725	16977350	16978350	20	1	9.75129	0.011
chr22	39968625	39967950	39969150	20	1	9.75129	0.011
chr1	92946325	92945650	92947100	20	1	9.75129	0.011
chr13	52756875	52756500	52757550	20	1	9.75129	0.011
chr4	49566325	49565850	49566850	20	1	9.75129	0.011
chr3	129059025	129058550	129059650	20	1	9.75129	0.011
chr1	159894475	159893450	159896200	58	32	9.74976	0.011
chr9	124855775	124855100	124856250	58	32	9.74976	0.011
chr19	41221675	41220550	41223300	58	32	9.74976	0.011
chr10	76797625	76796900	76798900	58	32	9.74976	0.011
chr7	1126725	1126000	1127400	61	30	9.74922	0.011
chr1	20834575	20833900	20835250	61	30	9.74922	0.011
chr10	121652225	121651650	121652900	61	30	9.74922	0.011
chr1	16952575	16949800	16954300	61	30	9.74922	0.011
chr1	11713325	11712100	11714000	32	10	9.74409	0.011
chr15	23273725	23272400	23274550	32	10	9.74409	0.011
chr20	36226725	36226250	36227350	32	10	9.74409	0.011
chr5	176523525	176523050	176524300	32	10	9.74409	0.011
chr11	67432775	67431700	67434400	32	10	9.74409	0.011
chr11	75001125	75000450	75001700	32	10	9.74409	0.011
chr1	156460225	156459600	156460700	32	10	9.74409	0.011
chr19	49840275	49839650	49840900	32	10	9.74409	0.011
chr2	175972425	175971100	175973150	32	10	9.74409	0.011
chr22	38394875	38393550	38395550	32	10	9.74409	0.011
chr2	111144325	111143700	111144800	32	10	9.74409	0.011
chr3	152634725	152634250	152635600	32	10	9.74409	0.011
chr17	44323025	44321250	44323600	32	10	9.74409	0.011
chr2	171684775	171684150	171685800	32	10	9.74409	0.011
chr5	172143325	172142700	172143950	32	10	9.74409	0.011
chr8	143822575	143819550	143823450	32	10	9.74409	0.011
chr1	6556925	6556000	6559500	32	10	9.74409	0.011
chr16	1872075	1871600	1873850	32	10	9.74409	0.011
chr19	38495975	38495550	38496550	32	10	9.74409	0.011
chr12	6716525	6716000	6717050	32	10	9.74409	0.011
chr2	43328375	43327350	43328900	32	10	9.74409	0.011
chr20	42696875	42696250	42698000	32	10	9.74409	0.011
chr8	86747575	86746850	86748500	412	272	9.7417	0.011
chr19	7935375	7933100	7940800	72	35	9.73914	0.011
chr11	844275	842300	847300	72	35	9.73914	0.011
chr11	66248025	66246900	66248550	72	35	9.73914	0.011
chr7	44613325	44612300	44614000	47	22	9.73223	0.011
chr7	150929725	150929200	150930400	47	22	9.73223	0.011
chr8	103750875	103750100	103751650	47	22	9.73223	0.011
chr3	45429975	45429400	45430700	47	22	9.73223	0.011
chr7	32535375	32534750	32536050	47	22	9.73223	0.011
chr3	168563875	168563100	168564500	47	22	9.73223	0.011
chr16	19535375	19534250	19536000	47	22	9.73223	0.011
chr11	47291175	47290500	47292500	47	22	9.73223	0.011
chr5	131132825	131132100	131133600	47	22	9.73223	0.011
chr19	29379375	29378900	29379850	25	5	9.7319	0.011
chr5	37111175	37110600	37111500	25	5	9.7319	0.011
chr12	49163375	49163050	49164150	25	5	9.7319	0.011
chr7	146067325	146066900	146067950	25	5	9.7319	0.011
chr11	2424175	2423000	2424900	25	5	9.7319	0.011
chr14	103383775	103382300	103384300	25	5	9.7319	0.011
chr19	56054075	56053550	56054800	25	5	9.7319	0.011
chr10	103884075	103883500	103884550	25	5	9.7319	0.011
chr7	99987875	99987100	99989000	25	5	9.7319	0.011
chr1	157068575	157068050	157069300	25	5	9.7319	0.011
chr10	99423525	99423000	99424050	25	5	9.7319	0.011
chr7	2257775	2257050	2258650	25	5	9.7319	0.011
chr8	112709025	112708250	112709400	25	5	9.7319	0.011
chr16	86093525	86092950	86094200	25	5	9.7319	0.011
chr12	52282275	52281100	52282800	25	5	9.7319	0.011
chr11	29619775	29619100	29620350	25	5	9.7319	0.011
chr19	40728525	40728050	40729100	25	5	9.7319	0.011
chr12	25283125	25282700	25283800	25	5	9.7319	0.011
chr20	62062375	62061900	62063900	25	5	9.7319	0.011
chr11	65511725	65511250	65513100	25	5	9.7319	0.011
chr16	713925	713350	714350	25	5	9.7319	0.011
chr16	2983075	2982450	2983950	25	5	9.7319	0.011
chr3	194518475	194518000	194518900	25	5	9.7319	0.011
chr9	126755275	126754600	126755950	25	5	9.7319	0.011
chr18	4782675	4782150	4783450	25	5	9.7319	0.011
chr7	115483725	115483250	115484400	25	5	9.7319	0.011
chr20	29612175	29610800	29612800	68	35	9.7266	0.011
chr16	4994925	4994400	4996250	68	35	9.7266	0.011
chr11	61197475	61196650	61198200	71	39	9.71828	0.011
chr17	48278375	48276400	48279600	71	39	9.71828	0.011
chr6	34668425	34668000	34669400	23	3	9.7163	0.011
chr1	1106175	1105400	1106950	23	3	9.7163	0.011
chr11	492575	492000	493100	23	3	9.7163	0.011
chr6	31655225	31654800	31656450	23	3	9.7163	0.011
chr22	24557675	24556200	24558300	23	3	9.7163	0.011
chr17	79467575	79467100	79468200	23	3	9.7163	0.011
chr6	158508075	158507500	158508600	23	3	9.7163	0.011
chr19	3585025	3584400	3585450	23	3	9.7163	0.011
chr9	140347725	140347050	140348450	23	3	9.7163	0.011
chr12	132906775	132906250	132907150	23	3	9.7163	0.011
chr2	241901825	241901400	241902450	23	3	9.7163	0.011
chr16	54321225	54320850	54321950	23	3	9.7163	0.011
chr11	32403725	32403150	32404300	23	3	9.7163	0.011
chr14	94641275	94640600	94641900	23	3	9.7163	0.011
chr10	80715575	80714850	80716200	77	45	9.71341	0.011
chr5	139047925	139047150	139049900	43	19	9.71077	0.011
chr11	10327975	10325850	10328600	43	19	9.71077	0.011
chr17	75291625	75291100	75292250	43	19	9.71077	0.011
chr21	11106925	11106200	11107550	43	19	9.71077	0.011
chr19	7969425	7968850	7970900	43	19	9.71077	0.011
chr4	8201125	8200450	8201900	43	19	9.71077	0.011
chr18	33709125	33708450	33710250	43	19	9.71077	0.011
chr14	65217475	65216900	65218000	43	19	9.71077	0.011
chr5	14779375	14778850	14779850	30	9	9.70505	0.011
chr8	142450325	142449550	142451550	30	9	9.70505	0.011
chr10	102923325	102922800	102923800	30	9	9.70505	0.011
chr13	99852725	99852250	99853900	30	9	9.70505	0.011
chr21	34442425	34441850	34443050	30	9	9.70505	0.011
chr17	36860075	36859550	36860650	30	9	9.70505	0.011
chr1	10735175	10734300	10736900	30	9	9.70505	0.011
chr11	126003975	126003350	126004550	30	9	9.70505	0.011
chr7	157353225	157351950	157354900	30	9	9.70505	0.011
chr8	142362175	142360150	142362850	30	9	9.70505	0.011
chr20	23899725	23899150	23900400	30	9	9.70505	0.011
chr16	778975	776050	781000	30	9	9.70505	0.011
chr1	27457925	27457350	27458400	30	9	9.70505	0.011
chr3	184312125	184309350	184313150	30	9	9.70505	0.011
chr17	78424175	78423150	78425250	30	9	9.70505	0.011
chr2	47291725	47291150	47292250	30	9	9.70505	0.011
chr15	68177125	68176700	68177650	30	9	9.70505	0.011
chr6	107348925	107348500	107350150	30	9	9.70505	0.011
chr10	103371175	103370400	103371800	30	9	9.70505	0.011
chr9	4662475	4661850	4663250	30	9	9.70505	0.011
chr9	34181275	34180800	34182050	30	9	9.70505	0.011
chr11	69193325	69191800	69193900	30	9	9.70505	0.011
chr19	11529375	11528850	11530350	30	9	9.70505	0.011
chr4	88141575	88141000	88142050	30	9	9.70505	0.011
chr3	47896175	47895550	47896600	30	9	9.70505	0.011
chr11	105979775	105979400	105980450	30	9	9.70505	0.011
chr18	21200725	21200100	21201250	30	9	9.70505	0.011
chr1	93635925	93635550	93636550	30	9	9.70505	0.011
chr7	940575	939850	941350	30	9	9.70505	0.011
chr18	19142125	19141600	19142550	30	9	9.70505	0.011
chr1	25041775	25041100	25042200	30	9	9.70505	0.011
chr5	10730775	10730250	10731500	30	9	9.70505	0.011
chr17	59539475	59538850	59540350	40	15	9.70315	0.011
chr12	95337875	95337400	95338450	40	15	9.70315	0.011
chr22	39268775	39268000	39269450	40	15	9.70315	0.011
chr17	79609525	79608800	79610000	40	15	9.70315	0.011
chr17	48156975	48155900	48157650	40	15	9.70315	0.011
chr19	4475025	4473850	4476300	40	15	9.70315	0.011
chr1	10003225	10002700	10004000	40	15	9.70315	0.011
chr1	1173625	1169100	1174150	40	15	9.70315	0.011
chr22	38723925	38723400	38724950	40	15	9.70315	0.011
chr6	108279875	108278450	108280450	40	15	9.70315	0.011
chr3	49059275	49057700	49060200	57	28	9.701	0.011
chr12	110888125	110887450	110888700	57	28	9.701	0.011
chr3	185655375	185654700	185656400	88	50	9.69352	0.011
chr11	65819525	65818750	65820550	67	35	9.69017	0.011
chr5	176739325	176737950	176740100	65	33	9.68502	0.011
chr1	112298575	112297900	112299250	65	33	9.68502	0.011
chr1	156471075	156469050	156472100	65	33	9.68502	0.011
chr5	180688925	180687500	180689650	61	31	9.68259	0.011
chr14	69619625	69618100	69620400	39	15	9.67629	0.011
chr11	31834575	31833250	31836800	39	15	9.67629	0.011
chr11	66176325	66175900	66177000	39	15	9.67629	0.011
chr17	79092575	79091050	79094650	39	15	9.67629	0.011
chr20	61508675	61507450	61509200	39	15	9.67629	0.011
chr8	27495075	27493850	27495750	39	15	9.67629	0.011
chr16	87236775	87236050	87237100	39	15	9.67629	0.011
chr1	6657775	6657200	6658500	39	15	9.67629	0.011
chr5	53025	52250	55650	39	15	9.67629	0.011
chr8	144634675	144633600	144636700	39	15	9.67629	0.011
chr20	42545675	42543800	42546250	39	15	9.67629	0.011
chr15	79165775	79164750	79166350	39	15	9.67629	0.011
chr17	42081775	42081350	42085450	39	15	9.67629	0.011
chr20	755625	754950	756900	39	15	9.67629	0.011
chr5	149495375	149494650	149496650	39	15	9.67629	0.011
chr2	232469075	232468550	232470150	39	15	9.67629	0.011
chr9	131397975	131396650	131399000	74	39	9.67432	0.011
chr16	29823125	29821350	29823800	37	14	9.6733	0.011
chr20	60512125	60511600	60513050	37	14	9.6733	0.011
chr2	32234675	32234150	32236600	37	14	9.6733	0.011
chr19	19763775	19763100	19764350	37	14	9.6733	0.011
chr17	54673525	54672800	54674550	37	14	9.6733	0.011
chr11	76917425	76916250	76918700	37	14	9.6733	0.011
chr22	46646575	46645450	46647300	37	14	9.6733	0.011
chr2	91873475	91872400	91875750	37	14	9.6733	0.011
chr9	112081975	112081350	112082700	37	14	9.6733	0.011
chr22	20009075	20007600	20010350	37	14	9.6733	0.011
chr14	19615725	19615250	19616300	37	14	9.6733	0.011
chr9	100459375	100458900	100459950	37	14	9.6733	0.011
chr10	121410775	121410200	121411500	37	14	9.6733	0.011
chr17	55354425	55353900	55355000	37	14	9.6733	0.011
chr19	36036525	36035850	36037250	37	14	9.6733	0.011
chr9	136658325	136657650	136658950	37	14	9.6733	0.011
chr19	38997675	38997200	38998250	37	14	9.6733	0.011
chr1	228247375	228246150	228249050	53	25	9.67046	0.011
chr20	46541325	46540850	46541900	53	25	9.67046	0.011
chr17	73267725	73266100	73269500	53	25	9.67046	0.011
chr16	4358075	4357050	4358750	53	25	9.67046	0.011
chr1	121138325	121137600	121139350	53	25	9.67046	0.011
chr20	61437325	61434400	61438600	53	25	9.67046	0.011
chr14	54422625	54420100	54424100	56	27	9.6703	0.011
chr14	65878875	65878100	65880750	79	44	9.66959	0.011
chr9	66456275	66454650	66459000	68	37	9.66691	0.014
chr14	88790275	88789200	88790650	36	13	9.6646	0.014
chr17	2296675	2295900	2297950	36	13	9.6646	0.014
chr2	136875125	136874450	136876250	36	13	9.6646	0.014
chr7	138666725	138666100	138667150	36	13	9.6646	0.014
chr15	23063175	23062600	23063700	36	13	9.6646	0.014
chr9	115875425	115874800	115875900	36	13	9.6646	0.014
chr1	38260525	38259900	38261600	36	13	9.6646	0.014
chr18	12329425	12328800	12329900	36	13	9.6646	0.014
chr11	76908275	76907750	76909300	36	13	9.6646	0.014
chr5	165375	164800	166050	36	13	9.6646	0.014
chr17	75436925	75435300	75438050	36	13	9.6646	0.014
chr8	125569775	125567800	125570350	36	13	9.6646	0.014
chr1	26202475	26200800	26203000	36	13	9.6646	0.014
chr8	145640825	145637250	145645300	36	13	9.6646	0.014
chr3	166207325	166206700	166208000	36	13	9.6646	0.014
chr14	73066725	73066000	73068200	36	13	9.6646	0.014
chr20	50252175	50251600	50252750	98	58	9.66333	0.014
chr1	145092375	145091750	145093050	54	30	9.64542	0.014
chr20	61426475	61424100	61427100	54	30	9.64542	0.014
chr1	200864125	200863700	200865200	54	30	9.64542	0.014
chr6	30737275	30736450	30737950	54	30	9.64542	0.014
chr1	2199275	2198650	2200600	29	7	9.63961	0.014
chr11	119580625	119579550	119581200	29	7	9.63961	0.014
chr8	145246275	145245500	145247650	29	7	9.63961	0.014
chr2	238785275	238782450	238787650	29	7	9.63961	0.014
chr1	157123975	157123550	157125950	29	7	9.63961	0.014
chr17	75488175	75486800	75488700	29	7	9.63961	0.014
chr5	76119525	76118750	76120250	29	7	9.63961	0.014
chr17	76437275	76436900	76437850	29	7	9.63961	0.014
chr1	212559825	212559300	212560800	29	7	9.63961	0.014
chr7	5613625	5612850	5614250	29	7	9.63961	0.014
chr1	28534425	28533750	28535100	29	7	9.63961	0.014
chr1	205908925	205908200	205910450	29	7	9.63961	0.014
chr17	80383025	80382450	80384150	29	7	9.63961	0.014
chr1	156838075	156837500	156838600	29	7	9.63961	0.014
chr1	156805925	156805350	156806400	29	7	9.63961	0.014
chr16	32740075	32737150	32740850	29	7	9.63961	0.014
chr19	1242375	1241300	1243050	29	7	9.63961	0.014
chr1	6522025	6520100	6522600	29	7	9.63961	0.014
chr17	65843575	65843050	65844100	29	7	9.63961	0.014
chr20	17604625	17604000	17606250	29	7	9.63961	0.014
chr12	112855525	112854550	112856300	29	7	9.63961	0.014
chr19	1236375	1235700	1237650	29	7	9.63961	0.014
chr10	121051575	121051000	121052150	29	7	9.63961	0.014
chr5	1481525	1480950	1482100	29	7	9.63961	0.014
chr8	144962125	144960650	144962650	29	7	9.63961	0.014
chr7	158281825	158280700	158282600	29	7	9.63961	0.014
chr10	38738075	38737250	38738850	29	7	9.63961	0.014
chr9	136212025	136210450	136212500	29	7	9.63961	0.014
chr3	32766025	32765500	32766500	29	7	9.63961	0.014
chr19	8626425	8625100	8627100	29	7	9.63961	0.014
chr8	76319525	76319000	76320850	58	28	9.63426	0.014
chr2	65454725	65454200	65455550	58	28	9.63426	0.014
chr11	64073675	64070800	64075050	58	28	9.63426	0.014
chr20	62313925	62311300	62314700	123	73	9.63352	0.014
chr20	39746025	39745550	39746600	39	13	9.63321	0.014
chr7	74284025	74283300	74284650	39	13	9.63321	0.014
chr19	18455925	18455450	18456500	39	13	9.63321	0.014
chr11	64124625	64123900	64129450	39	13	9.63321	0.014
chr7	73051075	73050600	73051650	39	13	9.63321	0.014
chr7	2672075	2671400	2672850	39	13	9.63321	0.014
chr1	2110625	2109350	2111800	39	13	9.63321	0.014
chr15	68346975	68346100	68347650	39	13	9.63321	0.014
chr20	31367675	31367100	31368650	39	13	9.63321	0.014
chr8	145133475	145132900	145134150	128	75	9.63173	0.014
chr21	9906775	9906100	9913600	32	9	9.6295	0.014
chr8	74262775	74262350	74263500	32	9	9.6295	0.014
chr19	14673775	14672650	14674850	32	9	9.6295	0.014
chr11	57365325	57364750	57366000	32	9	9.6295	0.014
chr19	50279775	50279150	50280450	32	9	9.6295	0.014
chr19	5115475	5113650	5116050	32	9	9.6295	0.014
chr1	228340375	228336350	228342800	32	9	9.6295	0.014
chr17	78082275	78081600	78083050	32	9	9.6295	0.014
chr22	37249725	37249050	37250250	32	9	9.6295	0.014
chr19	18548725	18546850	18550150	32	9	9.6295	0.014
chr19	5897575	5896750	5898400	32	9	9.6295	0.014
chr2	173292525	173291950	173293200	32	9	9.6295	0.014
chr19	8495325	8494750	8496050	32	9	9.6295	0.014
chr8	144471025	144469700	144472200	32	9	9.6295	0.014
chr8	80215825	80215250	80216550	32	9	9.6295	0.014
chr19	19809975	19809250	19810500	32	9	9.6295	0.014
chrX	54209775	54209100	54210150	32	9	9.6295	0.014
chr16	3931475	3930800	3932050	32	9	9.6295	0.014
chr19	4950725	4950250	4951450	32	9	9.6295	0.014
chr2	109983625	109983000	109984100	32	9	9.6295	0.014
chr11	2912175	2911450	2913200	32	9	9.6295	0.014
chr4	141174325	141173700	141174800	32	9	9.6295	0.014
chr4	186047675	186047350	186048400	32	9	9.6295	0.014
chr5	23211525	23210800	23212050	32	9	9.6295	0.014
chr8	126402975	126402400	126403700	32	9	9.6295	0.014
chr4	25235725	25235250	25236300	32	9	9.6295	0.014
chr16	90014725	90014200	90015350	32	9	9.6295	0.014
chr9	36542825	36542400	36543350	19	0	9.6185	0.014
chr16	33853025	33852600	33854100	19	0	9.6185	0.014
chr10	135081725	135081200	135082300	19	0	9.6185	0.014
chr10	80889425	80888800	80890200	127	80	9.61681	0.014
chr2	47869825	47869250	47870250	22	3	9.61149	0.014
chr10	55421975	55421450	55422500	22	3	9.61149	0.014
chr18	46478875	46478350	46479400	22	3	9.61149	0.014
chr9	123320325	123319900	123320900	22	3	9.61149	0.014
chr18	46475325	46474800	46475950	22	3	9.61149	0.014
chr16	89697625	89697000	89698000	22	3	9.61149	0.014
chr10	27149425	27148800	27149750	22	3	9.61149	0.014
chr7	129438825	129438150	129439800	22	3	9.61149	0.014
chr2	44259225	44258650	44259650	22	3	9.61149	0.014
chr2	20867875	20867300	20868350	22	3	9.61149	0.014
chr2	207006275	207005750	207006750	22	3	9.61149	0.014
chr22	38442525	38441750	38443000	22	3	9.61149	0.014
chr6	105683025	105682450	105683450	22	3	9.61149	0.014
chr15	78201975	78201500	78202500	22	3	9.61149	0.014
chr12	34504875	34503400	34505500	22	3	9.61149	0.014
chr2	97446775	97446300	97447200	22	3	9.61149	0.014
chr4	70367025	70366600	70367600	22	3	9.61149	0.014
chr11	117314925	117314400	117315400	22	3	9.61149	0.014
chr7	65683775	65683300	65684350	22	3	9.61149	0.014
chr19	17979875	17979150	17980550	22	3	9.61149	0.014
chr7	75221575	75221050	75222100	22	3	9.61149	0.014
chr7	83302675	83302000	83303200	22	3	9.61149	0.014
chr11	66472525	66470150	66474100	22	3	9.61149	0.014
chr4	57819475	57818800	57819850	22	3	9.61149	0.014
chr13	90190325	90189700	90190900	22	3	9.61149	0.014
chr22	30828725	30828300	30829200	22	3	9.61149	0.014
chr16	84384825	84384200	84385150	22	3	9.61149	0.014
chr16	69392025	69391700	69392650	22	3	9.61149	0.014
chr12	118870475	118869900	118870900	22	3	9.61149	0.014
chr3	127203275	127202750	127203800	22	3	9.61149	0.014
chr14	100410775	100410100	100411250	22	3	9.61149	0.014
chr22	20199075	20198300	20199700	22	3	9.61149	0.014
chr9	36913675	36913250	36914350	22	3	9.61149	0.014
chr2	204480125	204479700	204480800	22	3	9.61149	0.014
chr18	14487075	14486600	14488400	22	3	9.61149	0.014
chr9	19275375	19274900	19275850	22	3	9.61149	0.014
chr7	6205525	6204500	6206000	22	3	9.61149	0.014
chr9	140246425	140245750	140247150	22	3	9.61149	0.014
chr20	62730325	62729650	62731500	33	11	9.61006	0.014
chr3	129830225	129829500	129830950	33	11	9.61006	0.014
chr11	208725	208200	210300	33	11	9.61006	0.014
chr3	183447775	183447200	183448300	33	11	9.61006	0.014
chr20	47224325	47223900	47225000	33	11	9.61006	0.014
chr5	176901325	176900700	176901950	33	11	9.61006	0.014
chr7	52204775	52204200	52205250	33	11	9.61006	0.014
chr17	25680625	25679950	25681550	33	11	9.61006	0.014
chr16	19566975	19566600	19567500	33	11	9.61006	0.014
chr21	18885175	18884600	18886200	33	11	9.61006	0.014
chr17	42824575	42824100	42825250	33	11	9.61006	0.014
chr5	140888625	140887750	140889500	33	11	9.61006	0.014
chr11	64681625	64681000	64682300	33	11	9.61006	0.014
chr17	74076725	74076150	74077800	49	24	9.60386	0.014
chr5	32586125	32585400	32586750	49	24	9.60386	0.014
chr5	141566625	141566100	141567250	49	24	9.60386	0.014
chr16	22547475	22546700	22548100	49	24	9.60386	0.014
chr17	76210375	76209650	76210900	80	47	9.58375	0.014
chr2	133026925	133025200	133036450	204	130	9.58151	0.014
chr19	39926575	39926000	39928000	49	25	9.57844	0.014
chr21	40177725	40177050	40178700	49	25	9.57844	0.014
chr20	57797975	57797200	57799500	49	25	9.57844	0.014
chr20	25255875	25254250	25257100	49	25	9.57844	0.014
chr15	100890525	100889350	100891000	49	25	9.57844	0.014
chr17	74723175	74721800	74724450	64	33	9.57653	0.014
chr17	59489825	59487150	59490950	64	33	9.57653	0.014
chr17	79650725	79650000	79651500	64	33	9.57653	0.014
chr17	76356825	76353500	76357800	64	33	9.57653	0.014
chr20	5093725	5093250	5094350	117	72	9.57495	0.014
chr14	105436925	105435650	105437500	55	27	9.57106	0.014
chr8	145516575	145515900	145517700	55	27	9.57106	0.014
chr5	57756025	57755250	57757000	55	27	9.57106	0.014
chr7	142985275	142984450	142986050	55	27	9.57106	0.014
chr10	77872175	77871650	77872700	68	36	9.56913	0.014
chr19	13166425	13164150	13167400	68	36	9.56913	0.014
chr11	69794925	69793750	69796150	67	37	9.56299	0.014
chr7	72568775	72567950	72569350	67	37	9.56299	0.014
chr20	57226225	57225150	57227150	115	73	9.55776	0.014
chr16	30366775	30365000	30368500	70	39	9.54945	0.014
chr6	111804575	111803350	111805400	45	18	9.54446	0.014
chr22	41697425	41696900	41698050	45	18	9.54446	0.014
chr2	220118675	220117400	220119600	45	18	9.54446	0.014
chr5	35745675	35744950	35746200	45	18	9.54446	0.014
chr10	36699525	36699050	36700150	45	18	9.54446	0.014
chr1	249133025	249131900	249134650	76	44	9.54125	0.014
chr14	64854475	64853850	64855500	124	76	9.53687	0.014
chr9	123639075	123638300	123639750	41	17	9.53344	0.014
chr19	4557025	4555800	4558700	41	17	9.53344	0.014
chr15	65477675	65476700	65478950	41	17	9.53344	0.014
chr5	133922925	133922400	133923750	41	17	9.53344	0.014
chr20	62667525	62666450	62668800	41	17	9.53344	0.014
chr1	17561975	17561250	17562750	41	17	9.53344	0.014
chr6	44232775	44232050	44233850	41	17	9.53344	0.014
chr9	132222525	132221850	132223600	41	17	9.53344	0.014
chr7	98740825	98739750	98741400	41	17	9.53344	0.014
chr2	113383375	113382750	113383850	41	17	9.53344	0.014
chr5	149518425	149517800	149519050	41	17	9.53344	0.014
chr10	42971625	42971250	42972200	41	17	9.53344	0.014
[truncated: 42,686 more rows]
