# Supplementary material for: Ago1 Interacts with RNA Polymerase II and Binds to the Promoters of Actively Transcribed Genes in Human Cancer Cells
Source: PLoS Genet. 2013 Sep 26;9(9):e1003821. doi: 10.1371/journal.pgen.1003821 (PMC3784563; doi:10.1371/journal.pgen.1003821)
Supplement: Table S4 — List of H3K4me3 peaks (FDR 0.054). (XLSX) [file pgen.1003821.s016.xlsx]

## Sheet: Table S4
Supplemental Table 4. List of H3K4me3 peaks (FDR ≤ 0.054)
Chromosome	Peak position (middle)	Peak position (Start)	Peak position (End)	Reads in ChIP	Reads in control	Fold-change score	Local FDR
chr15	65477375	65475400	65478700	740	6	105.655	0.001
chr11	6503025	6501350	6504150	681	5	105.084	0.001
chr3	45731175	45729050	45732700	714	6	101.551	0.001
chr4	103747725	103745150	103750450	783	7	101.498	0.001
chrX	128674525	128673700	128675650	309	0	100	0.001
chr19	1094975	1093700	1095800	569	4	99.8634	0.001
chrX	48979775	48978650	48981000	628	5	97.7422	0.001
chr6	91296475	91294800	91298100	830	9	93.3883	0.001
chr4	77069275	77067750	77070800	654	6	92.9213	0.001
chr4	140223025	140220850	140224650	717	7	92.4589	0.001
chrX	46405275	46403800	46406550	600	5	92.4297	0.001
chr1	183441975	183439050	183443350	519	4	91.6071	0.001
chr3	66024175	66021200	66026150	563	5	89.1586	0.001
chr14	20929275	20928200	20930000	562	5	89.0816	0.001
chr8	101733925	101730900	101736000	746	8	88.6593	0.001
chr4	7045625	7043550	7046950	611	6	88.0298	0.001
chr6	163837125	163833150	163840650	716	8	87.4167	0.001
chr8	16885075	16883650	16886150	269	0	87.0552	0.001
chr13	31735725	31733250	31737700	616	6	86.4666	0.001
chrX	16804875	16803150	16806400	379	2	86.1958	0.001
chr9	21556875	21553150	21564850	552	5	86.1681	0.001
chr19	39139025	39137850	39142400	829	10	86.1473	0.001
chr10	1094525	1093150	1097100	544	5	85.3153	0.001
chr8	37553825	37551500	37556800	707	8	84.9586	0.001
chr19	16738425	16737000	16740550	699	8	83.9609	0.001
chr10	14880625	14879000	14882050	535	5	83.8151	0.001
chr8	8243325	8240950	8245150	413	3	83.0389	0.001
chrX	24073375	24071250	24074750	750	9	83.02	0.001
chr1	245027425	245024450	245028700	968	13	82.6914	0.001
chr10	27529425	27528200	27532800	532	5	82.667	0.001
chr21	34099875	34098450	34101550	723	9	81.8352	0.001
chr17	5371925	5370000	5373100	723	9	81.8352	0.001
chr4	775275	773300	776650	788	10	81.132	0.001
chr3	127309275	127307550	127310900	456	4	81.0779	0.001
chr13	80914775	80910450	80917950	785	10	80.9106	0.001
chr5	133512325	133509650	133513950	778	10	80.8481	0.001
chrX	102840725	102839650	102841950	725	9	80.7619	0.001
chr5	74807125	74804950	74808900	659	8	80.629	0.001
chr6	41909125	41907800	41910450	651	8	80.599	0.001
chr2	28975575	28973300	28977300	873	12	80.5395	0.001
chr10	120514175	120512150	120515550	677	8	80.5383	0.001
chr4	2757525	2756650	2758550	402	3	80.3898	0.001
chr1	182359475	182357200	182362050	613	7	80.1382	0.001
chr16	84178375	84177000	84179750	616	7	79.9925	0.001
chr4	166795025	166793150	166797550	606	7	79.4124	0.001
chr7	73589275	73587450	73590450	743	10	79.328	0.001
chr12	62654525	62652400	62656000	859	12	79.2303	0.001
chr9	36037275	36036200	36038550	598	7	79.2087	0.001
chrX	24042825	24041150	24045200	454	4	78.9155	0.001
chr3	48754275	48752800	48755100	932	13	78.6723	0.001
chr9	123476125	123475050	123477850	346	2	78.5389	0.001
chr16	74700475	74699300	74701650	756	10	78.3869	0.001
chr7	54826375	54824650	54828200	871	12	78.3589	0.001
chr5	112312725	112311600	112315050	758	10	77.7459	0.001
chr2	207140075	207138600	207141300	386	3	77.6102	0.001
chr13	79979575	79977100	79981750	605	7	77.523	0.001
chr8	29207275	29201300	29211200	908	13	77.3036	0.001
chr19	2269875	2268300	2272250	702	9	77.221	0.001
chr8	11142675	11141550	11143750	339	2	77.0986	0.001
chr4	119200225	119198650	119201850	873	13	76.6503	0.001
chr13	21715075	21713500	21716100	746	10	76.3224	0.001
chrX	140270975	140269800	140272250	809	12	76.3071	0.001
chr17	2757625	2756000	2759300	530	6	76.0534	0.001
chr9	132404025	132402900	132405450	670	9	75.7645	0.001
chr19	798525	796200	800350	582	7	75.7137	0.001
chr17	4269275	4267650	4270400	380	3	75.7067	0.001
chr16	67144175	67142950	67145600	783	11	75.3712	0.001
chr16	85833675	85831450	85834850	685	9	75.2293	0.001
chr22	24316275	24315100	24317600	568	7	75.1838	0.001
chr1	193091525	193090250	193093100	592	8	75.0418	0.001
chr17	18684875	18683600	18686050	575	7	75.0066	0.001
chr15	74908575	74906300	74909700	716	10	74.8465	0.001
chr4	6642725	6641350	6644500	825	12	74.5657	0.001
chr1	16481975	16476350	16485400	779	11	74.4124	0.001
chr10	114710725	114709000	114715950	616	8	74.4035	0.001
chr5	142782625	142780750	142786050	539	6	74.1795	0.001
chr17	40021125	40019750	40022500	694	10	74.1417	0.001
chr6	17706775	17703750	17708100	789	12	74.0816	0.001
chr9	140472975	140471600	140474100	463	5	74.0791	0.001
chr16	2826825	2825450	2828900	662	9	73.9871	0.001
chr13	31038325	31037450	31041100	375	3	73.9332	0.001
chrX	48900525	48897800	48901300	470	5	73.8755	0.001
chr2	58344975	58340800	58346500	464	5	73.8617	0.001
chr7	116503375	116502150	116504700	747	11	73.814	0.001
chr6	89672975	89671750	89674550	841	13	73.7498	0.001
chr10	121412825	121409800	121416200	715	10	73.702	0.001
chr15	25683875	25681500	25685200	664	9	73.6792	0.001
chr4	78078825	78076950	78080550	621	8	73.5738	0.001
chr4	24585875	24583600	24586650	763	11	73.5233	0.001
chr13	107220175	107217850	107221350	711	10	73.5112	0.001
chrX	40594225	40592050	40596250	420	4	73.456	0.001
chrX	67719175	67717500	67720300	760	11	73.2583	0.001
chr9	84302875	84300950	84306200	466	5	73.0319	0.001
chr17	4851475	4849050	4854100	708	10	72.7734	0.001
chr12	12870675	12868900	12874650	804	12	72.6983	0.001
chr13	29233575	29231750	29235100	703	10	72.4419	0.001
chr17	38083525	38082550	38084600	498	6	72.1167	0.001
chr16	71880275	71878800	71881950	818	13	72.0156	0.001
chrX	68049575	68047500	68053550	697	10	71.8987	0.001
chr6	138188675	138187050	138190400	697	10	71.8987	0.001
chr4	39700075	39698550	39702400	783	12	71.757	0.001
chr17	2497775	2495900	2499500	649	9	71.7324	0.001
chrX	46618025	46615350	46619600	655	9	71.61	0.001
chr4	103423175	103421450	103426300	655	9	71.61	0.001
chr10	101379625	101377900	101382050	681	10	71.509	0.001
chr8	17104025	17102950	17106500	407	4	71.4925	0.001
chr9	79792775	79791250	79795150	690	10	71.4836	0.001
chr9	127631825	127629850	127633700	690	10	71.4836	0.001
chr9	37422975	37421850	37424350	597	8	71.4631	0.001
chr1	180124725	180122750	180126850	597	8	71.4631	0.001
chrX	135962175	135960600	135963750	872	14	71.4171	0.001
chr10	131909825	131907500	131910800	452	5	71.3951	0.001
chr5	61602575	61601550	61603800	680	10	71.3896	0.001
chr6	53212875	53211450	53214900	640	9	71.3569	0.001
chr3	98619775	98615000	98622000	978	16	71.1235	0.001
chr12	51985425	51983000	51986700	780	12	71.0165	0.001
chr3	23245175	23243700	23247150	830	13	71.0043	0.001
chr2	68546775	68544850	68547950	774	12	70.9914	0.001
chr10	27442975	27441100	27446100	773	12	70.8651	0.001
chr12	12419525	12417850	12421300	682	10	70.7726	0.001
chr19	11039875	11037950	11041250	677	10	70.7565	0.001
chr17	16946625	16944450	16951150	863	14	70.7297	0.001
chr4	130014375	130012850	130015800	663	10	70.6796	0.001
chr8	100025825	100024100	100026900	586	8	70.647	0.001
chr19	23941375	23940400	23942150	746	11	70.4558	0.001
chr16	29874275	29872950	29875200	629	9	70.4116	0.001
chrX	45627625	45625100	45632150	402	4	70.3997	0.001
chr1	11322325	11321300	11323950	632	9	70.392	0.001
chr1	894275	893200	897350	848	14	70.3884	0.001
chr4	140216625	140215700	140217500	668	10	70.3741	0.001
chr10	17271675	17269250	17274500	821	13	70.23	0.001
chr11	10829875	10828000	10832450	890	15	70.2145	0.001
chr10	7830475	7828550	7831950	550	7	70.0662	0.001
chr4	42400475	42398350	42403650	768	12	70.0084	0.001
chr13	103250025	103247800	103251350	444	5	69.9453	0.001
chr1	178063575	178061750	178066100	437	5	69.9383	0.001
chrX	51486825	51485750	51488500	535	7	69.9204	0.001
chr5	64919875	64918850	64922600	481	6	69.7437	0.001
chr10	14920325	14919200	14923100	580	8	69.7107	0.001
chr4	129208325	129206550	129210350	485	6	69.596	0.001
chr17	37558325	37556400	37559250	485	6	69.596	0.001
chr13	111567125	111564650	111569000	530	7	69.5168	0.001
chr7	30634875	30633050	30637300	930	16	69.2679	0.001
chr12	50100725	50099750	50101600	400	4	69.2203	0.001
chr1	9883175	9881650	9885150	623	9	69.1899	0.001
chr17	7476475	7475050	7478450	917	15	69.0839	0.001
chr13	99852675	99851650	99854800	588	8	69.0529	0.001
chrX	102611675	102610550	102613100	658	10	68.8145	0.001
chr10	16859125	16858000	16860750	526	7	68.7988	0.001
chr1	179263225	179262050	179264600	440	5	68.7291	0.001
chr21	16438025	16430500	16439400	661	10	68.6735	0.001
chr22	19165475	19164350	19167400	434	5	68.6611	0.001
chr9	111696025	111694800	111698000	765	12	68.5694	0.001
chr2	109745225	109744200	109748500	749	12	68.5376	0.001
chr1	184942875	184941650	184944350	392	4	68.4371	0.001
chr12	49453425	49450600	49455850	698	11	68.227	0.001
chr19	2329075	2327200	2330050	523	7	68.2227	0.001
chrX	20008625	20007700	20009450	397	4	68.2156	0.001
chr11	3078325	3076800	3079550	755	12	68.1505	0.001
chr12	66220125	66216300	66224950	898	15	68.1371	0.001
chr2	210867675	210866500	210868850	924	16	68.116	0.001
chr8	56986725	56985350	56987550	706	11	68.1	0.001
chr19	3186375	3184650	3187650	514	7	67.9507	0.001
chr3	127842325	127841300	127843450	703	11	67.8985	0.001
chr12	6716275	6714350	6717050	479	6	67.8505	0.001
chr17	76777725	76776900	76779550	424	5	67.8425	0.001
chr13	73634825	73631700	73637500	784	13	67.7972	0.001
chr1	180991675	180989700	180992700	569	8	67.7362	0.001
chr2	112641425	112640150	112643100	824	14	67.6276	0.001
chr5	72113025	72111050	72115050	788	13	67.6105	0.001
chr6	80714675	80713200	80715750	772	13	67.4554	0.001
chr17	18161625	18160350	18162900	568	8	67.4439	0.001
chr3	88107525	88106350	88110950	558	8	67.4416	0.001
chr10	17686525	17684500	17688150	743	12	67.1125	0.001
chr16	70099475	70098100	70101200	560	8	66.996	0.001
chr7	2395175	2392650	2396600	807	14	66.9925	0.001
chr15	101420775	101418450	101423500	729	12	66.9403	0.001
chr1	1509675	1508400	1511700	903	16	66.9149	0.001
chr22	25844425	25843600	25846250	699	11	66.8924	0.001
chr8	29953475	29951850	29954650	512	7	66.8879	0.001
chr1	15737225	15735350	15738950	561	8	66.8715	0.001
chr6	47276725	47273800	47278450	720	12	66.8607	0.001
chr18	13726225	13724650	13728250	873	15	66.8475	0.001
chrX	135067975	135066500	135069300	633	10	66.8398	0.001
chr5	72922375	72920950	72924200	646	10	66.8023	0.001
chr13	93879975	93878100	93882300	643	10	66.7783	0.001
chr15	59663725	59662100	59666200	551	8	66.5956	0.001
chr6	42847975	42846400	42849150	864	15	66.5908	0.001
chr13	47128125	47126150	47129900	644	10	66.4933	0.001
chr1	201508825	201507100	201510150	332	3	66.4707	0.001
chr2	96931425	96930100	96933250	728	12	66.3853	0.001
chr11	6704225	6702900	6705550	762	13	66.372	0.001
chr10	99186525	99184800	99188850	762	13	66.372	0.001
chr1	38274275	38272250	38275550	510	7	66.3485	0.001
chr6	139308575	139307500	139310150	376	4	66.277	0.001
chr5	132388075	132386450	132389600	899	16	66.0258	0.001
chr2	219082375	219080800	219083950	838	15	65.9819	0.001
chrX	153199875	153198850	153201550	549	8	65.9418	0.001
chr10	97803825	97802400	97805800	637	10	65.9274	0.001
chr6	34359875	34358100	34361700	637	10	65.9274	0.001
chrX	48775925	48774750	48777100	423	5	65.8577	0.001
chr5	52777625	52774000	52781150	814	14	65.802	0.001
chr17	39683775	39681900	39685400	786	13	65.7938	0.001
chr2	178078325	178075700	178079500	759	13	65.7922	0.001
chrX	53112225	53110250	53113400	620	10	65.7596	0.001
chr4	155471175	155470000	155472400	713	12	65.7591	0.001
chr10	27793575	27792400	27794850	588	9	65.7106	0.001
chr13	27845625	27844050	27847200	636	10	65.5605	0.001
chr18	47018475	47017000	47019300	636	10	65.5605	0.001
chr4	39978625	39977350	39980450	556	8	65.4339	0.001
chr13	27826075	27824350	27828150	844	15	65.358	0.001
chr22	24309425	24308100	24310550	554	8	65.3387	0.001
chr15	93444325	93442550	93449550	845	15	65.3249	0.001
chr2	241075375	241074250	241076650	667	11	65.3076	0.001
chr5	73936025	73933300	73938000	949	17	65.3035	0.001
chr6	41041325	41038200	41042700	547	8	65.2399	0.001
chr16	57480975	57479800	57482650	756	13	65.2195	0.001
chr7	2272125	2271050	2273600	541	8	65.0655	0.001
chr17	34842825	34841800	34843800	686	11	65.0204	0.001
chr4	140005175	140003000	140006900	767	13	65.0151	0.001
chr18	56807425	56806250	56808300	492	7	64.9556	0.001
chr4	185395325	185392950	185397250	752	13	64.8806	0.001
chrX	40945225	40942900	40948000	587	9	64.8784	0.001
chr19	45395125	45393000	45396350	587	9	64.8784	0.001
chr6	111196325	111194200	111200500	749	13	64.7503	0.001
chr10	106097825	106095800	106100000	699	12	64.7428	0.001
chr16	75498275	75496600	75499050	619	10	64.7246	0.001
chr1	116916325	116914650	116919300	488	7	64.6892	0.001
chr7	25164375	25163200	25166050	878	16	64.6888	0.001
chr4	187644475	187643200	187649200	454	6	64.6571	0.001
chr15	74725925	74722350	74726700	454	6	64.6571	0.001
chr10	30637875	30636050	30638700	778	14	64.6568	0.001
chr2	224809325	224807550	224810950	778	14	64.6568	0.001
chr17	3749175	3748150	3750450	624	10	64.5729	0.001
chr17	79519025	79518050	79521050	440	6	64.5709	0.001
chr13	73355725	73354200	73357900	623	10	64.4893	0.001
chr10	99259025	99256400	99260650	623	10	64.4893	0.001
chr13	98629625	98627350	98632000	669	11	64.4834	0.001
chr19	18451725	18450700	18452750	489	7	64.4579	0.001
chrX	100603425	100601650	100604700	626	10	64.4457	0.001
chr12	46120975	46118450	46126100	839	15	64.3123	0.001
chr15	73075575	73074400	73077150	781	14	64.2801	0.001
chr19	3970775	3969350	3971450	494	7	64.2605	0.001
chr19	11849425	11848100	11850650	701	12	64.0568	0.001
chr13	45564025	45561700	45564950	649	11	64.0457	0.001
chr15	69453225	69451900	69454750	649	11	64.0457	0.001
chr4	77870475	77869200	77873150	493	7	63.99	0.001
chrX	118602725	118601600	118604050	744	13	63.9521	0.001
chr12	30848475	30847000	30849650	791	14	63.9036	0.001
chr5	137368375	137367000	137369900	793	14	63.8833	0.001
chr19	1242375	1240050	1243600	498	7	63.8249	0.001
chr9	101983925	101982550	101986100	766	14	63.7952	0.001
chr13	21872575	21871800	21874000	610	10	63.7791	0.001
chr9	95432025	95430800	95433750	738	13	63.6699	0.001
chr9	138392825	138391000	138393950	615	10	63.6661	0.001
chr3	69129025	69128050	69130250	315	3	63.6449	0.001
chr13	76211775	76208550	76215000	736	13	63.5747	0.001
chr2	136499675	136498900	136501650	740	13	63.5432	0.001
chr2	234161025	234159850	234163050	740	13	63.5432	0.001
chr19	7460375	7459000	7461600	827	15	63.5019	0.001
chr12	8185675	8184200	8186950	532	8	63.3124	0.001
chrX	21858075	21856650	21859100	516	8	63.2466	0.001
chr2	32234725	32233350	32237150	721	13	63.1069	0.001
chr13	103498475	103496950	103500400	731	13	63.0999	0.001
chr4	699975	698800	701200	397	5	63.0934	0.001
chr5	95296675	95294350	95298400	815	15	63.0772	0.001
chr11	118978325	118977250	118979750	446	6	63.0338	0.001
chr17	38803775	38802600	38805450	655	11	63.0335	0.001
chr2	85133275	85131450	85134750	700	12	63.0076	0.001
chr4	122744725	122743050	122746050	700	12	63.0076	0.001
chr4	177713125	177708850	177714950	745	13	62.9866	0.001
chr2	69240825	69239400	69242150	728	13	62.9773	0.001
chr13	46039375	46038100	46040700	779	14	62.9467	0.001
chr6	170102625	170100700	170104300	779	14	62.9467	0.001
chr7	44789025	44787250	44790050	653	11	62.8954	0.001
chr22	21272475	21270600	21275550	821	15	62.8938	0.001
chr12	124456375	124454350	124459650	685	12	62.8433	0.001
chr5	71403625	71402300	71405650	687	12	62.8159	0.001
chr4	119756775	119754850	119758450	687	12	62.8159	0.001
chr4	152021125	152020350	152022700	892	17	62.8061	0.001
chrX	18372475	18371000	18373650	320	3	62.7415	0.001
chr3	57742275	57740800	57745950	814	15	62.6557	0.001
chr22	29976775	29975850	29978200	563	9	62.634	0.001
chr16	22019975	22018050	22021950	808	15	62.5983	0.001
chr18	33647175	33645300	33648200	804	15	62.5876	0.001
chr2	32503275	32502050	32504500	804	15	62.5876	0.001
chr17	1587825	1586600	1589000	618	10	62.574	0.001
chr21	47879125	47877050	47880650	476	7	62.4938	0.001
chr16	89627875	89625800	89629250	816	15	62.3932	0.001
chr15	49338325	49336850	49339550	818	15	62.3442	0.001
chr4	39367675	39366400	39368700	689	12	62.33	0.001
chr4	102268125	102266050	102270600	601	10	62.3003	0.001
chr11	68816725	68815550	68817750	654	11	62.2546	0.001
chr10	120839625	120837950	120841500	675	12	62.2536	0.001
chr18	55253525	55252300	55254750	602	10	62.1812	0.001
chr15	79165625	79164450	79167800	855	16	62.1131	0.001
chr9	123342075	123340950	123343250	720	13	62.1007	0.001
chr18	71816075	71814250	71817450	717	13	62.073	0.001
chr8	22298975	22297600	22300750	471	7	62.0517	0.001
chr12	1100825	1098550	1101950	483	7	61.9999	0.001
chr1	20209575	20208400	20210650	600	10	61.9896	0.001
chr8	59324225	59323150	59325150	433	6	61.9653	0.001
chr9	140099575	140098450	140101700	719	13	61.8961	0.001
chrX	149106375	149105350	149109050	681	12	61.8699	0.001
chr11	47447625	47446350	47449300	872	17	61.8636	0.001
chr10	5454875	5453850	5456000	307	3	61.8525	0.001
chr17	19552525	19550950	19555650	759	14	61.8301	0.001
chr3	129830025	129828900	129831900	561	9	61.8264	0.001
chrX	51637075	51635700	51638750	561	9	61.8264	0.001
chr17	26925725	26924600	26927550	609	11	61.7989	0.001
chr12	133563325	133562100	133564850	827	16	61.7229	0.001
chr16	1020625	1019500	1021500	523	8	61.7218	0.001
chr4	99849975	99848400	99851850	762	14	61.6367	0.001
chr22	18121875	18120300	18123000	848	16	61.63	0.001
chr2	70142475	70140700	70143950	390	5	61.5626	0.001
chr3	52089875	52088300	52092300	635	11	61.5428	0.001
chr8	8860725	8859600	8862000	342	4	61.5421	0.001
chr22	29784225	29783100	29785450	596	10	61.5072	0.001
chr17	27718225	27716350	27719800	594	10	61.4912	0.001
chr9	80912425	80910700	80914350	627	11	61.4678	0.001
chrX	100353475	100352050	100354600	559	9	61.4571	0.001
chrX	44731675	44730450	44735650	426	6	61.3632	0.001
chr11	34074575	34072050	34076300	907	18	61.3371	0.001
chr2	202645325	202643750	202647000	805	15	61.2265	0.001
chr14	102606575	102604200	102608250	805	15	61.2265	0.001
chrX	106046225	106044800	106047150	698	13	61.0808	0.001
chr5	168006025	168004550	168007600	714	13	61.0538	0.001
chrX	118371175	118369400	118372400	622	11	61.0475	0.001
chr2	242447275	242445900	242448450	622	11	61.0475	0.001
chr13	52585975	52584350	52588100	631	11	61.0413	0.001
chr16	18801325	18799500	18802500	879	17	61.0292	0.001
chr16	1822825	1820150	1824750	657	12	61.0143	0.001
chr1	36850975	36849800	36852550	671	12	60.9832	0.001
chr6	100016225	100014800	100017450	842	16	60.9785	0.001
chr2	120770925	120769650	120771950	597	10	60.9464	0.001
chr15	48937575	48934950	48938650	597	10	60.9464	0.001
chr13	37393875	37392400	37395350	394	5	60.9395	0.001
chr19	18683075	18681650	18684550	784	15	60.8673	0.001
chr19	42830025	42829250	42831300	586	10	60.8463	0.001
chr3	20227375	20225900	20229050	868	17	60.7785	0.001
chr15	59949425	59948350	59950200	775	15	60.768	0.001
chr13	31192375	31189550	31193850	815	16	60.7514	0.001
chr2	114647975	114646250	114650250	745	14	60.7217	0.001
chr5	154320975	154320200	154322250	796	15	60.6904	0.001
chrX	70473675	70472600	70475500	583	10	60.6759	0.001
chr3	128968775	128966850	128969950	753	14	60.6668	0.001
chrX	115085275	115084250	115086300	308	3	60.6504	0.001
chrX	13752425	13751250	13754200	667	12	60.6457	0.001
chr19	30097525	30095950	30098750	667	12	60.6457	0.001
chr7	30029125	30027750	30030550	544	9	60.5952	0.001
chr7	44613225	44612050	44615000	829	16	60.5419	0.001
chr22	42016725	42015150	42018800	770	15	60.4677	0.001
chr1	180601525	180600700	180602500	463	7	60.4536	0.001
chr16	30087675	30086350	30089000	696	13	60.4157	0.001
chr17	40975975	40975100	40976750	696	13	60.4157	0.001
chr13	41886275	41884450	41888000	654	12	60.4009	0.001
chr10	23003025	23000700	23003850	431	6	60.374	0.001
chr19	573125	570450	576450	662	12	60.288	0.001
chrX	139013925	139012600	139016450	466	7	60.2355	0.001
chr11	910475	909400	911900	666	12	60.2105	0.001
chr8	38239425	38237200	38245300	672	12	60.2031	0.001
chr7	99516875	99515550	99518300	672	12	60.2031	0.001
chr1	109505775	109504350	109507050	579	10	60.1987	0.001
chr3	46037025	46036100	46038100	697	13	60.1931	0.001
chr9	86322525	86320150	86324050	776	15	60.1851	0.001
chr7	104655025	104650550	104658200	973	20	60.1504	0.001
chr13	25861325	25859850	25862700	616	11	60.1447	0.001
chr6	47445825	47444550	47447750	705	13	60.1427	0.001
chr9	20621375	20619850	20625350	582	10	60.1358	0.001
chr11	86013575	86012800	86014650	582	10	60.1358	0.001
chr19	48674275	48672550	48675050	502	8	60.1029	0.001
chr17	64299275	64297150	64302450	752	14	60.0164	0.001
chr5	154136175	154133800	154137800	617	11	60.0026	0.001
chr9	3526825	3523950	3528000	781	15	59.9547	0.001
chr19	47220025	47216200	47221500	496	8	59.9481	0.001
chr1	20834275	20833150	20835400	858	17	59.9272	0.001
chr3	73046525	73045200	73048350	652	12	59.844	0.001
chr13	52158925	52157300	52160650	652	12	59.844	0.001
chr12	132629375	132627200	132630450	652	12	59.844	0.001
chr1	1342325	1341150	1344500	860	17	59.8396	0.001
chr20	23401825	23399950	23402900	739	14	59.7667	0.001
chr1	111991525	111990100	111993850	801	16	59.6331	0.001
chrX	71792375	71791350	71793650	719	14	59.5772	0.001
chr2	231922175	231920900	231923650	850	17	59.5369	0.001
chr6	20403225	20400650	20405350	382	5	59.4962	0.001
chrX	153608325	153607300	153609500	540	9	59.4935	0.001
chrX	17755925	17754300	17757800	540	9	59.4935	0.001
chr16	1401425	1400050	1403300	464	7	59.4826	0.001
chr5	76116875	76113700	76119900	684	13	59.4435	0.001
chr12	106641025	106639450	106642900	619	11	59.4064	0.001
chr19	47104925	47103200	47106950	701	13	59.401	0.001
chr2	121104675	121100850	121107250	878	18	59.3916	0.001
chr7	40173875	40172450	40175600	766	15	59.3162	0.001
chr1	175161625	175160150	175163050	417	6	59.2968	0.001
chr18	34408475	34407350	34410550	613	11	59.2759	0.001
chr7	140339975	140338550	140341750	764	15	59.2564	0.001
chr9	36486925	36485650	36488950	494	8	59.2315	0.001
chr19	49122075	49120550	49123750	871	18	59.2289	0.001
chr16	640575	637600	641900	537	9	59.2253	0.001
chr1	202318175	202317400	202319400	734	14	59.1871	0.001
chr1	45241825	45240050	45243200	960	20	59.1869	0.001
chr7	98923875	98922400	98925350	800	16	59.1856	0.001
chr19	48111575	48110550	48114300	608	11	59.1778	0.001
chr2	70315125	70313250	70317200	853	17	59.1708	0.001
chr17	19141125	19140250	19142550	638	12	59.0857	0.001
chr2	136289375	136287200	136290550	841	17	59.0563	0.001
chr3	140661425	140659800	140663150	649	12	59.0523	0.001
chr6	107349825	107349000	107350700	756	15	59.046	0.001
chr17	4607125	4605800	4608650	728	14	59.0441	0.001
chr3	57113025	57111900	57114250	486	8	59.0142	0.001
chr16	790675	789800	791900	595	11	58.9871	0.001
chr16	30077475	30075000	30079550	918	19	58.9593	0.001
chr9	5832575	5831300	5833950	562	10	58.8631	0.001
chr17	73401375	73399700	73403150	883	18	58.8569	0.001
chr2	47142575	47140400	47144500	842	17	58.8456	0.001
chr8	67341575	67340050	67344950	849	17	58.8398	0.001
chr2	219265225	219260100	219266500	489	8	58.8369	0.001
chr7	99613725	99612750	99615200	803	16	58.8295	0.001
chr9	133588725	133587700	133592100	607	11	58.7555	0.001
chr17	36904175	36902650	36910450	612	11	58.713	0.001
chr4	493325	491800	494450	612	11	58.713	0.001
chr9	131710325	131708800	131711350	751	15	58.6726	0.001
chr3	128879425	128878250	128881600	693	13	58.6601	0.001
chr2	8977425	8975700	8978300	693	13	58.6601	0.001
chr10	85899675	85898250	85901250	861	18	58.6598	0.001
chr16	84651225	84649000	84652600	840	17	58.6466	0.001
chr16	1833425	1831000	1834500	651	12	58.6271	0.001
chr5	473925	471900	475500	524	9	58.6108	0.001
chr1	179924225	179922600	179925900	449	7	58.6023	0.001
chr6	159239875	159237500	159240750	449	7	58.6023	0.001
chr19	40853975	40853050	40855950	552	10	58.5483	0.001
chr10	112258975	112255050	112262850	870	18	58.5269	0.001
chr4	160024875	160023250	160027600	377	5	58.5221	0.001
chr9	35814675	35813850	35816700	605	11	58.5118	0.001
chr19	45350325	45347300	45352350	605	11	58.5118	0.001
chr18	43546925	43545800	43548350	561	10	58.5025	0.001
chr16	2933525	2931650	2934650	643	12	58.4773	0.001
chr1	236958875	236957750	236960350	643	12	58.4773	0.001
chr9	14313625	14309650	14317100	749	15	58.4731	0.001
chr13	45694975	45693200	45696450	722	14	58.4573	0.001
chr10	12238525	12236000	12239900	708	14	58.3958	0.001
chr19	29703375	29702100	29704900	590	11	58.3751	0.001
chr5	65221875	65220250	65225750	479	8	58.3567	0.001
chr1	202976925	202975250	202978000	823	17	58.323	0.001
chr19	2782975	2781650	2783700	725	14	58.3017	0.001
chr4	103997575	103995750	103998950	525	9	58.2021	0.001
chr10	121652525	121651250	121653750	753	15	58.1897	0.001
chr1	19923825	19922400	19925300	724	14	58.182	0.001
chr4	39528825	39527050	39530900	757	15	58.1676	0.001
chr2	101437675	101434200	101441050	939	20	58.1297	0.001
chr4	109542075	109540900	109543450	890	19	58.1221	0.001
chr6	71377975	71376750	71379450	626	12	58.0229	0.001
chr1	46768325	46766600	46772300	787	16	57.9783	0.001
chr14	21923925	21922450	21925450	787	16	57.9783	0.001
chr6	155054875	155053350	155056600	602	11	57.9711	0.001
chr3	20082475	20080500	20083600	559	10	57.9618	0.001
chr6	75994075	75991200	75995900	898	19	57.9103	0.001
chr9	32572825	32571200	32574050	791	16	57.903	0.001
chr12	12715325	12713100	12716550	406	6	57.8788	0.001
chr9	135753775	135752750	135754750	591	11	57.87	0.001
chr5	60629025	60625450	60631150	450	7	57.8499	0.001
chr13	52026825	52025000	52028700	588	11	57.8313	0.001
chr9	34179375	34177950	34180900	692	14	57.8306	0.001
chr19	4123575	4122300	4125000	482	8	57.8038	0.001
chr11	209125	205950	210250	556	10	57.7596	0.001
chr9	74978925	74976350	74981400	634	12	57.726	0.001
chr15	63341075	63339650	63342200	594	11	57.7248	0.001
chr3	170075875	170073750	170077150	594	11	57.7248	0.001
chr22	19159575	19157900	19160800	752	15	57.703	0.001
chr14	96829375	96827800	96831400	715	14	57.696	0.001
chr5	54603175	54601550	54605450	699	14	57.683	0.001
chr10	4805875	4803750	4808950	547	10	57.6512	0.001
chrX	102863225	102862000	102864150	551	10	57.638	0.001
chr8	28559725	28558100	28561000	628	12	57.6312	0.001
chr9	137001875	136999550	137002900	628	12	57.6312	0.001
chrX	154300075	154297550	154301150	740	15	57.6101	0.001
chr1	110527975	110526950	110529200	740	15	57.6101	0.001
chr11	85956575	85954650	85958750	522	9	57.6031	0.001
chr19	54641725	54639400	54643100	586	11	57.5867	0.001
chr18	28681625	28679650	28683250	586	11	57.5867	0.001
chr6	118971975	118970500	118973800	606	11	57.5318	0.001
chr9	37784725	37783600	37786150	802	17	57.4597	0.001
chr19	41904025	41901900	41905150	802	17	57.4597	0.001
chr1	197115475	197113200	197116800	476	8	57.3871	0.001
chr10	103577875	103574600	103579700	866	18	57.3713	0.001
chr7	65216375	65214900	65217750	772	16	57.3686	0.001
chr4	124320975	124317050	124325500	863	18	57.3354	0.001
chr15	67359725	67356900	67362650	849	18	57.3249	0.001
chr10	106014975	106013950	106016200	504	9	57.3008	0.001
chr11	17229175	17227900	17231450	700	14	57.2997	0.001
chr5	76012475	76011000	76014800	733	15	57.2439	0.001
chr4	81105825	81103950	81107600	817	17	57.1621	0.001
chr8	52811125	52809650	52813650	371	5	57.1524	0.001
chr15	96875825	96872500	96882300	841	18	57.135	0.001
chr6	117997075	117995650	117998800	558	10	57.1234	0.001
chr17	29151375	29150450	29152550	655	13	57.1157	0.001
chr16	31724925	31724100	31726100	763	16	57.106	0.001
chr12	44199625	44198200	44201200	778	16	57.0922	0.001
chr10	121355625	121353450	121357550	577	11	57.0687	0.001
chrX	100872675	100871400	100873650	577	11	57.0687	0.001
chr2	36583775	36581200	36586750	811	17	57.0507	0.001
chr22	39052975	39051300	39054500	696	14	57.0105	0.001
chr7	8008775	8007350	8012000	477	8	57.0042	0.001
chr6	43044525	43043300	43045700	620	12	56.9913	0.001
chr7	33102025	33100650	33103800	658	13	56.9861	0.001
chr3	186288825	186286750	186290350	936	20	56.9483	0.001
chr5	137910775	137909200	137911750	932	20	56.9116	0.001
chr7	99686925	99685850	99687800	745	15	56.9077	0.001
chr17	79650425	79649250	79652950	745	15	56.9077	0.001
chr19	47248925	47247800	47250600	664	13	56.9069	0.001
chrX	101854775	101853450	101856100	769	16	56.9054	0.001
chr10	98346025	98344800	98348300	702	14	56.9018	0.001
chrX	107683425	107682100	107686800	702	14	56.9018	0.001
chr6	170893175	170892100	170894900	698	14	56.8933	0.001
chr1	43423525	43422100	43425850	698	14	56.8933	0.001
chr16	25123375	25121100	25124300	698	14	56.8933	0.001
chr19	3626475	3625300	3627450	698	14	56.8933	0.001
chr19	38879775	38877900	38881250	631	12	56.866	0.001
chr10	111768225	111767250	111769600	554	10	56.8652	0.001
chr9	140150225	140148350	140151500	711	14	56.8613	0.001
chr18	57026175	57024550	57027600	674	13	56.8447	0.001
chr4	88141425	88140100	88142950	674	13	56.8447	0.001
chrX	153744225	153743200	153745500	540	10	56.8311	0.001
chrX	39955725	39952450	39959150	362	5	56.8089	0.001
chr12	57081275	57078100	57083350	931	20	56.8	0.001
chr3	31575375	31572300	31576950	734	15	56.7171	0.001
chr13	100154025	100152500	100155950	734	15	56.7171	0.001
chr1	17380225	17379150	17381500	867	19	56.6707	0.001
chr22	19841975	19840300	19843900	810	17	56.6686	0.001
chr10	28823075	28820300	28824200	510	9	56.6655	0.001
chr17	73178275	73176700	73180000	878	19	56.639	0.001
chrX	102941325	102939700	102943450	695	14	56.6332	0.001
chr17	21188775	21187000	21191150	695	14	56.6332	0.001
chr10	94608875	94607300	94609950	519	9	56.6077	0.001
chr10	1103025	1101050	1104500	519	9	56.6077	0.001
chr15	64648025	64646450	64649300	742	15	56.5905	0.001
chr4	83811975	83809900	83813700	742	15	56.5905	0.001
chr2	203130825	203129500	203133550	917	20	56.5857	0.001
chr2	88991575	88990050	88992600	543	10	56.5236	0.001
chr22	38055525	38053350	38056700	543	10	56.5236	0.001
chr15	60771025	60769850	60772250	808	17	56.5063	0.001
chr14	24617225	24614450	24618250	689	14	56.5059	0.001
chr12	6644325	6641700	6646300	934	20	56.4997	0.001
chr5	112197325	112196150	112198950	722	15	56.4868	0.001
chr19	24097975	24096950	24099400	722	15	56.4868	0.001
chr19	2235675	2234600	2239100	437	7	56.4687	0.001
chr17	1302675	1300800	1304400	792	17	56.4178	0.001
chr12	53689625	53688500	53690750	918	20	56.3986	0.001
chrX	73511875	73509550	73514100	839	18	56.3975	0.001
chr9	6015275	6014150	6016650	737	15	56.3838	0.001
chr11	110166675	110165100	110168400	786	16	56.3688	0.001
chr9	129567625	129566500	129569000	771	16	56.3568	0.001
chr17	37607175	37606100	37608450	803	17	56.2883	0.001
chr16	69141075	69138750	69145150	992	22	56.2814	0.001
chr2	3605575	3604400	3607050	833	18	56.2773	0.001
chr4	71704775	71702900	71706450	805	17	56.2435	0.001
chr10	15902125	15898150	15903150	690	14	56.2343	0.001
chr2	139259825	139258150	139261550	681	14	56.2285	0.001
chr14	100071325	100067850	100072550	583	11	56.2106	0.001
chrX	133507725	133506300	133509750	657	13	56.1888	0.001
chr11	111473525	111472150	111475150	685	14	56.131	0.001
chr9	130477675	130476400	130478850	647	13	56.1089	0.001
chr9	129987825	129986000	129988500	249	2	56.0975	0.001
chr16	74640625	74638850	74641850	840	18	56.083	0.001
chr17	38297075	38295250	38298050	468	8	56.0699	0.001
chr5	14144475	14142200	14146950	766	16	56.0553	0.001
chr12	57472225	57471050	57473600	660	13	56.0484	0.001
chr1	1310125	1308850	1311800	876	19	56.0369	0.001
chr13	48575125	48573750	48576400	627	12	56.0365	0.001
chr6	131949025	131948000	131949850	801	17	56.0352	0.001
chr10	119133825	119129850	119136250	801	17	56.0352	0.001
chr17	27620425	27618250	27622200	653	13	56.0184	0.001
chr7	73133525	73130450	73134900	797	17	56.002	0.001
chr4	166033725	166032650	166035100	472	8	56.0019	0.001
chr2	204193775	204191900	204195800	720	15	55.9742	0.001
chr22	20008975	20007750	20010000	576	11	55.9682	0.001
chr14	104095825	104094500	104097600	539	10	55.9234	0.001
chr1	1982375	1980650	1983500	573	11	55.9231	0.001
chr4	80993725	80989700	80995350	836	18	55.8887	0.001
chr11	46369675	46368750	46370650	582	11	55.8774	0.001
chr10	12084475	12083000	12085600	582	11	55.8774	0.001
chr6	32940775	32935300	32943800	942	21	55.86	0.001
chr9	131452825	131450450	131454300	756	16	55.8241	0.001
chr9	116638975	116637450	116640150	388	6	55.8165	0.001
chr1	32403125	32399550	32404450	897	20	55.815	0.001
chr6	125622875	125621500	125623850	636	13	55.7895	0.001
chr16	1128325	1126200	1129050	716	15	55.7564	0.001
chr2	113240225	113238050	113241800	716	15	55.7564	0.001
chr16	30007875	30006200	30008950	768	16	55.729	0.001
chr17	7307125	7305950	7309850	425	7	55.7237	0.001
chr9	4662625	4661500	4663950	506	9	55.7068	0.001
chr4	7940175	7938450	7942350	509	9	55.7033	0.001
chr9	139622075	139620500	139624000	793	17	55.6987	0.001
chr8	67524975	67522450	67527400	793	17	55.6987	0.001
chr15	50716925	50715650	50718250	789	17	55.6953	0.001
chr4	107237075	107235700	107239100	789	17	55.6953	0.001
chr8	33370275	33368600	33372150	607	12	55.6921	0.001
chr3	27524925	27521650	27526950	910	20	55.6851	0.001
chr22	30163675	30161700	30165100	933	21	55.6693	0.001
chr1	151227575	151226400	151228900	946	21	55.6514	0.001
chrX	53713325	53708900	53714600	613	12	55.6499	0.001
chr18	61033625	61032550	61036100	424	7	55.641	0.001
chr17	39969525	39966050	39970450	424	7	55.641	0.001
chr7	6414925	6413350	6416450	656	13	55.6246	0.001
chr9	115513625	115512150	115514700	615	12	55.6137	0.001
chr16	2009875	2008850	2011150	619	12	55.6134	0.001
chr19	39926275	39924800	39927800	846	18	55.5347	0.001
chr8	48173875	48172700	48174850	462	8	55.5296	0.001
chr7	97911725	97909750	97913850	644	13	55.5172	0.001
chr6	112408375	112407250	112409900	831	18	55.503	0.001
chr12	125550325	125549100	125551200	386	6	55.4837	0.001
chr10	94353225	94351100	94355000	816	18	55.4744	0.001
chr9	33818075	33816100	33819900	516	10	55.4414	0.001
chr7	64541325	64540550	64542350	516	10	55.4414	0.001
chr2	188418875	188414200	188420150	812	17	55.4126	0.001
chr2	73298125	73296550	73299600	497	9	55.3376	0.001
chr18	39535525	39534700	39536750	641	13	55.2663	0.001
chr3	69101125	69099350	69102300	641	13	55.2663	0.001
chr15	65281775	65280400	65283200	790	17	55.2618	0.001
chr22	29999975	29998600	30002650	790	17	55.2618	0.001
chr12	3000375	2999200	3001550	721	15	55.255	0.001
chr5	67511075	67510050	67513850	275	3	55.2372	0.001
chr16	56966425	56965200	56968850	898	20	55.2131	0.001
chr22	46468525	46460150	46479250	895	20	55.1776	0.001
chr19	19779925	19778850	19781300	600	12	55.0834	0.001
chr13	39611925	39609250	39614050	489	9	55.0655	0.001
chr22	24950675	24949500	24953600	664	14	55.0629	0.001
chr15	64388525	64387350	64390050	822	18	55.0401	0.001
chr13	24463225	24462000	24464650	593	12	55.0368	0.001
chr18	67872625	67871750	67874050	541	10	55.0311	0.001
chr5	108085025	108083050	108086200	774	17	55.0299	0.001
chr9	33265325	33262750	33266200	713	15	55.0102	0.001
chr2	200776425	200775000	200778100	868	19	54.9839	0.001
chr8	42752925	42750350	42754400	579	11	54.9686	0.001
chr3	38178275	38177000	38181350	579	11	54.9686	0.001
chr3	142720775	142718800	142722600	857	19	54.9652	0.001
chr12	49717325	49715750	49718350	757	16	54.9619	0.001
chr10	114207275	114205250	114208500	757	16	54.9619	0.001
chr1	33117125	33114600	33118250	702	15	54.9533	0.001
chr10	89264975	89263550	89266700	821	18	54.9462	0.001
chr3	50274125	50273300	50276350	649	13	54.9276	0.001
chr6	122721125	122719900	122722500	649	13	54.9276	0.001
chr17	40933475	40931750	40935750	770	17	54.9115	0.001
chr19	57862975	57861800	57864250	941	21	54.8987	0.001
chrX	18443125	18442300	18445650	485	9	54.8879	0.001
chr20	49411875	49411100	49412850	686	14	54.8783	0.001
chr6	36953475	36952050	36955400	686	14	54.8783	0.001
chr1	236444975	236443800	236446250	453	8	54.842	0.001
chr4	149363225	149361800	149367900	595	12	54.8159	0.001
chr14	102431925	102430400	102434800	840	19	54.8136	0.001
chr11	31531625	31529600	31533250	840	19	54.8136	0.001
chr7	91570525	91568850	91571800	840	19	54.8136	0.001
chr6	111136075	111134300	111137550	670	14	54.8098	0.001
chr8	9413775	9412500	9415250	352	5	54.8036	0.001
chr10	22610375	22603500	22615800	393	6	54.7959	0.001
chr6	111303575	111302200	111304700	859	19	54.795	0.001
chr19	32896225	32895300	32898100	492	9	54.7459	0.001
chr9	94123775	94122650	94124900	718	15	54.6815	0.001
chr14	38063175	38055750	38069800	850	19	54.6539	0.001
chr3	169482525	169481600	169483700	782	17	54.6498	0.001
chr10	102027125	102025950	102028500	782	17	54.6498	0.001
chrX	129402425	129400900	129403250	597	12	54.6368	0.001
chrX	47053525	47052350	47055600	597	12	54.6368	0.001
chr8	54755525	54754050	54756750	597	12	54.6368	0.001
chr2	101869925	101868150	101871150	788	17	54.6133	0.001
chr17	38137475	38135850	38139050	788	17	54.6133	0.001
chr4	2936925	2934600	2938300	671	14	54.6086	0.001
chr8	11660575	11659200	11662350	378	6	54.5965	0.001
chr6	43543425	43541900	43545750	861	19	54.5711	0.001
chr10	135186575	135185800	135187850	280	3	54.5564	0.001
chr15	71055275	71053250	71057200	743	16	54.5524	0.001
chr2	73964125	73962900	73964950	852	19	54.5485	0.001
chr5	137089625	137086900	137091250	907	20	54.5474	0.001
chr18	48405075	48404250	48407050	459	8	54.5445	0.001
chr9	88556425	88554900	88557850	667	14	54.5232	0.001
chr6	150067325	150066150	150068100	811	18	54.5225	0.001
chr3	45017175	45015900	45019400	810	18	54.5084	0.001
chr3	40351575	40350800	40353250	748	16	54.4541	0.001
chr12	56651775	56650550	56653100	628	13	54.4425	0.001
chr18	37380025	37378250	37380950	447	8	54.3974	0.001
chr4	170191775	170189300	170193550	550	11	54.3972	0.001
chr19	9946375	9945050	9947500	709	15	54.3886	0.001
chr3	119812375	119809000	119815700	875	20	54.3377	0.001
chr10	32344575	32342400	32346250	663	14	54.3257	0.001
chr12	112036125	112034350	112038600	663	14	54.3257	0.001
chr7	100798075	100797250	100799550	626	13	54.3227	0.001
chrX	84499675	84497900	84501200	626	13	54.3227	0.001
chr19	3094975	3093400	3096300	384	6	54.2889	0.001
chr7	137686525	137684600	137687300	741	16	54.2878	0.001
chr2	44222625	44221300	44224400	849	19	54.2784	0.001
chr22	47158125	47156850	47159950	849	19	54.2784	0.001
chr17	4166675	4165650	4168200	598	12	54.2238	0.001
chr4	184427225	184423800	184428250	524	10	54.1458	0.001
chr22	40574325	40572900	40576300	739	16	54.1452	0.001
chr1	174969525	174967650	174970950	495	9	54.1179	0.001
chr18	70992975	70991700	70998150	513	10	54.1177	0.001
chr19	41305725	41303750	41306700	426	7	54.0895	0.001
chr19	12949675	12948500	12950600	426	7	54.0895	0.001
chrX	24712325	24710850	24713500	418	7	54.0867	0.001
chr7	77326075	77323600	77328400	910	21	54.0686	0.001
chr4	83821375	83818850	83823450	800	18	54.0604	0.001
chr4	2243475	2241450	2244250	635	13	54.0022	0.001
chr10	21823475	21822000	21824800	306	4	53.9873	0.001
chr7	41739175	41735100	41743100	740	16	53.9757	0.001
chr2	27632025	27630650	27633450	736	16	53.9755	0.001
chrX	11129775	11128300	11130800	515	10	53.883	0.001
chr5	74633525	74631550	74634950	624	13	53.8733	0.001
chr4	13628725	13627750	13630950	624	13	53.8733	0.001
chr12	50560825	50559700	50562100	624	13	53.8733	0.001
chr12	112123275	112121900	112125200	695	15	53.8143	0.001
chr4	467625	466250	468400	721	16	53.8113	0.001
chr6	34664175	34662650	34665650	808	18	53.8091	0.001
chr18	33552975	33551350	33554250	846	20	53.802	0.001
chr4	7069475	7067650	7071050	666	14	53.7587	0.001
chr2	111435275	111433650	111437150	666	14	53.7587	0.001
chr1	12040825	12039450	12042150	666	14	53.7587	0.001
chr15	25200675	25199700	25202550	697	15	53.7492	0.001
chr22	41841975	41839500	41844750	807	18	53.746	0.001
chr22	39639625	39637300	39641450	729	16	53.7319	0.001
chr5	153825075	153823800	153827800	700	15	53.7149	0.001
chr19	45458975	45457150	45460200	700	15	53.7149	0.001
chr4	81188075	81186050	81191250	700	15	53.7149	0.001
chr13	48878625	48876700	48879900	546	11	53.7138	0.001
chr3	98452125	98450250	98454200	867	20	53.7107	0.001
chr1	46597925	46594800	46599850	824	19	53.6867	0.001
chr12	112563625	112562900	112564650	653	14	53.6805	0.001
chr7	27238825	27230850	27246350	632	13	53.6786	0.001
chr7	39663825	39661800	39665000	632	13	53.6786	0.001
chr19	45582875	45581800	45584250	776	17	53.6562	0.001
chrX	12993575	12992350	12996100	776	17	53.6562	0.001
chr17	35715675	35714150	35716600	656	14	53.6453	0.001
chrX	114796075	114794700	114799150	841	19	53.6314	0.001
chr17	21117175	21115850	21119150	694	15	53.5789	0.001
chr17	2303675	2301550	2306200	694	15	53.5789	0.001
chr13	67804125	67802100	67806450	723	16	53.5591	0.001
chr17	17586175	17584000	17587200	450	8	53.5569	0.001
chr15	73977175	73975750	73978250	450	8	53.5569	0.001
chr4	79860125	79859350	79861550	445	8	53.5325	0.001
chr19	1438675	1437650	1440450	655	14	53.5176	0.001
chr12	110433875	110432050	110434850	724	16	53.5115	0.001
chr19	44173525	44172750	44175450	583	12	53.489	0.001
chr7	27204575	27199200	27220250	623	13	53.4457	0.001
chrX	64754325	64752750	64755550	833	19	53.437	0.001
chr1	235291825	235290050	235293000	803	18	53.4242	0.001
chr6	109702725	109700000	109705350	852	20	53.4009	0.001
chr6	90529125	90527750	90530800	852	20	53.4009	0.001
chr3	15248125	15246650	15249350	768	17	53.3785	0.001
chr12	50418925	50417350	50420150	768	17	53.3785	0.001
chr12	104681325	104680150	104684950	964	23	53.3669	0.001
chr6	134496475	134494900	134497950	439	8	53.3667	0.001
chrX	118708775	118707200	118710150	536	11	53.3455	0.001
chr2	68479425	68477150	68481400	536	11	53.3455	0.001
chr19	40023175	40021900	40024000	699	15	53.3272	0.001
chr16	31084325	31082900	31087350	799	18	53.3235	0.001
chr12	16035625	16034350	16037350	864	20	53.3212	0.001
chr7	134855175	134854050	134856400	645	14	53.2901	0.001
chr13	28196275	28193050	28197300	684	15	53.2556	0.001
chr17	6916275	6913950	6919300	698	15	53.2522	0.001
chr9	128003225	127998250	128005150	1000	24	53.2206	0.001
chr17	1933725	1932650	1934750	801	18	53.2141	0.001
chr2	17935775	17933550	17937800	801	18	53.2141	0.001
chr10	113943225	113942200	113944450	622	13	53.2125	0.001
chr8	22857775	22856250	22858700	622	13	53.2125	0.001
chr13	33112625	33111100	33114050	834	19	53.1976	0.001
chr2	234762875	234761150	234764300	764	17	53.1961	0.001
chr19	48017975	48016750	48019550	755	17	53.1951	0.001
chr11	60673725	60672200	60674950	767	17	53.1765	0.001
chr13	60737775	60736450	60739300	620	13	53.1457	0.001
chr14	103244975	103243700	103245900	582	12	53.139	0.001
chr15	52820575	52819300	52822300	616	13	53.135	0.001
chr21	33103375	33102000	33105550	616	13	53.135	0.001
chr6	147525825	147523350	147529000	727	16	53.1277	0.001
chr16	67281075	67279350	67283600	727	16	53.1277	0.001
chr17	7590275	7587750	7593100	857	20	53.1259	0.001
chr5	132361925	132360300	132363150	793	18	53.1164	0.001
chr4	38869775	38868450	38871300	438	8	53.1045	0.001
chr3	48129625	48128150	48131700	772	18	53.0575	0.001
chr1	201798625	201797850	201799900	584	12	53.0573	0.001
chrX	146993975	146992700	146995500	586	12	53.052	0.001
chr6	70506575	70505550	70507450	586	12	53.052	0.001
chrX	134166675	134165400	134168050	701	15	52.9683	0.001
chr3	52720375	52718400	52721850	939	22	52.9478	0.001
chr16	67752925	67751750	67754350	758	17	52.9015	0.001
chr4	83719725	83718300	83721150	398	7	52.8637	0.001
chr9	15510675	15509350	15512100	466	9	52.8636	0.001
chrX	74375775	74374800	74377100	689	15	52.8613	0.001
chr19	33572375	33571300	33573200	689	15	52.8613	0.001
chrX	151937875	151936950	151939300	198	1	52.8416	0.001
chr2	240964225	240962550	240965850	688	15	52.8252	0.001
chr22	31477675	31476250	31479550	759	17	52.8063	0.001
chr12	57039425	57037900	57040750	997	24	52.7599	0.001
chr21	42540625	42538900	42542200	565	12	52.7382	0.001
chr3	69788975	69787400	69789900	394	7	52.7291	0.001
chr22	30793275	30792200	30794850	463	9	52.7245	0.001
chrX	40506175	40504300	40507450	463	9	52.7245	0.001
chr1	24828875	24828000	24830750	549	11	52.716	0.001
chr16	21964975	21962950	21966400	922	22	52.715	0.001
chr9	112812025	112810500	112814450	818	19	52.7005	0.001
chr22	50745475	50744200	50746500	444	8	52.6972	0.001
chr16	718475	717650	719850	573	12	52.6859	0.001
chr1	11119575	11118250	11121550	613	13	52.6836	0.001
chr3	15900675	15899600	15903000	471	9	52.6684	0.001
chr2	173421525	173419550	173423000	854	20	52.6325	0.001
chr3	43328875	43327200	43331000	648	14	52.6058	0.001
chr11	16760525	16759000	16762050	889	21	52.5886	0.001
chr17	8533725	8532250	8535600	474	9	52.5814	0.001
chr22	29703425	29701900	29704350	517	10	52.549	0.001
chr16	14727075	14726200	14728400	747	17	52.5428	0.001
chr4	122722775	122721550	122723750	678	15	52.5278	0.001
chr11	9481875	9480650	9484100	859	20	52.5011	0.001
chr9	127623725	127622350	127625700	789	18	52.4876	0.001
chrX	153059475	153058200	153061600	612	13	52.4871	0.001
chr17	19880775	19879750	19881950	612	13	52.4871	0.001
chr3	142839025	142837300	142840700	612	13	52.4871	0.001
chr1	184723475	184722250	184725600	542	11	52.4713	0.001
chr6	86388075	86385350	86390600	959	23	52.4642	0.001
chr12	32832575	32831750	32833950	544	11	52.4633	0.001
chr5	54830575	54829050	54832000	652	14	52.4384	0.001
chr16	89284425	89282750	89285350	690	15	52.4201	0.001
chr6	157099275	157097250	157104200	496	10	52.418	0.001
chr6	99395225	99394150	99396300	496	10	52.418	0.001
chr10	27149675	27147550	27150750	512	10	52.4064	0.001
chr19	40030125	40029100	40031300	505	10	52.385	0.001
chr1	160068125	160067250	160069600	505	10	52.385	0.001
chr17	76375075	76373750	76376200	898	21	52.3835	0.001
chr6	29855825	29854600	29856900	329	5	52.3411	0.001
chr17	27047325	27043200	27049250	840	20	52.3261	0.001
chr6	30028625	30027650	30030600	858	20	52.3231	0.001
chr1	23810375	23809400	23811650	433	8	52.3012	0.001
chr1	198906225	198902450	198907000	469	9	52.2912	0.001
chr7	26239225	26236950	26244600	856	20	52.2846	0.001
chr4	108641075	108639350	108642500	621	13	52.2533	0.001
chr2	118846375	118845000	118848050	826	19	52.2391	0.001
chr6	108278625	108276900	108280400	785	18	52.2325	0.001
chr22	39916925	39914750	39918650	785	18	52.2325	0.001
chr7	140097975	140096900	140099050	750	17	52.225	0.001
chr8	17780825	17779250	17782700	750	17	52.225	0.001
chr14	104029625	104027150	104030900	848	20	52.206	0.001
chrX	100878425	100877400	100879650	676	15	52.2029	0.001
chr15	52971025	52969400	52972800	675	15	52.1795	0.001
chr10	74114075	74112850	74115700	746	17	52.1674	0.001
chrX	128657275	128655150	128658300	504	10	52.1517	0.001
chr2	85843625	85842850	85844900	588	12	52.1482	0.001
chr20	47894275	47892700	47897300	921	22	52.1468	0.001
chr6	76312375	76310650	76314150	712	16	52.1356	0.001
chr6	143266625	143264200	143269800	712	16	52.1356	0.001
chr6	86160175	86158250	86162550	913	22	52.1205	0.001
chr6	107780425	107779350	107781850	917	22	52.1092	0.001
chr17	29876625	29875700	29878000	540	11	52.1084	0.001
chr4	13485575	13484150	13487350	540	11	52.1084	0.001
chr19	41858925	41856450	41860750	605	13	52.1061	0.001
chr19	16178875	16177450	16181450	877	21	52.0885	0.001
chr7	149321125	149319800	149322950	537	11	52.0808	0.001
chr7	1177325	1175950	1178850	537	11	52.0808	0.001
chr16	12070175	12068950	12072450	704	16	52.0374	0.001
chr16	67514775	67513250	67516100	796	19	52.0274	0.001
chr2	215674125	215671850	215675700	796	19	52.0274	0.001
chr8	30515175	30513150	30516750	796	19	52.0274	0.001
chr1	24970375	24967750	24971550	796	19	52.0274	0.001
chr11	776825	775850	778850	532	11	52.0273	0.001
chr12	93834925	93833700	93837000	568	12	51.9921	0.001
chr11	67374725	67373550	67375850	884	21	51.9431	0.001
chr4	106394925	106393000	106395950	666	15	51.9407	0.001
chr16	3767075	3765950	3768550	701	16	51.9222	0.001
chr6	37225875	37224650	37227000	791	18	51.9215	0.001
chr11	86512075	86510650	86514750	428	8	51.902	0.001
chr19	19843625	19842400	19844800	771	18	51.8728	0.001
chr1	68853025	68851550	68858300	771	18	51.8728	0.001
chr5	76326525	76325450	76328150	601	13	51.8571	0.001
chr5	37370825	37369100	37372400	989	24	51.8511	0.001
chr18	61089375	61088000	61090850	599	13	51.8491	0.001
chr6	21595025	21593150	21599050	748	17	51.8387	0.001
chr18	74533825	74531900	74536000	503	10	51.8195	0.001
chr9	115095275	115093050	115097500	608	13	51.812	0.001
chr12	14956125	14954800	14957900	833	20	51.7994	0.001
chr11	118307775	118304850	118309900	643	14	51.7928	0.001
chr19	12844925	12843650	12846350	885	21	51.7853	0.001
chr17	80010375	80008150	80011300	508	10	51.7749	0.001
chr19	39110125	39108850	39111750	831	20	51.7708	0.001
chr10	93683875	93682650	93685400	739	17	51.767	0.001
chr10	3110075	3108950	3112050	427	8	51.7623	0.001
chr9	35096275	35095450	35097100	641	14	51.7449	0.001
chr16	30441025	30439800	30441800	641	14	51.7449	0.001
chr10	32216975	32215500	32219250	429	8	51.7331	0.001
chr10	102747625	102745900	102748650	769	18	51.7193	0.001
chr2	219433875	219431700	219436250	696	16	51.7002	0.001
chr2	73460025	73459150	73463500	434	8	51.6766	0.001
chr19	42388725	42386400	42389850	559	12	51.6562	0.001
chr19	17186975	17184700	17188850	716	16	51.6051	0.001
chr6	31239625	31238500	31240750	535	11	51.5859	0.001
chr6	41889575	41886900	41890950	807	19	51.5569	0.001
chr2	86849775	86847750	86851750	501	10	51.5469	0.001
chr4	48781125	48779650	48783500	501	10	51.5469	0.001
chr4	39461025	39459000	39462350	737	17	51.5324	0.001
chr1	146374325	146372850	146375650	562	12	51.5178	0.001
chr13	35516325	35515100	35518900	436	8	51.5113	0.001
chr4	123748725	123747350	123750500	638	14	51.4989	0.001
chr4	141295125	141293400	141296250	636	14	51.4427	0.001
chr18	66381975	66380650	66383550	592	13	51.4323	0.001
chr7	129074575	129073100	129075750	642	14	51.4151	0.001
chrX	23761025	23759700	23762300	507	10	51.4081	0.001
chr16	74331075	74329400	74332750	938	23	51.3911	0.001
chr5	172261675	172260400	172262800	541	12	51.3693	0.001
chrX	103411675	103410100	103413550	661	15	51.3493	0.001
chr17	29232925	29231900	29234550	661	15	51.3493	0.001
chr1	35657325	35655700	35660050	763	18	51.3277	0.001
chr8	53626225	53625000	53628400	467	9	51.3201	0.001
chr7	148581925	148579250	148583000	467	9	51.3201	0.001
chr9	6414125	6412400	6415900	690	16	51.3126	0.001
chr14	100705825	100703150	100708400	690	16	51.3126	0.001
chr3	183353725	183352600	183355750	690	16	51.3126	0.001
chr10	5488925	5488100	5492100	492	10	51.3038	0.001
chr12	76424575	76420850	76427600	1014	25	51.2637	0.001
chrX	153665875	153664650	153667300	470	9	51.241	0.001
chr8	57905625	57904050	57907600	457	9	51.2285	0.001
chr17	57697625	57695000	57700100	1003	25	51.2204	0.001
chr12	22199575	22198700	22201250	692	16	51.2096	0.001
chr6	32143575	32142300	32147650	679	15	51.2073	0.001
chr2	62423775	62422200	62425650	665	15	51.1721	0.001
chr6	30457625	30456550	30458450	700	16	51.166	0.001
chr7	143079175	143075950	143082000	836	20	51.1514	0.001
chr2	85788325	85787300	85789650	519	11	51.1486	0.001
chr9	100459275	100457750	100460400	699	16	51.1383	0.001
chr3	48646775	48645700	48647850	857	21	51.1382	0.001
chr14	27066825	27064850	27068600	639	14	51.126	0.001
chr2	71296075	71294450	71297050	639	14	51.126	0.001
chr10	129924125	129922550	129925750	557	12	51.1126	0.001
chrX	68385025	68384000	68386400	557	12	51.1126	0.001
chr15	75075175	75073650	75076550	557	12	51.1126	0.001
chr6	151562275	151560850	151563800	626	14	51.1094	0.001
chrX	11777025	11775450	11778700	521	11	51.1092	0.001
chr15	59225025	59223300	59227200	669	15	51.0902	0.001
chr19	1847825	1846700	1849150	635	14	51.0693	0.001
chr10	99401075	99400200	99402150	625	14	51.0491	0.001
chr11	59577925	59576750	59579100	870	21	51.0424	0.001
chr17	40761975	40759650	40763050	593	13	51.0389	0.001
chr7	128045675	128044350	128046500	593	13	51.0389	0.001
chr16	81479625	81477350	81482550	824	20	51.0319	0.001
chr10	135121825	135121000	135123550	627	14	51.0241	0.001
chr1	231115175	231113100	231116250	856	21	51.011	0.001
chr10	97453325	97452200	97454100	798	19	51.0049	0.001
chr17	39846125	39844000	39847200	731	17	50.9815	0.001
chr12	111179875	111178050	111182100	768	18	50.9733	0.001
chr5	112043575	112042800	112045350	768	18	50.9733	0.001
chr4	100870675	100868850	100873000	768	18	50.9733	0.001
chr7	77428475	77426100	77429750	768	18	50.9733	0.001
chr11	4116325	4114750	4117650	554	12	50.9717	0.001
chr18	43754325	43752850	43755900	450	9	50.9717	0.001
chr13	95254475	95253700	95255750	602	13	50.9344	0.001
chrX	46696725	46695600	46698750	602	13	50.9344	0.001
chr3	9773775	9771800	9775300	791	19	50.9282	0.001
chr8	68255725	68253950	68257500	594	13	50.9212	0.001
chr22	20748725	20747600	20749550	596	13	50.9135	0.001
chr22	22221175	22219500	22223000	596	13	50.9135	0.001
chr19	3573475	3571800	3575000	527	11	50.9132	0.001
chr12	107486975	107484600	107488600	664	15	50.8928	0.001
chr13	25876075	25875000	25877500	631	14	50.8888	0.001
chr1	93812225	93810150	93816000	860	21	50.8688	0.001
chr4	128886875	128884800	128887950	749	18	50.8651	0.001
chr12	129308025	129307000	129309650	421	8	50.8615	0.001
chr5	154238575	154236350	154240200	663	15	50.8557	0.001
chr16	89575325	89573600	89576650	663	15	50.8557	0.001
chr21	40178525	40176400	40180050	663	15	50.8557	0.001
chr6	30615275	30614100	30616600	748	18	50.8304	0.001
chr3	129117975	129116650	129118950	793	19	50.8113	0.001
chr17	41150825	41149250	41152450	807	20	50.8077	0.001
chr1	47184375	47182550	47185800	807	20	50.8077	0.001
chr9	96215175	96212150	96217150	629	14	50.8065	0.001
chr9	100396375	100393950	100397900	825	20	50.8044	0.001
chr12	7024125	7022950	7025200	584	13	50.7691	0.001
chr19	40971425	40970350	40973350	558	12	50.7469	0.001
chr11	237325	235150	238550	844	20	50.7371	0.001
chr10	126490675	126489600	126491800	560	12	50.7355	0.001
chr1	226373825	226372400	226375500	882	22	50.7059	0.001
chr10	121301475	121299750	121303550	630	14	50.7057	0.001
chr17	30228425	30226900	30229200	787	19	50.6958	0.001
chr3	50365325	50364350	50366550	615	14	50.6836	0.001
chrX	48858375	48857450	48859850	615	14	50.6836	0.001
chr18	47901775	47900650	47902700	389	7	50.6463	0.001
chr6	74171825	74170500	74173150	838	20	50.6381	0.001
chr2	69614025	69612700	69615400	550	12	50.6348	0.001
chr6	31926425	31925400	31927900	832	20	50.5892	0.001
chr16	11945075	11943750	11947050	861	21	50.5886	0.001
chr11	111945375	111944000	111946750	978	25	50.5871	0.001
chr18	32074275	32072400	32075300	419	8	50.5587	0.001
chr12	111844425	111842950	111846400	694	16	50.5584	0.001
chr12	104234475	104233300	104236350	517	11	50.5555	0.001
chr4	42658425	42657300	42660350	451	9	50.5525	0.001
chr1	19228625	19227800	19230450	451	9	50.5525	0.001
chr9	127951775	127950700	127953300	726	17	50.5477	0.001
chr16	70323025	70321500	70324300	887	22	50.5329	0.001
chr7	35734125	35732950	35735950	634	14	50.528	0.001
chr9	35071725	35069950	35073050	751	18	50.5273	0.001
chr17	3572425	3570250	3573750	751	18	50.5273	0.001
chr6	160211875	160208450	160213750	751	18	50.5273	0.001
chrX	95940475	95938950	95942250	556	12	50.5221	0.001
chr1	8877375	8875250	8879100	556	12	50.5221	0.001
chr22	35796425	35795150	35797300	556	12	50.5221	0.001
chr3	49761075	49760050	49762350	845	21	50.5188	0.001
chr12	109490725	109489500	109491600	623	14	50.5173	0.001
chr4	41992825	41991200	41994800	685	16	50.5169	0.001
chr4	128554375	128553000	128555350	685	16	50.5169	0.001
chr4	85420225	85418450	85421450	455	9	50.5154	0.001
chr10	5854625	5852250	5856800	455	9	50.5154	0.001
chr4	100009575	100007800	100011500	555	12	50.488	0.001
chr3	158362625	158361600	158363850	760	18	50.486	0.001
chr3	142297325	142295900	142298650	760	18	50.486	0.001
chr19	40477425	40475700	40478600	760	18	50.486	0.001
chr2	242296225	242294950	242297250	582	13	50.4857	0.001
chr19	46366025	46365000	46367200	795	19	50.4759	0.001
chr7	1543475	1542400	1545100	620	14	50.4686	0.001
chr19	1478875	1477750	1480050	574	13	50.4588	0.001
chr12	109914825	109913600	109916900	782	19	50.4382	0.001
chr6	16760225	16758900	16764550	723	17	50.4334	0.001
chr1	155532275	155530300	155534950	723	17	50.4334	0.001
chr2	74154325	74153150	74155250	649	15	50.4239	0.001
chr9	110251225	110248750	110253300	683	16	50.4123	0.001
chr9	4299025	4296600	4300850	790	19	50.4088	0.001
chr3	101569425	101567250	101572100	981	25	50.4077	0.001
chr2	159314275	159312200	159316000	707	17	50.3954	0.001
chr11	6625375	6623300	6626800	707	17	50.3954	0.001
chr13	96705325	96704250	96706650	617	14	50.3897	0.001
chr9	131549925	131548750	131551100	648	15	50.3557	0.001
chr2	70475425	70473350	70477550	891	22	50.3501	0.001
chr10	18940225	18938450	18941500	653	15	50.3386	0.001
chr7	6769725	6768900	6771150	653	15	50.3386	0.001
chr4	83349825	83347500	83353450	752	18	50.3355	0.001
chr6	29910575	29909250	29911850	553	12	50.3338	0.001
chr11	46615275	46614000	46616450	761	18	50.3182	0.001
chr3	33137975	33137050	33139650	744	18	50.3168	0.001
chr22	41697875	41696450	41699600	415	8	50.3106	0.001
chr3	129158525	129157500	129160500	745	18	50.306	0.001
chr2	118771325	118769950	118773050	745	18	50.306	0.001
chr4	139162875	139158650	139164700	818	20	50.2895	0.001
chrX	77360075	77358850	77364300	946	24	50.2844	0.001
chr4	148604975	148603900	148606300	542	12	50.2811	0.001
chr3	125238675	125237700	125239900	542	12	50.2811	0.001
chr17	79212525	79211050	79214650	542	12	50.2811	0.001
chr6	166755725	166754650	166757200	719	17	50.2801	0.001
chr11	64851225	64850000	64853050	889	22	50.2777	0.001
chr22	51020925	51019950	51022700	487	10	50.2772	0.001
chr4	47465425	47464600	47466500	487	10	50.2772	0.001
chr17	11900425	11899500	11901600	585	13	50.2758	0.001
chrX	20283525	20281750	20286200	585	13	50.2758	0.001
chr19	39616725	39615550	39618250	591	13	50.2728	0.001
chr17	16118275	16116850	16120000	591	13	50.2728	0.001
chrX	119602875	119601700	119603650	614	14	50.2642	0.001
chr16	4896975	4895500	4900550	632	14	50.257	0.001
chr17	79479225	79476500	79483250	854	21	50.2424	0.001
chr11	94501825	94500800	94503650	525	11	50.2228	0.001
chr4	667475	666700	669650	461	9	50.2185	0.001
chrX	53254075	53252250	53255450	776	19	50.2047	0.001
chr16	2301025	2299900	2302050	524	11	50.2019	0.001
chr17	15849525	15847700	15851900	484	10	50.1896	0.001
chr5	1345675	1343500	1346450	654	15	50.1895	0.001
chr13	46626525	46624900	46628400	654	15	50.1895	0.001
chr9	91926775	91924500	91929350	713	17	50.167	0.001
chr7	56132275	56131500	56133550	657	15	50.1511	0.001
chr1	174992225	174991200	174993450	657	15	50.1511	0.001
chr9	4740825	4738700	4742350	545	12	50.1387	0.001
chr6	49431375	49429400	49432650	829	21	50.1278	0.001
chr6	150038875	150037350	150040400	829	21	50.1278	0.001
chrX	49028525	49027600	49030150	420	8	50.1189	0.001
chr10	33246175	33243650	33248950	602	14	50.1133	0.001
chr19	18433525	18432550	18434850	659	15	50.0839	0.001
chr8	91014025	91012700	91015150	908	23	50.0791	0.001
chr2	27256175	27254650	27257450	908	23	50.0791	0.001
chr17	8339825	8338200	8341000	673	16	50.0748	0.001
chr9	33750975	33749750	33754100	786	19	50.0565	0.001
chr13	34392625	34391300	34394100	678	16	50.0063	0.001
chr7	150784275	150782500	150785750	678	16	50.0063	0.001
chrX	3630925	3629750	3632600	213	2	49.9723	0.001
chr6	33421925	33420900	33423500	621	14	49.9717	0.001
chr15	78730925	78729800	78732250	813	20	49.9542	0.001
chr17	79671025	79668400	79672000	616	14	49.9538	0.001
chr2	28616225	28612550	28619650	616	14	49.9538	0.001
chr11	64901625	64899950	64903550	920	23	49.9447	0.001
chr3	137893425	137892150	137894250	753	18	49.9217	0.001
chr2	71358075	71355400	71359300	753	18	49.9217	0.001
chr19	3506825	3505300	3508450	476	10	49.9184	0.001
chr19	32837075	32835800	32838450	677	16	49.9118	0.001
chr19	45908025	45906850	45911400	677	16	49.9118	0.001
chr7	112579525	112578200	112581100	677	16	49.9118	0.001
chr2	86426875	86425750	86427850	710	17	49.9053	0.001
chr4	330975	330000	333100	543	12	49.8673	0.001
chr19	56155525	56151550	56156550	808	20	49.8581	0.001
chr10	116698325	116697500	116699800	808	20	49.8581	0.001
chr2	62133125	62131900	62133950	720	17	49.8406	0.001
chr12	6310225	6308700	6311450	655	15	49.8403	0.001
chr13	21750375	21748800	21752350	655	15	49.8403	0.001
chr13	73301475	73300100	73303400	611	14	49.8333	0.001
chr16	75299275	75298000	75300700	611	14	49.8333	0.001
chr8	10587225	10585350	10588650	355	6	49.8306	0.001
chr6	79577525	79576400	79578600	671	16	49.8298	0.001
chr1	180471425	180470250	180473000	590	13	49.8233	0.001
chr6	30688475	30686900	30690700	864	22	49.818	0.001
chr12	62860925	62859450	62862850	864	22	49.818	0.001
chr22	38901375	38899700	38903250	668	16	49.8148	0.001
chr9	114287775	114286950	114288950	711	17	49.8147	0.001
chr6	31763175	31761350	31764450	754	18	49.8058	0.001
chr17	79980425	79978850	79982750	754	18	49.8058	0.001
chr19	46011425	46009100	46013500	679	16	49.7965	0.001
chr4	37828625	37826850	37830200	679	16	49.7965	0.001
chr19	36139525	36138250	36140750	679	16	49.7965	0.001
chr16	71495825	71494750	71497100	836	21	49.7751	0.001
chr17	16342725	16341850	16344550	836	21	49.7751	0.001
chr19	14017325	14016600	14018250	612	14	49.7725	0.001
chr7	1014825	1013550	1016100	863	22	49.7573	0.001
chr1	35325025	35323850	35326200	869	22	49.7401	0.001
chr8	48921325	48920100	48922550	547	12	49.7318	0.001
chr7	102004875	102003900	102006450	572	13	49.728	0.001
chr4	41937475	41936500	41939050	741	18	49.7108	0.001
chr10	49515425	49513850	49516450	486	10	49.7105	0.001
chr9	35748325	35744750	35750650	926	24	49.7007	0.001
chr2	45878875	45876400	45880600	640	15	49.6963	0.001
chr8	55048125	55047250	55049500	473	10	49.6962	0.001
chr4	77996475	77994850	77998450	409	8	49.6789	0.001
chr4	174293125	174289700	174295150	613	14	49.6683	0.001
chr17	1359075	1357700	1360700	613	14	49.6683	0.001
chr16	29802375	29801000	29804300	837	21	49.6604	0.001
chr2	44589425	44587150	44590800	846	21	49.6525	0.001
chr5	16466325	16463850	16467500	846	21	49.6525	0.001
chr12	122710275	122708700	122711050	811	20	49.6524	0.001
chr11	13484425	13483300	13486050	811	20	49.6524	0.001
chr3	185541175	185537000	185544450	803	20	49.6261	0.001
chrX	24168875	24166450	24170100	448	9	49.6125	0.001
chr10	21785175	21783650	21787100	445	9	49.6059	0.001
chrX	83442575	83440550	83444150	642	15	49.6052	0.001
chr16	857475	856550	858800	503	11	49.6006	0.001
chr10	111968175	111966700	111971800	503	11	49.6006	0.001
chr7	139476725	139474400	139479500	963	25	49.5972	0.001
chr3	16926075	16925300	16929050	452	9	49.5923	0.001
chr2	171786325	171784850	171788050	784	19	49.5891	0.001
chr1	52344025	52341700	52345750	929	24	49.5751	0.001
chr6	128841175	128837500	128843200	935	24	49.569	0.001
chr1	160312725	160311250	160314550	1028	27	49.5665	0.001
chr1	27023525	27021100	27026500	413	8	49.557	0.001
chrX	45710275	45708100	45711950	652	15	49.557	0.001
chr5	111496925	111495800	111498350	931	24	49.5555	0.001
chrX	63425325	63424100	63427000	412	8	49.5413	0.001
chr16	89557625	89554700	89558650	739	18	49.5349	0.001
chr3	18466275	18464400	18468400	665	16	49.5334	0.001
chr13	45010625	45008600	45011850	708	17	49.5313	0.001
chr10	104264075	104260700	104265350	684	16	49.5201	0.001
chr15	44581225	44579300	44582750	880	22	49.5087	0.001
chr19	30433925	30432450	30434750	510	11	49.4579	0.001
chr3	196669875	196667150	196671200	832	21	49.4491	0.001
chr7	150923975	150922750	150925700	832	21	49.4491	0.001
chr7	96338825	96337150	96340000	832	21	49.4491	0.001
chr4	123843425	123841850	123845950	706	17	49.4449	0.001
chr10	6245825	6242250	6247350	414	8	49.4377	0.001
chr19	21646425	21645550	21647200	414	8	49.4377	0.001
chr19	23577975	23576600	23578750	862	22	49.4151	0.001
chr17	20945675	20943850	20947800	468	10	49.4109	0.001
chr10	91011275	91010000	91012100	820	21	49.4037	0.001
chr1	53792775	53790850	53794650	842	21	49.376	0.001
chr9	26946875	26945200	26948600	842	21	49.376	0.001
chr7	87849025	87847400	87850750	651	15	49.3534	0.001
chr18	59854825	59852700	59857200	654	16	49.3432	0.001
chr16	88729175	88727750	88731100	654	16	49.3432	0.001
chr17	37026575	37024550	37028700	742	18	49.3412	0.001
chr1	24306525	24304550	24307750	742	18	49.3412	0.001
chr12	69864475	69863300	69865900	742	18	49.3412	0.001
chr15	91536925	91535950	91539300	506	11	49.3267	0.001
chr5	1111575	1110200	1112850	601	14	49.3163	0.001
chr4	26321775	26320150	26324900	477	10	49.3105	0.001
chr15	66996775	66992400	66998200	575	13	49.3065	0.001
chr1	112939175	112937700	112940600	890	23	49.295	0.001
chr4	6785025	6783300	6786300	374	7	49.2886	0.001
chr6	116892975	116890700	116894550	778	19	49.2619	0.001
chr1	31770125	31768150	31771550	778	19	49.2619	0.001
chr6	83902675	83901200	83904700	726	18	49.2509	0.001
chr17	79848725	79847700	79850950	643	15	49.2397	0.001
chr7	100271825	100270300	100274150	604	14	49.2342	0.001
chr1	10003775	10001900	10004550	604	14	49.2342	0.001
chr6	13814025	13812900	13815700	604	14	49.2342	0.001
chr2	74709775	74708200	74711450	746	18	49.2323	0.001
chr9	16870225	16867650	16872650	539	12	49.1975	0.001
chr19	10829525	10828450	10830750	770	19	49.1946	0.001
chr10	134481025	134479350	134483550	770	19	49.1946	0.001
chr12	104325025	104322200	104326950	893	23	49.188	0.001
chr11	62598825	62597700	62601000	735	18	49.1876	0.001
chr17	1394475	1393600	1396500	407	8	49.186	0.001
chr6	44095675	44093100	44096850	502	11	49.1837	0.001
chr17	4890575	4889450	4891600	502	11	49.1837	0.001
chr6	53409175	53407600	53410750	769	19	49.1798	0.001
chr8	27695025	27693750	27696050	567	13	49.1599	0.001
chr6	36514925	36513400	36515750	833	21	49.1459	0.001
chr2	99797925	99796000	99799300	833	21	49.1459	0.001
chr3	112280175	112278700	112282500	870	22	49.1457	0.001
chr5	137548725	137547600	137550000	790	20	49.1216	0.001
chr3	128902425	128900350	128904100	871	22	49.1214	0.001
chr6	30640475	30639350	30641250	871	22	49.1214	0.001
chr12	120638575	120637000	120640300	924	24	49.1033	0.001
chr5	72794625	72793250	72796750	754	19	49.1028	0.001
chr17	15903725	15901800	15905300	647	15	49.0925	0.001
chr10	94333125	94331750	94335300	647	15	49.0925	0.001
chr22	29664975	29662300	29666650	681	16	49.0886	0.001
chr1	107599675	107598450	107601300	977	26	49.0765	0.001
chr12	46764875	46761550	46767750	894	23	49.062	0.001
chr22	18111225	18109800	18112650	894	23	49.062	0.001
chr16	58663375	58661150	58665150	894	23	49.062	0.001
chr18	33710175	33707900	33711900	894	23	49.062	0.001
chr10	7860875	7859500	7862000	548	12	49.0595	0.001
chr17	26898225	26897150	26899550	548	12	49.0595	0.001
chr10	133794725	133792150	133797050	805	20	49.0455	0.001
chr5	122758675	122757300	122760500	805	20	49.0455	0.001
chr21	45139525	45138150	45141400	840	21	49.0454	0.001
chr16	1470425	1468900	1471900	840	21	49.0454	0.001
chr2	42396875	42396100	42398200	858	22	49.0334	0.001
chr6	31324625	31323650	31325750	248	3	48.9871	0.001
chr9	505425	503450	506400	458	10	48.9831	0.001
chr19	18304375	18302500	18305950	583	13	48.9787	0.001
chr17	31203375	31202000	31204550	566	13	48.9757	0.001
chr5	112257625	112255950	112258850	566	13	48.9757	0.001
chr6	143772275	143770500	143773250	760	19	48.9734	0.001
chr9	128469125	128468050	128469950	738	18	48.968	0.001
chr3	45266275	45264950	45268600	518	11	48.933	0.001
chr7	75368025	75367100	75369850	660	16	48.93	0.001
chr1	2322675	2321550	2324750	792	20	48.9246	0.001
chrX	79590875	79589700	79591750	469	10	48.9215	0.001
chr4	84457775	84456050	84460150	699	17	48.921	0.001
chr4	114900525	114894950	114902150	699	17	48.921	0.001
chr14	24563875	24563100	24565000	761	19	48.9121	0.001
chr8	30242175	30240850	30244500	511	11	48.9054	0.001
chr6	69345725	69343200	69348300	701	17	48.8941	0.001
chr3	52443625	52442700	52446450	701	17	48.8941	0.001
chr4	190862325	190861000	190863500	701	17	48.8941	0.001
chr17	33288875	33287600	33290350	805	21	48.8929	0.001
chr12	118814675	118813350	118816150	524	12	48.8763	0.001
chr6	160149075	160146600	160150750	724	18	48.8714	0.001
chr14	41424375	41423200	41425850	724	18	48.8714	0.001
chr5	109026875	109024600	109028650	536	12	48.8701	0.001
chr9	111775075	111773550	111776600	635	15	48.8685	0.001
chr16	70557125	70556100	70559950	841	21	48.8644	0.001
chr16	68344525	68343200	68346150	841	21	48.8644	0.001
chr18	43677925	43676250	43678950	700	17	48.8634	0.001
chr9	115984175	115982200	115985750	700	17	48.8634	0.001
chr3	40499175	40497750	40500350	768	19	48.8588	0.001
chrX	123096175	123092600	123098500	606	14	48.8358	0.001
chr11	2720325	2718650	2722450	573	13	48.8291	0.001
chr3	47554575	47553050	47556000	692	17	48.7951	0.001
chr5	159546075	159544650	159546800	605	14	48.7839	0.001
chr22	20105625	20103250	20106800	641	15	48.7401	0.001
chr13	79233025	79231400	79234450	641	15	48.7401	0.001
chrX	119077225	119075800	119078250	734	18	48.7392	0.001
chrX	118699025	118698100	118699850	475	10	48.738	0.001
chrX	23685975	23684900	23687350	475	10	48.738	0.001
chr5	172411125	172409950	172412450	815	21	48.7362	0.001
chr13	108871125	108869700	108873100	471	10	48.7058	0.001
chr13	33859575	33857350	33860800	544	12	48.6963	0.001
chr13	52979975	52979150	52981100	275	4	48.6662	0.001
chr11	9596475	9594000	9598700	565	13	48.6623	0.001
chr16	22309075	22307200	22310350	780	20	48.6587	0.001
chr7	123388175	123386650	123390550	780	20	48.6587	0.001
chrX	131157675	131156000	131159700	467	10	48.6509	0.001
chrX	47880875	47880050	47881650	532	12	48.6474	0.001
chrX	133930925	133929950	133932000	532	12	48.6474	0.001
chr2	43453275	43449700	43455550	857	22	48.6399	0.001
chr4	110624325	110623250	110625450	441	9	48.6377	0.001
chr7	135661775	135660400	135663050	925	24	48.6338	0.001
chr12	6450925	6447400	6451950	892	23	48.6307	0.001
chr19	36631375	36629950	36633050	758	19	48.63	0.001
chr9	88897075	88895700	88898600	674	16	48.6285	0.001
chr10	115614725	115613100	115616900	674	16	48.6285	0.001
chr9	37486275	37485450	37487700	624	15	48.628	0.001
chr16	2803525	2801450	2804950	624	15	48.628	0.001
chr4	48344275	48341850	48345900	624	15	48.628	0.001
chr9	123963225	123961800	123965450	513	11	48.594	0.001
chr5	131593725	131592650	131595300	513	11	48.594	0.001
chr2	38829475	38826750	38831200	698	17	48.5906	0.001
chr19	38398425	38396700	38399750	690	17	48.5834	0.001
chr4	83294375	83291950	83297500	690	17	48.5834	0.001
chr19	44507375	44506100	44508750	690	17	48.5834	0.001
chrX	48814175	48812950	48817100	336	6	48.5626	0.001
chr5	70751825	70750650	70753300	688	17	48.5571	0.001
chr6	44224825	44223750	44226100	645	15	48.5387	0.001
chr3	44802825	44802050	44804900	659	16	48.5199	0.001
chr13	113862675	113861450	113865450	659	16	48.5199	0.001
chr4	128703825	128702700	128705250	723	18	48.5191	0.001
chr16	16044125	16042600	16045450	589	14	48.5165	0.001
chr19	39971825	39970650	39973100	753	19	48.5143	0.001
chr5	169011025	169009850	169012550	753	19	48.5143	0.001
chr11	19139025	19137900	19140000	663	16	48.5086	0.001
chr8	41348425	41347200	41349850	663	16	48.5086	0.001
chr12	105501825	105500300	105503500	722	18	48.4895	0.001
chr11	93517775	93516350	93520050	917	24	48.4875	0.001
chr8	23540125	23539000	23541350	377	7	48.4827	0.001
chr3	196158975	196157400	196160900	855	22	48.4796	0.001
chr6	36562675	36561150	36565250	855	22	48.4796	0.001
chrX	153626975	153624900	153628600	865	23	48.4743	0.001
chrX	54467175	54465950	54468550	763	19	48.4735	0.001
chr19	39390925	39389000	39391900	537	12	48.4669	0.001
chr7	99097575	99095100	99099050	907	23	48.4639	0.001
chr9	4679975	4678150	4681400	682	17	48.4563	0.001
chr20	34638575	34636050	34639800	853	22	48.447	0.001
chr19	11450025	11449000	11451200	595	14	48.4462	0.001
chr17	30677525	30675450	30680150	900	23	48.4387	0.001
chr19	1605125	1604100	1606800	597	14	48.4378	0.001
chr11	14521025	14520050	14522800	656	16	48.4376	0.001
chr7	27702175	27700950	27703500	748	19	48.4353	0.001
chr17	5341925	5340900	5343200	609	14	48.4335	0.001
chr19	35454575	35452750	35455700	561	13	48.4332	0.001
chr2	106015125	106013350	106015950	885	23	48.4315	0.001
chr13	20208125	20206750	20209650	812	21	48.4096	0.001
chr3	52312075	52310000	52313850	809	21	48.3863	0.001
chr19	16653725	16651450	16654950	728	18	48.3731	0.001
chr2	152684475	152683050	152685800	728	18	48.3731	0.001
chr18	12702425	12700500	12704650	958	25	48.3573	0.001
chr22	37823175	37821300	37824450	592	14	48.3493	0.001
chr15	40675475	40674650	40676650	895	23	48.3371	0.001
chr3	52571025	52570250	52572600	886	23	48.3353	0.001
chr8	144623325	144622200	144624800	838	22	48.3313	0.001
chr5	79286725	79285650	79288050	787	20	48.3288	0.001
chr8	33424225	33423150	33425600	666	16	48.3212	0.001
chrX	70503825	70502600	70505800	751	19	48.3188	0.001
chr4	75719575	75718450	75720450	538	12	48.3168	0.001
chrX	118108875	118107800	118111600	538	12	48.3168	0.001
chr12	69081075	69079700	69082850	904	24	48.3034	0.001
chr13	49822375	49821050	49823550	689	17	48.3029	0.001
chr2	197790975	197788700	197792850	852	22	48.2966	0.001
chr19	12661975	12660850	12663500	854	22	48.2958	0.001
chr1	236228125	236226900	236229050	399	8	48.2798	0.001
chr2	228337425	228336300	228339350	399	8	48.2798	0.001
chr8	54793975	54792000	54795350	499	11	48.2657	0.001
chr11	8985675	8984000	8987350	499	11	48.2657	0.001
chr16	28962725	28961950	28964050	594	14	48.2598	0.001
chr13	22033075	22031550	22033950	534	12	48.2527	0.001
chr22	39267675	39266450	39269600	497	11	48.2495	0.001
chr4	104119225	104117950	104120600	718	18	48.2485	0.001
chr6	31774425	31773350	31775200	718	18	48.2485	0.001
chr14	23755025	23753950	23756600	718	18	48.2485	0.001
chr4	39640125	39637900	39642250	713	18	48.2443	0.001
chr3	120067625	120066350	120069650	817	21	48.2362	0.001
chr2	168150125	168148300	168152350	817	21	48.2362	0.001
chrX	135849325	135848300	135850450	403	8	48.2248	0.001
chr9	132586225	132584950	132587200	438	9	48.216	0.001
chr2	74618675	74617550	74619700	691	17	48.2033	0.001
chr1	54518525	54516900	54520300	978	26	48.1915	0.001
chr17	4458375	4456700	4459600	716	18	48.1829	0.001
chr3	122786275	122785400	122787850	828	21	48.177	0.001
chr17	28444175	28442950	28445500	821	21	48.1762	0.001
chr9	114394225	114392200	114395500	694	17	48.1726	0.001
chr16	69165775	69164750	69168300	870	23	48.1706	0.001
chr12	498025	495950	499750	755	19	48.1683	0.001
chr19	56091925	56090650	56093050	755	19	48.1683	0.001
chr12	122231275	122229100	122232650	599	14	48.1136	0.001
chr5	154317475	154316450	154318550	599	14	48.1136	0.001
chr8	124286175	124284050	124288350	783	20	48.0933	0.001
chr1	36023725	36021800	36024850	783	20	48.0933	0.001
chr10	6019725	6018200	6020700	338	6	48.0786	0.001
chr11	118972225	118970700	118974400	901	24	48.0757	0.001
chrX	53024325	53023150	53025700	658	16	48.0733	0.001
chr19	23869725	23868000	23870500	759	19	48.0695	0.001
chr7	5014275	5013200	5015300	498	11	48.0643	0.001
chr16	3109025	3107950	3110150	434	9	48.0638	0.001
chr7	6745975	6744900	6747350	711	18	48.0461	0.001
chr1	109584175	109582950	109585700	743	19	48.0428	0.001
chr1	6557025	6556000	6558500	402	8	48.0336	0.001
chr6	76459275	76457600	76460650	649	16	48.0233	0.001
chrX	100662575	100661050	100665200	649	16	48.0233	0.001
chr1	113934025	113930900	113936550	687	17	48.0188	0.001
chr9	113799675	113795100	113801550	907	24	48.0178	0.001
chr12	8850825	8849350	8852250	398	8	48.0103	0.001
chr17	6554625	6553150	6556550	664	16	48.0001	0.001
chr13	42534725	42533800	42536250	496	11	47.9974	0.001
chr9	22447075	22446000	22449600	496	11	47.9974	0.001
chr9	108210925	108209400	108212200	596	14	47.9888	0.001
chr12	100536275	100534900	100537450	639	15	47.9857	0.001
chrX	153687075	153685400	153688400	408	8	47.9791	0.001
chr18	77867875	77866500	77868850	276	4	47.9723	0.001
chr3	125313775	125312050	125315750	661	16	47.9697	0.001
chr7	17339275	17337800	17342500	880	23	47.9666	0.001
chr1	156164175	156162750	156165250	880	23	47.9666	0.001
chr1	231473275	231468750	231476450	880	23	47.9666	0.001
chr1	9354075	9352000	9355500	880	23	47.9666	0.001
chr1	77748175	77746850	77749400	734	19	47.9659	0.001
chr19	44099975	44098550	44102100	590	14	47.9591	0.001
chr6	33547475	33545900	33548750	789	20	47.9588	0.001
chr2	55646625	55644000	55648350	874	23	47.9421	0.001
chr22	26908125	26906900	26910150	830	21	47.9353	0.001
chr12	118499525	118497300	118500950	618	15	47.9308	0.001
chr3	80819225	80816950	80821300	593	14	47.926	0.001
chr7	48129075	48127600	48130950	617	15	47.9256	0.001
chr7	2672125	2670700	2673800	626	15	47.9177	0.001
chr12	100967775	100966650	100969050	626	15	47.9177	0.001
chr12	52345975	52344350	52347200	549	13	47.9111	0.001
chr19	532225	530450	533950	520	12	47.8792	0.001
chr13	45151275	45148750	45153200	520	12	47.8792	0.001
chr1	6266075	6264450	6267600	770	20	47.875	0.001
chr4	166129425	166127650	166130650	428	9	47.8708	0.001
chr12	45610275	45608150	45612000	657	16	47.8531	0.001
chr14	100149925	100148900	100151750	615	15	47.8506	0.001
chr12	4430675	4429100	4431650	685	17	47.8451	0.001
chr9	99180375	99178600	99182700	394	8	47.8428	0.001
chr12	123848675	123847400	123850850	710	18	47.8427	0.001
chr15	76629375	76627800	76630550	619	15	47.8358	0.001
chr9	102583675	102580850	102586750	619	15	47.8358	0.001
chr7	20370925	20368500	20373000	619	15	47.8358	0.001
chr15	65823175	65822000	65824300	619	15	47.8358	0.001
chr19	8510175	8508700	8511650	877	23	47.8027	0.001
chr6	122931925	122930250	122934700	883	23	47.7962	0.001
chr12	72665725	72662600	72671550	883	23	47.7962	0.001
chr10	112063975	112062750	112065900	547	13	47.7956	0.001
chr18	19283875	19282350	19285800	856	22	47.7889	0.001
chr6	34855475	34854250	34858900	856	22	47.7889	0.001
chr19	38145975	38144650	38147650	556	13	47.7885	0.001
chr7	36193375	36191600	36197150	556	13	47.7885	0.001
chr3	127771625	127769900	127773450	776	20	47.7832	0.001
chr2	177134475	177133450	177136100	825	22	47.7765	0.001
chrX	148713075	148712050	148714250	392	8	47.769	0.001
chr12	54019475	54018150	54021000	684	17	47.764	0.001
chr15	66162225	66161000	66164200	800	21	47.764	0.001
chr1	39338725	39337700	39340400	794	21	47.7577	0.001
chr17	27169475	27168400	27170600	720	18	47.7547	0.001
chr19	4472825	4470550	4473950	550	13	47.7338	0.001
chr8	57124675	57121800	57125700	550	13	47.7338	0.001
chr17	38573875	38571950	38575200	747	19	47.7336	0.001
chr7	129710925	129709000	129712300	747	19	47.7336	0.001
chr17	7137375	7135500	7138650	719	18	47.7272	0.001
chr1	185286025	185283750	185287250	533	12	47.7015	0.001
chr22	19109175	19108100	19110850	533	12	47.7015	0.001
chr6	27759575	27758750	27761700	835	22	47.6994	0.001
chr8	17658275	17657100	17660000	369	7	47.6972	0.001
chr3	66271675	66270300	66272550	455	10	47.6887	0.001
chr5	65018575	65016500	65020100	455	10	47.6887	0.001
chr2	20251075	20249100	20252900	791	21	47.6879	0.001
chr16	67840125	67838950	67841700	804	21	47.6695	0.001
chr21	36258675	36254550	36262900	804	21	47.6695	0.001
chr17	4710825	4709300	4711600	267	4	47.66	0.001
chr19	12780825	12776450	12782000	955	26	47.659	0.001
chr1	108742475	108740950	108744250	808	21	47.6578	0.001
chr19	3367075	3365350	3369900	460	10	47.6541	0.001
chr19	3984925	3983550	3987900	772	20	47.6385	0.001
chr9	35731725	35730450	35734300	645	16	47.6355	0.001
chr10	8095925	8095100	8097200	463	10	47.6301	0.001
chr10	25010525	25007600	25014700	571	14	47.6274	0.001
chr17	38376275	38375100	38377150	571	14	47.6274	0.001
chr3	52739325	52738200	52742200	662	16	47.6217	0.001
chr19	19430975	19430050	19433400	801	21	47.6173	0.001
chr17	29159325	29158100	29160750	672	17	47.6031	0.001
chr8	62626375	62620950	62628000	782	20	47.5788	0.001
chr5	133984825	133983200	133986550	844	22	47.5774	0.001
chr17	40169075	40167750	40170800	836	22	47.5645	0.001
chr16	2015325	2013050	2016550	708	18	47.5629	0.001
chr2	232573575	232570350	232576950	622	15	47.5621	0.001
chr16	2317425	2316400	2319900	622	15	47.5621	0.001
chr19	41726025	41724250	41727650	613	15	47.56	0.001
chr1	20987525	20986150	20989150	879	23	47.5546	0.001
chr16	10480225	10479150	10481950	639	16	47.5484	0.001
chr18	54305475	54303600	54306850	807	21	47.5391	0.001
chr12	42720225	42718700	42721450	807	21	47.5391	0.001
chr12	95868275	95866400	95870000	848	22	47.5326	0.001
chr19	19754075	19753150	19755250	577	14	47.5268	0.001
chr7	27136175	27135200	27139550	673	17	47.5157	0.001
chr6	110501925	110498950	110503150	902	24	47.5086	0.001
chr21	38072975	38070000	38075700	891	24	47.491	0.001
chr1	109235275	109233500	109238150	910	24	47.4887	0.001
chr21	47402475	47400400	47404800	863	23	47.487	0.001
chrX	119385525	119383700	119386600	683	17	47.4843	0.001
chr16	30662425	30661700	30663950	647	16	47.4832	0.001
chr19	3761375	3760450	3763400	647	16	47.4832	0.001
chr10	31607675	31606400	31610850	674	17	47.4701	0.001
chr5	78533225	78530750	78535650	674	17	47.4701	0.001
chr5	68788625	68787550	68790650	575	14	47.4683	0.001
chr15	75747825	75742000	75749450	584	14	47.4641	0.001
chr13	53030175	53027800	53031250	584	14	47.4641	0.001
chr4	119606875	119605800	119608650	671	17	47.4288	0.001
chr16	14723825	14722800	14724550	587	14	47.4224	0.001
chr19	17971225	17969650	17972800	965	26	47.4174	0.001
chr8	30669275	30667750	30670850	523	12	47.3758	0.001
chr4	20702375	20701050	20703400	553	13	47.3757	0.001
chr10	121631525	121630400	121633750	487	11	47.3618	0.001
chrX	44401825	44400750	44402700	487	11	47.3618	0.001
chr11	2399575	2398100	2400600	426	9	47.3449	0.001
chr12	125348175	125346850	125348950	426	9	47.3449	0.001
chr11	797725	794800	799000	621	15	47.3432	0.001
chr7	64466825	64465400	64467550	799	21	47.3326	0.001
chr12	120702825	120699400	120704000	827	22	47.3051	0.001
chr2	48132125	48130150	48135100	746	20	47.302	0.001
chrX	150566025	150564550	150567250	675	17	47.3015	0.001
chr21	34776425	34774850	34777500	675	17	47.3015	0.001
chr15	67813975	67812600	67816200	675	17	47.3015	0.001
chr7	21985175	21983350	21986250	646	16	47.2841	0.001
chr5	125759525	125758050	125762550	691	18	47.2705	0.001
chr2	192543175	192541700	192547000	691	18	47.2705	0.001
chr1	33282625	33280850	33285000	937	25	47.2586	0.001
chr6	149866825	149865500	149868450	937	25	47.2586	0.001
chr12	21810425	21808800	21811650	768	20	47.2487	0.001
chr4	52710325	52707850	52711800	705	18	47.247	0.001
chr19	17413875	17413000	17414600	359	7	47.2273	0.001
chr11	6255525	6254650	6257200	583	14	47.2242	0.001
chr11	47574125	47572600	47575600	914	25	47.2196	0.001
chr4	110736975	110735700	110738600	742	19	47.2129	0.001
chr3	37285275	37283800	37287000	858	23	47.2111	0.001
chr2	208576875	208574700	208578000	773	21	47.2099	0.001
chr10	127408575	127406900	127409950	773	21	47.2099	0.001
chr4	17812925	17810200	17814600	600	15	47.1927	0.001
chr17	29422525	29421150	29423950	513	12	47.1775	0.001
chr5	81573825	81572650	81575400	952	26	47.1736	0.001
chrX	77394875	77394000	77396150	576	14	47.1656	0.001
chr10	30723575	30721600	30726600	576	14	47.1656	0.001
chr19	4867375	4866150	4868600	679	17	47.1647	0.001
chr17	40828625	40826250	40832050	679	17	47.1647	0.001
chr10	13142725	13140700	13143650	358	7	47.1577	0.001
chr18	33767875	33766400	33769100	486	11	47.1576	0.001
chr5	87564375	87563200	87566850	862	23	47.1434	0.001
chr1	156085025	156083750	156088400	1004	28	47.1173	0.001
chr1	32480175	32478300	32482050	895	24	47.1135	0.001
chr16	30134175	30133200	30135400	457	10	47.1061	0.001
chr10	26986275	26985450	26988150	545	13	47.1019	0.001
chr3	132379475	132377300	132381350	726	19	47.0876	0.001
chr15	72767625	72765350	72769100	726	19	47.0876	0.001
chr6	137540225	137538850	137541300	789	21	47.0828	0.001
chr5	171710175	171708050	171712300	789	21	47.0828	0.001
chr8	10697075	10695950	10698250	301	5	47.0669	0.001
chr6	119215675	119213850	119218300	802	21	47.0609	0.001
chr7	130792325	130789850	130796800	790	21	47.0372	0.001
chr19	20959375	20958650	20960350	699	18	47.0371	0.001
chr7	55087475	55085800	55089100	522	12	47.031	0.001
chr13	74707825	74705850	74711200	522	12	47.031	0.001
chr8	1712625	1710500	1713650	206	2	47.0255	0.001
chr17	26369225	26367600	26371950	390	8	47.0239	0.001
chr4	141074975	141070750	141076200	709	18	47.0134	0.001
chr12	120884525	120882700	120885850	833	22	47.0105	0.001
chr1	28240775	28239900	28241500	740	19	47.0014	0.001
chr12	14923675	14921150	14925400	861	23	46.998	0.001
chr17	36003175	36002000	36004350	676	17	46.992	0.001
chr13	48986425	48983800	48987700	633	16	46.9899	0.001
chr12	2113325	2112250	2114400	758	20	46.9896	0.001
chr7	111845575	111842800	111848400	948	26	46.9883	0.001
chr1	38478725	38477950	38479750	948	26	46.9883	0.001
chr13	49684675	49683900	49685550	295	5	46.987	0.001
chr9	115142675	115140550	115143750	640	16	46.9701	0.001
chr19	1237375	1235900	1238800	361	7	46.968	0.001
chr1	183604525	183601850	183606300	459	10	46.964	0.001
chr19	17355575	17354350	17357750	459	10	46.964	0.001
chr1	6053375	6050800	6054600	771	20	46.956	0.001
chr17	40985775	40984250	40986900	771	20	46.956	0.001
chr17	685875	684000	687500	771	20	46.956	0.001
chr1	27226625	27225350	27227950	878	24	46.9423	0.001
chr1	27816325	27814700	27817950	878	24	46.9423	0.001
chr2	71559475	71558100	71560800	795	21	46.9342	0.001
chr2	1747925	1745750	1749450	581	14	46.9276	0.001
chr9	131486125	131485350	131487600	581	14	46.9276	0.001
chr10	118764475	118763150	118765950	581	14	46.9276	0.001
chr8	38645325	38643700	38649850	920	25	46.9132	0.001
chr6	106773225	106771900	106774450	767	20	46.9049	0.001
chr8	103424175	103422350	103426100	767	20	46.9049	0.001
chr6	39901925	39901100	39902900	489	11	46.9021	0.001
chr8	38853725	38852150	38858250	857	23	46.8972	0.001
chr18	55712325	55709850	55714350	478	11	46.8955	0.001
chr7	64255075	64254300	64256250	780	21	46.895	0.001
chr1	37979675	37978750	37981300	641	16	46.8902	0.001
chr13	114145675	114143300	114147650	544	13	46.8877	0.001
chr17	80674975	80673600	80676150	481	11	46.8827	0.001
chr12	104457875	104457050	104460300	724	19	46.8638	0.001
chr9	113018475	113015950	113020600	724	19	46.8638	0.001
chr19	16223025	16222250	16224050	737	19	46.8512	0.001
chr1	78225225	78223400	78226000	875	24	46.8402	0.001
chr1	109633675	109632350	109635150	783	21	46.83	0.001
chr22	19131875	19130900	19133000	783	21	46.83	0.001
chr3	39448525	39447100	39449850	783	21	46.83	0.001
chr16	30646175	30644900	30647050	636	16	46.8204	0.001
chr2	27009475	27008500	27010600	689	18	46.797	0.001
chr11	62313875	62310050	62315650	924	25	46.7956	0.001
chr18	5238425	5236500	5240050	763	20	46.7759	0.001
chr2	208031325	208028000	208032400	512	12	46.7722	0.001
chr18	48722575	48720650	48725400	552	13	46.7573	0.001
chr4	123073925	123072550	123074900	616	15	46.7521	0.001
chr6	153451575	153449750	153453500	818	22	46.7443	0.001
chr1	8483325	8481450	8484950	574	14	46.7294	0.001
chr6	167413225	167411000	167414600	578	14	46.7003	0.001
chr7	6311525	6310400	6313000	668	17	46.691	0.001
chr3	135685175	135683750	135686650	508	12	46.6869	0.001
chr10	94051275	94049350	94052800	700	18	46.6703	0.001
chr16	19535575	19534750	19537150	663	17	46.653	0.001
chrX	153598625	153596550	153600850	762	20	46.6516	0.001
chr19	39833725	39831150	39834700	329	6	46.6414	0.001
chr3	120169175	120166950	120171050	819	22	46.6374	0.001
chr16	19179925	19178700	19180950	510	12	46.6297	0.001
chr2	70121425	70120300	70122800	732	19	46.6286	0.001
chr19	18497625	18496500	18500650	732	19	46.6286	0.001
chr15	90436925	90435600	90438550	787	21	46.6244	0.001
chr8	48872425	48871150	48874900	482	11	46.6214	0.001
chr5	130600225	130598450	130601750	538	13	46.6188	0.001
chr9	136282625	136281200	136284300	664	17	46.6098	0.001
chr17	7465675	7464050	7466700	540	13	46.6034	0.001
chr1	181059325	181056900	181061850	582	14	46.5841	0.001
chr5	92919425	92914550	92924100	702	18	46.5622	0.001
chr11	45939175	45938200	45940850	702	18	46.5622	0.001
chr9	131799275	131797950	131800400	702	18	46.5622	0.001
chr9	102669275	102668100	102670250	702	18	46.5622	0.001
chr19	40949725	40948250	40951550	816	22	46.5595	0.001
chr1	235490275	235488700	235495100	543	13	46.557	0.001
chr18	47807575	47806200	47808950	694	18	46.5544	0.001
chr5	178987075	178985700	178988000	694	18	46.5544	0.001
chr1	28586325	28585600	28588450	694	18	46.5544	0.001
chr7	100033425	100032300	100034950	694	18	46.5544	0.001
chr2	26100925	26099150	26102300	915	25	46.5493	0.001
chr15	69745875	69744450	69747400	845	23	46.5349	0.001
chr7	73098275	73095350	73099950	845	23	46.5349	0.001
chr1	6640375	6639600	6641500	845	23	46.5349	0.001
chr12	112546025	112544900	112547950	784	21	46.5169	0.001
chr16	2564875	2563500	2565850	484	11	46.4976	0.001
chr7	5462375	5458200	5470100	735	19	46.4908	0.001
chr11	9335825	9334250	9336700	735	19	46.4908	0.001
chr1	19811525	19810350	19813350	695	18	46.4864	0.001
chrX	153991725	153990150	153993000	695	18	46.4864	0.001
chr4	84377475	84375400	84378550	695	18	46.4864	0.001
chr7	97881225	97880200	97882800	695	18	46.4864	0.001
chr19	21688725	21687900	21689700	720	19	46.4861	0.001
chr12	6861975	6860900	6863150	687	18	46.4754	0.001
chr1	84544175	84542400	84545300	687	18	46.4754	0.001
chr6	42713525	42711800	42716250	779	21	46.474	0.001
chr2	48542525	48540650	48544200	852	23	46.4668	0.001
chr4	76439275	76438000	76440950	667	17	46.4643	0.001
chr4	113206725	113204600	113208150	448	10	46.4468	0.001
chrX	48768625	48767450	48770200	662	17	46.4447	0.001
chr9	33025625	33023900	33027100	669	17	46.4439	0.001
chr3	150127125	150124750	150133200	913	25	46.4419	0.001
chr2	128283675	128282450	128285400	913	25	46.4419	0.001
chr19	38755425	38754200	38756750	570	14	46.4238	0.001
chr19	57875175	57873800	57876200	753	20	46.4161	0.001
chr3	58224025	58222300	58224950	753	20	46.4161	0.001
chr11	66056275	66055250	66057950	690	18	46.4061	0.001
chr17	5389175	5388000	5391450	760	20	46.3984	0.001
chr7	148725025	148723800	148727050	760	20	46.3984	0.001
chr2	152266775	152265650	152268250	820	22	46.3911	0.001
chr12	125002475	125001000	125003600	418	9	46.3787	0.001
chr1	174128975	174127350	174130150	418	9	46.3787	0.001
chr5	77590175	77588800	77592350	817	22	46.3778	0.001
chr2	237075575	237072450	237079350	843	23	46.3692	0.001
chrX	151999875	151998050	152001650	665	17	46.3573	0.001
chrX	135991875	135990700	135993400	511	12	46.3406	0.001
chr2	132251025	132248300	132252800	776	21	46.3319	0.001
chr1	154975575	154972300	154977450	776	21	46.3319	0.001
chr16	86588475	86587700	86589850	688	18	46.3201	0.001
chr12	21655025	21653050	21656700	781	21	46.3184	0.001
chr16	278825	277700	280100	752	20	46.3123	0.001
chr15	102192225	102191150	102193900	627	16	46.2842	0.001
chr14	21077975	21077250	21079400	799	22	46.2835	0.001
chr8	67579125	67574650	67581150	799	22	46.2835	0.001
chr4	26863375	26858400	26865550	596	15	46.2824	0.001
chr15	76136225	76134750	76137750	596	15	46.2824	0.001
chr2	71221625	71220650	71223150	596	15	46.2824	0.001
chr8	22462775	22461800	22463800	596	15	46.2824	0.001
chr19	37709375	37708000	37710450	812	22	46.2609	0.001
chr3	45430375	45429200	45431550	812	22	46.2609	0.001
chr16	3451525	3449750	3452650	580	14	46.2466	0.001
chr4	20254475	20252350	20259450	634	16	46.2264	0.001
chrX	118986675	118985300	118988200	713	19	46.217	0.001
chr4	87928725	87926600	87929800	644	16	46.2081	0.001
chr4	89444575	89443200	89445750	660	17	46.1854	0.001
chr13	48668875	48667450	48670050	660	17	46.1854	0.001
chr13	37573125	37572000	37576450	697	18	46.1852	0.001
chr5	64778775	64775600	64779800	293	5	46.175	0.001
chr4	69215025	69212900	69216300	757	20	46.1662	0.001
chr6	74230425	74228050	74232250	944	26	46.1552	0.001
chr1	246729225	246727450	246731800	944	26	46.1552	0.001
chr18	43914775	43912950	43916150	449	10	46.1398	0.001
chr3	38207625	38205750	38209100	718	19	46.1334	0.001
chr15	77713375	77710650	77714700	718	19	46.1334	0.001
chr2	203242225	203239250	203244800	804	22	46.1314	0.001
chr22	32145725	32144400	32146550	850	23	46.1249	0.001
chr10	112327775	112326300	112329250	568	14	46.1183	0.001
chr1	155947975	155945400	155949550	836	23	46.1122	0.001
chr1	115053125	115051750	115055300	836	23	46.1122	0.001
chr11	8704875	8702800	8706900	836	23	46.1122	0.001
chr19	58125925	58125150	58126900	809	22	46.1018	0.001
chr12	104359225	104357900	104361400	735	20	46.0981	0.001
chr16	3662075	3660100	3663250	735	20	46.0981	0.001
chr2	134878925	134876600	134880550	727	19	46.0917	0.001
chr19	39935775	39934400	39937600	727	19	46.0917	0.001
chr2	179059925	179057950	179061250	755	20	46.081	0.001
chr3	51423375	51420800	51424950	755	20	46.081	0.001
chr17	7142325	7140750	7143850	755	20	46.081	0.001
chr6	144471325	144470600	144473100	415	9	46.0779	0.001
chr2	151343325	151339950	151344600	964	27	46.0718	0.001
chr12	107349125	107348300	107352350	384	8	46.0661	0.001
chr10	3825975	3822000	3828850	696	18	46.056	0.001
chr15	90119275	90117750	90121200	725	19	46.0401	0.001
chr19	54692775	54691650	54696600	542	13	46.0295	0.001
chr6	64346725	64344800	64348400	731	20	46.0273	0.001
chr10	103815575	103814600	103816450	731	20	46.0273	0.001
chr6	111803325	111801700	111806400	666	17	46.0232	0.001
chr22	24373425	24371850	24374700	798	22	46.0219	0.001
chr3	42623175	42622250	42624850	643	16	46.0204	0.001
chrX	53123625	53121750	53124800	654	17	45.9935	0.001
chr9	125693525	125692450	125695900	654	17	45.9935	0.001
chr1	197170125	197169200	197172050	473	11	45.9817	0.001
chr21	44846225	44845200	44847950	473	11	45.9817	0.001
chr12	118810425	118808600	118811850	537	13	45.9708	0.001
chr16	2205025	2202900	2207600	982	28	45.9574	0.001
chr14	93261025	93260200	93262150	982	28	45.9574	0.001
chr2	122494125	122492550	122495500	882	24	45.9428	0.001
chr10	103912425	103911200	103913850	900	25	45.9402	0.001
chrX	48937925	48936750	48938800	297	5	45.9366	0.001
chr3	183892975	183892250	183894750	931	26	45.9271	0.001
chr18	47013325	47012400	47014150	472	11	45.9271	0.001
chr1	145439025	145437350	145440450	929	26	45.9185	0.001
chr15	78833125	78831800	78834700	749	20	45.9175	0.001
chr6	3751475	3749900	3753200	438	10	45.9138	0.001
chr4	106630275	106628400	106631450	722	19	45.9097	0.001
chr2	128568375	128566650	128569500	901	25	45.9096	0.001
chr15	59041175	59039250	59043500	698	18	45.9073	0.001
chr11	810475	808100	811750	692	18	45.8915	0.001
chr5	137689175	137688050	137690450	692	18	45.8915	0.001
chr6	35436525	35435350	35438900	924	26	45.864	0.001
chr9	139781475	139779250	139782600	445	10	45.8635	0.001
chr5	133561225	133558500	133563150	750	20	45.8615	0.001
chr5	114879825	114876000	114880850	680	18	45.8603	0.001
chr2	242626775	242624650	242628200	566	14	45.8487	0.001
chr13	27744925	27742000	27747350	566	14	45.8487	0.001
chr1	155990425	155989200	155991400	830	23	45.8366	0.001
chr4	140375625	140373350	140377350	751	20	45.8348	0.001
chr18	77748125	77746400	77749700	506	12	45.8264	0.001
chr9	5629575	5627400	5631600	624	16	45.8203	0.001
chr6	43738225	43737050	43741950	622	16	45.8182	0.001
chr6	147829275	147827550	147831900	622	16	45.8182	0.001
chr6	36854075	36852950	36855000	632	16	45.8162	0.001
chr10	88854375	88850750	88856800	556	14	45.8105	0.001
chr10	88728575	88727400	88732100	589	15	45.7994	0.001
chr10	120101475	120100500	120102700	709	19	45.7974	0.001
chr17	42297925	42294650	42300450	719	19	45.7874	0.001
chr19	49496175	49494850	49498550	719	19	45.7874	0.001
chr7	148762725	148761300	148763450	719	19	45.7874	0.001
chr3	16306175	16305000	16308300	903	25	45.7872	0.001
chr16	620525	619200	621600	529	13	45.7787	0.001
chr9	135905575	135904400	135907850	629	16	45.7766	0.001
chr12	79258025	79256750	79259850	629	16	45.7766	0.001
chr2	85554775	85551950	85556450	629	16	45.7766	0.001
chrX	70753275	70751550	70756300	897	25	45.7714	0.001
chr11	86665575	86663500	86668250	948	27	45.7637	0.001
chr15	62683125	62681500	62684850	534	13	45.761	0.001
chr6	17282075	17280900	17283150	653	17	45.7582	0.001
chr16	20911175	20909900	20913500	653	17	45.7582	0.001
chr6	126278275	126277350	126279450	745	20	45.7554	0.001
chr2	114513875	114511600	114515500	864	24	45.7457	0.001
chr17	74722375	74721100	74724400	864	24	45.7457	0.001
chr19	16296525	16295350	16297650	770	21	45.7407	0.001
chr16	31045325	31043700	31046250	770	21	45.7407	0.001
chr15	90809475	90807900	90811500	649	17	45.7348	0.001
chr6	110012025	110011050	110013600	649	17	45.7348	0.001
chr13	30168775	30167800	30170750	475	11	45.7345	0.001
chr11	1784875	1783450	1786150	475	11	45.7345	0.001
chr3	190232125	190230800	190233450	729	20	45.731	0.001
chr17	74349375	74348350	74351150	729	20	45.731	0.001
chr12	120876225	120874850	120877500	729	20	45.731	0.001
chr12	7080425	7078000	7081550	729	20	45.731	0.001
chr6	17601175	17599750	17602300	503	12	45.7194	0.001
chr19	44711975	44710900	44712850	625	16	45.7161	0.001
chr12	58239925	58237850	58241700	796	22	45.7096	0.001
chr11	88070625	88068100	88072050	793	22	45.7045	0.001
chr19	23258325	23257550	23259650	711	19	45.6863	0.001
chr4	114682025	114679000	114684750	747	20	45.6838	0.001
chr19	5977825	5976400	5979550	844	23	45.6815	0.001
chr17	17494675	17493600	17496450	557	14	45.6808	0.001
chr6	43445625	43444450	43446550	557	14	45.6808	0.001
chr3	135913975	135910750	135916550	701	19	45.6741	0.001
chr12	115121125	115116800	115123400	701	19	45.6741	0.001
chr15	73925075	73923200	73926550	683	18	45.6653	0.001
chr11	65292925	65291750	65294000	685	18	45.663	0.001
chr10	18948875	18947150	18950350	685	18	45.663	0.001
chr9	131591725	131590700	131592850	685	18	45.663	0.001
chr4	146859275	146856700	146861350	685	18	45.663	0.001
chr15	60689025	60685900	60691050	906	25	45.662	0.001
chr15	59981175	59979650	59982850	835	23	45.6602	0.001
chr5	68463275	68462050	68464800	675	18	45.6499	0.001
chr13	109918175	109917250	109922500	441	10	45.6279	0.001
chr7	100137125	100135600	100138200	439	10	45.6224	0.001
chr20	48769825	48768550	48771200	867	24	45.6214	0.001
chr12	88973875	88971450	88975450	837	23	45.6051	0.001
chr6	170616125	170614500	170617300	837	23	45.6051	0.001
chr6	43485175	43483050	43486700	984	28	45.6042	0.001
chr5	129240775	129239050	129243200	375	8	45.6024	0.001
chrX	38660975	38659900	38662200	375	8	45.6024	0.001
chr4	177241425	177239950	177243950	536	13	45.6004	0.001
chr9	139838375	139837250	139839450	536	13	45.6004	0.001
chr11	71935325	71933400	71937200	800	22	45.5906	0.001
chr1	156252275	156250950	156254150	800	22	45.5906	0.001
chr17	17380625	17379600	17381750	800	22	45.5906	0.001
chr16	67927575	67926150	67928550	744	20	45.5722	0.001
chr2	190089525	190086950	190090350	312	6	45.5695	0.001
chr9	131218725	131217600	131219950	404	9	45.5678	0.001
chr16	85722275	85721000	85723600	404	9	45.5678	0.001
chr13	33924725	33923200	33925700	437	10	45.5678	0.001
chr7	100895275	100894150	100896850	788	22	45.5386	0.001
chr4	83956625	83954900	83958500	738	20	45.5361	0.001
chr4	99580225	99576000	99581250	535	13	45.5349	0.001
chr6	149638225	149636950	149641250	535	13	45.5349	0.001
chr11	85779275	85777000	85781150	501	12	45.5275	0.001
chr1	182809075	182807650	182810650	501	12	45.5275	0.001
chr6	31634175	31631800	31635250	805	22	45.5133	0.001
chr19	4831725	4830150	4832650	805	22	45.5133	0.001
chr10	96122375	96120800	96123200	805	22	45.5133	0.001
chr17	60557175	60554600	60558250	507	12	45.5117	0.001
chr17	79196475	79195400	79197800	379	8	45.5069	0.001
chr9	22008425	22006050	22010350	742	20	45.5066	0.001
chr19	48282275	48280750	48283300	563	14	45.503	0.001
chr6	64282825	64281300	64285250	563	14	45.503	0.001
chr2	19558025	19556800	19559300	772	21	45.4731	0.001
chr17	8286175	8284650	8288300	772	21	45.4731	0.001
chr3	3221075	3219800	3222250	896	25	45.4709	0.001
chr11	567925	567000	569700	643	17	45.4679	0.001
chr3	122921125	122919750	122922150	831	23	45.4572	0.001
chr1	28157675	28156300	28159250	831	23	45.4572	0.001
chr10	1034725	1033050	1036300	614	16	45.434	0.001
chr2	170684625	170683650	170685850	681	18	45.4081	0.001
chr12	110486075	110485000	110487300	681	18	45.4081	0.001
chrX	30671875	30670200	30673000	343	7	45.4035	0.001
chr18	74843425	74842350	74845500	343	7	45.4035	0.001
chr16	14396475	14394750	14397900	343	7	45.4035	0.001
chr11	95523925	95520650	95525700	869	24	45.4006	0.001
chr6	18156075	18154050	18157050	684	18	45.3981	0.001
chr19	40336675	40335300	40337750	684	18	45.3981	0.001
chr1	68151425	68149750	68154150	954	27	45.3961	0.001
chr20	32582375	32579750	32583950	787	22	45.3933	0.001
chr1	10532275	10531200	10533400	659	17	45.3899	0.001
chr18	76829825	76828950	76831150	349	7	45.3819	0.001
chr4	47916275	47913700	47917600	651	17	45.3785	0.001
chr2	161350025	161347300	161351450	651	17	45.3785	0.001
chr11	46639425	46637750	46640700	828	23	45.3777	0.001
chr1	12677175	12674550	12680050	619	16	45.364	0.001
chr20	17948775	17946900	17952700	925	26	45.3586	0.001
chr11	66887625	66886250	66890000	925	26	45.3586	0.001
chr5	142150675	142148650	142151850	679	18	45.3459	0.001
chr20	57463575	57462750	57468750	679	18	45.3459	0.001
chr11	57530075	57528400	57532300	889	25	45.3437	0.001
chr10	6131675	6130800	6132900	408	9	45.329	0.001
chr1	226251375	226248700	226253050	814	22	45.3289	0.001
chr10	127512425	127510100	127514000	814	22	45.3289	0.001
chr14	96969325	96967300	96971000	814	22	45.3289	0.001
chr17	33468975	33467600	33469750	703	19	45.303	0.001
chr15	40453575	40452800	40455300	968	28	45.2978	0.001
chr19	36209575	36206600	36210650	498	12	45.2933	0.001
chr2	239336175	239334400	239337300	795	22	45.2661	0.001
chr4	6711275	6709750	6712600	795	22	45.2661	0.001
chr6	49518975	49517500	49522050	777	21	45.2618	0.001
chr2	238601525	238599100	238603350	777	21	45.2618	0.001
chr2	40006075	40004550	40007150	777	21	45.2618	0.001
chr2	26569325	26567350	26570950	712	19	45.2617	0.001
chr19	4182275	4181400	4183750	712	19	45.2617	0.001
chr19	35645925	35644600	35647050	575	15	45.253	0.001
chr2	74405525	74404200	74407050	575	15	45.253	0.001
chr10	29698825	29697700	29699900	491	12	45.2502	0.001
chr16	11038725	11037500	11040000	615	16	45.2499	0.001
chr12	108909375	108908200	108910550	615	16	45.2499	0.001
chr17	36585075	36583750	36586300	350	7	45.2479	0.001
chr16	74734525	74732950	74735750	768	21	45.2439	0.001
chr2	180871725	180870400	180872600	888	25	45.2412	0.001
chr19	4008325	4006350	4009450	489	12	45.2321	0.001
chr5	153418825	153417100	153420150	717	19	45.2286	0.001
chr16	24551825	24549800	24554200	717	19	45.2286	0.001
chrX	51811925	51810900	51813050	410	9	45.2222	0.001
chr16	3030575	3029000	3031600	407	9	45.2106	0.001
chr6	99969225	99968450	99970450	822	23	45.2032	0.001
chr7	101460425	101456650	101461900	201	2	45.2009	0.001
chr11	124493075	124491800	124494350	928	26	45.182	0.001
chr15	80215775	80214550	80217250	733	20	45.175	0.001
chrX	70287875	70286250	70289200	733	20	45.175	0.001
chr2	86948375	86945950	86949650	460	11	45.1723	0.001
chr9	36573175	36571950	36574500	763	21	45.1673	0.001
chr9	10612525	10610350	10614900	611	16	45.1636	0.001
chr6	87865625	87863650	87867400	785	22	45.1585	0.001
chr3	179041375	179038850	179043000	850	24	45.1534	0.001
chr15	69112925	69108800	69115100	829	23	45.1505	0.001
chr3	156393025	156391000	156395200	829	23	45.1505	0.001
chr5	137878575	137876400	137881400	829	23	45.1505	0.001
chr16	67226475	67225300	67227850	829	23	45.1505	0.001
chr9	131103325	131102000	131104250	430	10	45.1462	0.001
chr13	76124225	76122700	76125400	612	16	45.1453	0.001
chr2	48668325	48666700	48669350	824	23	45.1452	0.001
chr6	153303925	153301550	153306300	620	16	45.1442	0.001
chr16	28875475	28873650	28876700	620	16	45.1442	0.001
chr2	135676725	135674600	135678900	893	25	45.1268	0.001
chr10	126432175	126430800	126433950	412	9	45.1255	0.001
chr5	177027575	177025700	177028500	792	22	45.1238	0.001
chr19	1862475	1860950	1865300	505	12	45.103	0.001
chr19	57832175	57830850	57833350	840	24	45.1029	0.001
chr19	19627275	19626100	19628250	690	19	45.0941	0.001
chr5	176778325	176776700	176779650	930	27	45.0856	0.001
chr1	55505575	55504450	55507600	753	21	45.0742	0.001
chr9	100745975	100744250	100748350	527	13	45.0717	0.001
chr18	57567625	57565750	57569800	524	13	45.0682	0.001
chr2	74006925	74005700	74008000	856	24	45.0625	0.001
chr13	111213625	111211300	111215400	551	14	45.0585	0.001
chr12	107168775	107167100	107169800	767	21	45.0547	0.001
chr19	2151075	2149750	2151800	578	15	45.0536	0.001
chr19	12274225	12273050	12275400	878	25	45.0377	0.001
chr16	71842425	71840950	71844150	878	25	45.0377	0.001
chr4	40752275	40751200	40753500	495	12	45.0341	0.001
chr15	50978625	50977300	50980100	766	21	45.0315	0.001
chr8	22526325	22525300	22527400	696	19	45.0289	0.001
chr19	47852925	47852150	47853900	696	19	45.0289	0.001
chr19	2427225	2426050	2428350	657	17	45.0212	0.001
chr3	114865475	114864450	114868050	657	17	45.0212	0.001
chr9	74525175	74523450	74528500	657	17	45.0212	0.001
chr1	120254875	120253750	120256850	900	26	45.0189	0.001
chr3	57994475	57993400	57996800	900	26	45.0189	0.001
chr1	110882375	110879550	110885350	892	25	44.9921	0.001
chr15	41576525	41575750	41577850	928	27	44.9803	0.001
chr6	27145525	27143950	27147050	875	25	44.9778	0.001
chr7	56173875	56172450	56174650	875	25	44.9778	0.001
chr8	37620425	37619100	37621700	875	25	44.9778	0.001
chr22	37957375	37956000	37958350	608	16	44.9761	0.001
chr18	33878025	33876000	33879300	344	7	44.976	0.001
chr19	50145875	50142400	50147100	873	25	44.9695	0.001
chr16	23569475	23567700	23570550	582	15	44.9657	0.001
chr16	15149475	15148450	15150250	582	15	44.9657	0.001
chr3	52489975	52488750	52491250	582	15	44.9657	0.001
chr12	110887775	110886450	110888600	784	22	44.9541	0.001
chr1	8085375	8081450	8087650	784	22	44.9541	0.001
chr16	71929725	71927550	71931250	880	25	44.9502	0.001
chr12	114403825	114402700	114405000	823	23	44.9467	0.001
chr20	33464725	33463250	33465850	823	23	44.9467	0.001
chr2	99954175	99951250	99955700	732	20	44.9453	0.001
chrX	148586475	148585450	148587200	523	13	44.9433	0.001
chr6	86352325	86350400	86355450	911	26	44.9315	0.001
chr22	51066275	51065400	51067700	573	15	44.9191	0.001
chr19	44031025	44028950	44032350	573	15	44.9191	0.001
chr19	46850675	46849400	46851650	727	20	44.9084	0.001
chr7	140178475	140176700	140180200	727	20	44.9084	0.001
chr4	6577225	6576050	6577900	378	8	44.9042	0.001
chr13	50159375	50158200	50160850	584	15	44.8975	0.001
chr3	131100925	131099400	131102150	584	15	44.8975	0.001
chr11	94706425	94705150	94708050	686	18	44.8885	0.001
chr8	20055225	20054100	20056500	686	18	44.8885	0.001
chr16	47494625	47493250	47497050	686	18	44.8885	0.001
chr15	74287425	74286150	74288600	645	17	44.8843	0.001
chr17	26662175	26661050	26664150	695	19	44.8743	0.001
chr7	102984875	102983500	102986250	902	26	44.87	0.001
chr12	72057075	72055100	72059750	902	26	44.87	0.001
chr3	47204775	47203500	47207800	549	14	44.8685	0.001
chr2	206949625	206948500	206952550	549	14	44.8685	0.001
chr22	22336925	22335900	22337950	705	19	44.8681	0.001
chr9	135546225	135543900	135547850	686	19	44.864	0.001
chr14	23451425	23448200	23453400	686	19	44.864	0.001
chr18	44702425	44700950	44703200	469	11	44.8568	0.001
chr5	134734325	134733300	134735800	469	11	44.8568	0.001
chr9	94186725	94182850	94187700	469	11	44.8568	0.001
chr1	6259325	6257700	6260550	990	29	44.8543	0.001
chr11	1968925	1968050	1970050	604	16	44.8527	0.001
chr17	30335225	30333400	30336700	609	16	44.8411	0.001
chr6	88032625	88031600	88033600	761	21	44.8395	0.001
chr21	40555075	40553550	40557100	801	22	44.8374	0.001
chr12	120314825	120313900	120316100	689	19	44.8324	0.001
chr1	22380125	22378300	22381050	689	19	44.8324	0.001
chr1	8937425	8934600	8940100	689	19	44.8324	0.001
chrX	106449475	106448150	106450250	494	12	44.8284	0.001
chr7	86668775	86667350	86670000	670	18	44.8146	0.001
chr17	40714475	40713350	40715900	670	18	44.8146	0.001
chr22	37171875	37170750	37172600	623	16	44.8064	0.001
chr7	99063475	99062350	99064500	943	27	44.7748	0.001
chr7	55639525	55638150	55641300	704	19	44.7681	0.001
chr1	155279025	155277700	155280800	993	29	44.7533	0.001
chr2	32582675	32580900	32584400	906	26	44.7528	0.001
chr9	33473575	33472450	33475150	813	23	44.7448	0.001
chr1	200589575	200588550	200591750	813	23	44.7448	0.001
chrX	69510225	69508550	69512100	702	19	44.7346	0.001
chr3	53925575	53924150	53926900	768	22	44.7341	0.001
chr16	46864425	46863200	46866100	585	15	44.733	0.001
chr1	3566325	3565100	3567200	570	15	44.7298	0.001
chr22	42229975	42227850	42231200	570	15	44.7298	0.001
chr4	76650125	76647950	76651600	762	21	44.7235	0.001
chr1	168195525	168194400	168196650	662	18	44.7139	0.001
chr11	843425	840250	844950	606	16	44.707	0.001
chr1	3712325	3711350	3714250	580	15	44.6905	0.001
chr1	162467975	162466850	162469800	929	27	44.6771	0.001
chr14	103523275	103521800	103525300	559	14	44.6721	0.001
chr4	122617775	122614500	122619250	728	20	44.6475	0.001
chr4	66535075	66532700	66537500	728	20	44.6475	0.001
chr13	115080425	115078900	115081650	467	11	44.6389	0.001
chr15	51914475	51913400	51916250	755	21	44.6286	0.001
chr19	2950325	2949150	2951550	755	21	44.6286	0.001
chrX	122866575	122865100	122867850	791	22	44.6275	0.001
chr9	132597225	132595950	132599000	791	22	44.6275	0.001
chr2	149401925	149400850	149404500	666	18	44.6251	0.001
chr9	17135325	17134450	17136650	750	21	44.6196	0.001
chr2	63816425	63814100	63817600	965	28	44.6189	0.001
chr1	235324275	235323300	235325650	679	19	44.6142	0.001
chr5	133339525	133338350	133342200	540	14	44.597	0.001
chr3	51573275	51571600	51574350	540	14	44.597	0.001
chr10	104952325	104949450	104954100	864	25	44.5968	0.001
chr19	44576525	44575550	44577600	543	14	44.5936	0.001
chr17	8055375	8054250	8056200	516	13	44.5887	0.001
chr7	5553075	5551950	5554750	862	25	44.5752	0.001
chr10	74034025	74032350	74036200	862	25	44.5752	0.001
chr19	44617875	44615800	44619000	719	20	44.5714	0.001
chr7	98972675	98971450	98973850	427	10	44.5704	0.001
chr9	14692825	14691250	14694200	427	10	44.5704	0.001
chr3	196228525	196226600	196231200	790	22	44.5651	0.001
chr19	1020575	1018500	1021550	616	16	44.5621	0.001
chr2	180128625	180127200	180130350	616	16	44.5621	0.001
chr1	11796525	11795700	11797600	605	16	44.5439	0.001
chrX	17394575	17392850	17395900	518	13	44.5419	0.001
chr7	129592125	129589000	129593300	746	21	44.5415	0.001
chr15	89011225	89009250	89012250	746	21	44.5415	0.001
[truncated: 14,157 more rows]
