# Supplementary material for: Ago1 Interacts with RNA Polymerase II and Binds to the Promoters of Actively Transcribed Genes in Human Cancer Cells
Source: PLoS Genet. 2013 Sep 26;9(9):e1003821. doi: 10.1371/journal.pgen.1003821 (PMC3784563; doi:10.1371/journal.pgen.1003821)
Supplement: Table S5 — Ago1 peak distribution on chromosomes. (XLSX) [file pgen.1003821.s017.xlsx]

## Sheet: Table S5
Supplemental Table 5. Ago1 peak distribution on chromosomes
Chromosome	# of peaks	# of basepairs	# of genes	Genes per 10 kb	GC%	Repeat%	Ago1 peaks per 10 kb	Peaks per gene
1	4523	249250621	5176	0.207662	0.425379	0.463681	0.181464	0.873841
2	3007	243199373	3881	0.159581	0.404442	0.480304	0.123643	0.7748
3	2148	198022430	2917	0.147307	0.398621	0.499779	0.108473	0.736373
4	978	191154276	2494	0.130471	0.384626	0.505422	0.0511629	0.392141
5	2013	180915260	2729	0.150844	0.397029	0.498144	0.111268	0.737633
6	1545	171115067	2790	0.163048	0.398368	0.487447	0.0902901	0.553763
7	2474	159138663	2774	0.174313	0.409713	0.494874	0.155462	0.891853
8	1780	146364022	2318	0.158372	0.404089	0.496865	0.121615	0.767903
9	1716	141213431	2337	0.165494	0.426124	0.433796	0.121518	0.734275
10	1994	135534747	2197	0.162099	0.418469	0.476142	0.147121	0.907601
11	2719	135006516	3122	0.231248	0.418079	0.50129	0.201398	0.870916
12	1768	133851895	2750	0.205451	0.410433	0.509318	0.132086	0.642909
13	376	115169878	1183	0.102718	0.404771	0.401892	0.0326474	0.317836
14	1891	107349540	2181	0.203168	0.425051	0.416968	0.176154	0.867033
15	1403	102531392	2020	0.197013	0.437859	0.397103	0.136836	0.694554
16	2230	90354753	2179	0.241161	0.454509	0.44562	0.246805	1.02341
17	3196	81195210	2024	0.249276	0.457272	0.475434	0.393619	1.57905
18	549	78077248	555	0.0710834	0.402324	0.455565	0.070315	0.989189
19	3252	59128983	1929	0.326236	0.484524	0.547479	0.549984	1.68585
20	2358	63025520	1277	0.202616	0.444538	0.483354	0.374134	1.84652
21	812	48129895	695	0.144401	0.433131	0.353821	0.16871	1.16835
22	1346	51304566	1191	0.232143	0.486316	0.339534	0.262355	1.13014
X	580	155270560	2328	0.149932	0.397784	0.597132	0.0373542	0.249141
Y	22	59373566	514	0.0865705	0.456642	0.271332	0.00370535	0.0428016
chrM*	4	16571	37	22.3282	0.44363	0.0225092	2.41386	0.108108
* chrM: mitochondria
