# Supplementary material for: Ago1 Interacts with RNA Polymerase II and Binds to the Promoters of Actively Transcribed Genes in Human Cancer Cells
Source: PLoS Genet. 2013 Sep 26;9(9):e1003821. doi: 10.1371/journal.pgen.1003821 (PMC3784563; doi:10.1371/journal.pgen.1003821)
Supplement: Table S6 — Ago1 peak distribution on chromosome correlates with gene density. (XLSX) [file pgen.1003821.s018.xlsx]

## Sheet: Table S6
Supplemental Table 6. Ago1 peak distribution on Chromosome correlates with gene density
Dependent variable	Model	β*	P	95% CI*
Ago1 peak density (peaks/100 kb)
	Gene density (genes/100 kb)	0.908	<0.001	1.44--2.63
	GC%	-0.127	0.297	-6.17--1.98
	Repeat%	-0.047	0.172	-6.0--1.07
*β, standard coefficient; 95% CI, 95 percent confidence interval.
