# Supplementary material for: Ago1 Interacts with RNA Polymerase II and Binds to the Promoters of Actively Transcribed Genes in Human Cancer Cells
Source: PLoS Genet. 2013 Sep 26;9(9):e1003821. doi: 10.1371/journal.pgen.1003821 (PMC3784563; doi:10.1371/journal.pgen.1003821)
Supplement: Table S8 — Genes upregulated by Ago1 knockdown (>1.2 fold, P<0.05). (XLSX) [file pgen.1003821.s020.xlsx]

## Sheet: Table S8
Supplemental Table 8. Genes upregulated by Ago1 knockdown (>1.2 fold, P<0.05)
Mock+siControl		siAgo1		Ratio	p-value	Gene Identifier	Gene Symbol	Gene Name
Mean	SEM	Mean	SEM
3.43431	0.352051	9.09568	0.014245	50.61	0.000429241	NM_030754	SAA2	Serum amyloid A2
3.82246	0.212683	9.29995	0.11725	44.55	7.44372e-05	NM_000331	SAA1	Serum amyloid A1
5.70406	0.162153	9.59111	0.008925	14.8	8.9726e-05	NM_153267	MAMDC2	MAM domain containing 2
3.76962	0.080535	6.54738	0.0016	6.86	2.11967e-05	NM_002543	OLR1	Oxidized low density lipoprotein (lectin-like) receptor 1
7.5142	0.369279	10.0227	0.0035	5.69	0.0105885	NM_002521	NPPB	Natriuretic peptide precursor B
4.49743	0.153622	6.71012	0.019465	4.64	0.000660889	NM_205841	SPINK6	Serine peptidase inhibitor, Kazal type 6
4.3402	0.097818	6.35562	0.29776	4.04	0.000999565	NM_019605	SERTAD4	SERTA domain containing 4
1.96422	0.127101	3.85677	0.30679	3.71	0.00211107	ENST00000386358	-	ncrna:snRNA_pseudogene chromosome:NCBI36:6:76359491:76359551:1 gene:ENSG00000209093
6.27924	0.136005	8.07131	0.04906	3.46	0.000965055	7917944	-
8.7348	0.206849	10.5158	0.0042	3.44	0.00456447	NM_000599	IGFBP5	Insulin-like growth factor binding protein 5
8.45851	0.076636	10.1989	0.06265	3.34	0.000136626	NM_014391	ANKRD1	Ankyrin repeat domain 1 (cardiac muscle)
2.86246	0.049798	4.59839	0.08689	3.33	4.5885e-05	ENST00000410533	-	ncrna:snRNA chromosome:NCBI36:9:71993318:71993486:-1 gene:ENSG00000222465
7.46864	0.206965	9.10774	0.06315	3.11	0.00634328	NM_016206	VGLL3	Vestigial like 3 (Drosophila)
5.72217	0.134458	7.35481	0.05613	3.1	0.00133667	NM_000716	C4BPB	Complement component 4 binding protein, beta
5.78655	0.129901	7.31887	0.0913	2.89	0.00164151	NM_030915	LBH	Limb bud and heart development homolog (mouse)
6.63652	0.053723	8.16257	0.09236	2.88	0.000101113	NM_001615	ACTG2	Actin, gamma 2, smooth muscle, enteric
7.08287	0.071617	8.5867	0.22659	2.84	0.00101827	ENST00000384186	-	ncrna:snoRNA chromosome:NCBI36:11:73641107:73641245:-1 gene:ENSG00000206913
6.47426	0.048667	7.95184	0.044635	2.78	4.56243e-05	NM_014903	NAV3	Neuron navigator 3
4.6115	0.180074	6.0556	0.223745	2.72	0.00885309	NM_031302	GLT8D2	Glycosyltransferase 8 domain containing 2
7.05234	0.178195	8.47986	0.427205	2.69	0.0188303	AK172782	-	glycerol-3-phosphate acyltransferase, mitochondrial
3.40075	0.268744	4.82026	0.336555	2.67	0.035005	ENST00000362637	-	ncrna:misc_RNA chromosome:NCBI36:20:36114463:36114562:-1 gene:ENSG00000199507
6.71101	0.191001	8.11927	0.45645	2.65	0.0244875	AK172782	-	glycerol-3-phosphate acyltransferase, mitochondrial
4.34521	0.148117	5.74138	0.0754	2.63	0.00354042	AY461701	LRLE1	Liver-related low express protein 1
4.40532	0.085984	5.7893	0.175235	2.61	0.00117812	NM_014178	STXBP6	Syntaxin binding protein 6 (amisyn)
4.7733	0.06017	6.15552	0.1528	2.61	0.000443109	NM_153362	PRSS35	Protease, serine, 35
8.00278	0.168275	9.37664	0.205185	2.59	0.00820449	L23320	-	replication factor C (activator 1) 1, 145kDa
10.1979	0.038081	11.5572	0.03265	2.57	2.32725e-05	NM_016147	PPME1	Protein phosphatase methylesterase 1
6.59225	0.075592	7.94049	0.06837	2.55	0.000367659	NM_001165	BIRC3	Baculoviral IAP repeat-containing 3
6.26373	0.094886	7.57769	0.01596	2.49	0.000772163	NM_138966	NETO1	Neuropilin (NRP) and tolloid (TLL)-like 1
7.00268	0.039814	8.31536	0.021775	2.48	2.79256e-05	NM_194250	ZNF804A	Zinc finger protein 804A
4.46699	0.1261	5.76863	0.23708	2.47	0.00547426	NM_030754	SAA2	Serum amyloid A2
7.90258	0.131254	9.19827	0.10598	2.45	0.00334089	NM_001993	F3	Coagulation factor III (thromboplastin, tissue factor)
7.81209	0.070845	9.09764	0.0853	2.44	0.000408507	NM_194328	RNF38	Ring finger protein 38
2.70567	0.262974	3.96249	0.356365	2.39	0.0494148	ENST00000364931	-	ncrna:snRNA chromosome:NCBI36:1:11892452:11892571:-1 gene:ENSG00000201801
4.16113	0.150122	5.39615	0.0179	2.35	0.00540563	NR_026693	-	zinc finger protein 487
5.39234	0.157147	6.6183	0.1101	2.34	0.00748848	NM_182536	GKN2	Gastrokine 2
8.1135	0.129445	9.32929	0.146985	2.32	0.00473944	NM_001432	EREG	Epiregulin
6.12108	0.131503	7.3212	0.049645	2.3	0.00385156	NM_001143676	SGK1	Serum/glucocorticoid regulated kinase 1
7.12524	0.119292	8.31843	0.06222	2.29	0.00285403	NM_001442	FABP4	Fatty acid binding protein 4, adipocyte
6.063	0.139004	7.2497	0.117445	2.28	0.00576722	7979131	-
5.36808	0.137939	6.5503	0.202585	2.27	0.0080419	ENST00000356542	-	chromosome 6 open reading frame 132
4.7512	0.077357	5.92926	0.15854	2.26	0.00146714	NM_002971	SATB1	SATB homeobox 1
7.58123	0.11828	8.74705	0.106235	2.24	0.00350524	NM_020801	ARRDC3	Arrestin domain containing 3
5.98793	0.096669	7.15015	0.045315	2.24	0.0014074	NR_026818	-	family with sequence similarity 138, member A
4.20141	0.167849	5.35886	0.199625	2.23	0.0144289	ENST00000410792	-	ncrna:snRNA chromosome:NCBI36:2:88096988:88097181:-1 gene:ENSG00000222724
7.60589	0.088912	8.76112	0.06972	2.23	0.00117773	NM_033138	CALD1	Caldesmon 1
6.51271	0.207022	7.66269	0.04171	2.22	0.0210041	NM_018004	TMEM45A	Transmembrane protein 45A
8.55295	0.105525	9.69446	0.06526	2.21	0.00220129	NM_001423	EMP1	Epithelial membrane protein 1
5.5923	0.055576	6.73144	0.076675	2.2	0.000285053	NM_000800	FGF1	Fibroblast growth factor 1 (acidic)
7.32111	0.036478	8.45069	0.017265	2.19	3.49797e-05	NM_032199	ARID5B	AT rich interactive domain 5B (MRF1-like)
2.66527	0.146789	3.79334	0.116685	2.19	0.0082012	ENST00000384284	-	ncrna:misc_RNA chromosome:NCBI36:17:25410196:25410291:-1 gene:ENSG00000207011
8.63633	0.067935	9.76394	0.06418	2.18	0.000496609	NM_002185	IL7R	Interleukin 7 receptor
5.39215	0.074799	6.51603	0.066585	2.18	0.000709564	NM_005045	RELN	Reelin
7.53773	0.111255	8.65995	0.00867	2.18	0.00255179	ENST00000387468	-	ncrna:snoRNA_pseudogene chromosome:NCBI36:6:18510163:18510262:-1 gene:ENSG00000210203
7.67781	0.205758	8.79534	0.013165	2.17	0.0223643	NM_018284	GBP1	Guanylate binding protein 1, interferon-inducible, 67kDa
5.39041	0.077258	6.5073	0.007755	2.17	0.000650328	NR_026818	-	family with sequence similarity 138, member A
5.39041	0.077258	6.5073	0.007755	2.17	0.000650328	NR_026818	-	family with sequence similarity 138, member A
9.10454	0.036834	10.2211	0.06685	2.17	8.4157e-05	NM_001135599	TGFB2	Transforming growth factor, beta 2
8.61303	0.078705	9.72763	0.06672	2.17	0.000872527	NM_001562	IL18	Interleukin 18 (interferon-gamma-inducing factor)
6.19048	0.120066	7.30337	0.02175	2.16	0.00351959	NM_020665	TMEM27	Transmembrane protein 27
2.03039	0.193877	3.13626	0.348955	2.15	0.0374994	ENST00000410951	-	ncrna:misc_RNA chromosome:NCBI36:3:76096821:76096910:-1 gene:ENSG00000222883
5.38758	0.140862	6.48719	0.10099	2.14	0.00751886	NM_000575	IL1A	Interleukin 1, alpha
5.43292	0.07667	6.52968	0.249625	2.14	0.00458328	7916984	-
2.87343	0.20729	3.96916	0.047315	2.14	0.024699	NM_015364	LY96	Lymphocyte antigen 96
6.30375	0.054944	7.39611	0.06879	2.13	0.000295015	NM_003954	MAP3K14	Mitogen-activated protein kinase kinase kinase 14
7.44143	0.209986	8.53078	0.017395	2.13	0.0258996	NM_005130	FGFBP1	Fibroblast growth factor binding protein 1
5.08688	0.074034	6.17539	0.19788	2.13	0.00269631	NM_001146	ANGPT1	Angiopoietin 1
9.36512	0.100135	10.4507	0.185	2.12	0.00447796	NC_001807	-	gi|17981852|ref|NC_001807.4|:8296-8365; gene=TRNK; product=tRNA-Lys
9.36512	0.100135	10.4507	0.185	2.12	0.00447796	NC_001807	-	gi|17981852|ref|NC_001807.4|:8296-8365; gene=TRNK; product=tRNA-Lys
8.27438	0.029269	9.35459	0.020005	2.11	1.87969e-05	NM_006169	NNMT	Nicotinamide N-methyltransferase
2.10857	0.119854	3.16351	0.269345	2.08	0.0124093	ENST00000354652	-	cdna:pseudogene chromosome:NCBI36:5:156017451:156020024:-1 gene:ENSG00000197423
7.10294	0.083437	8.15366	0.038925	2.07	0.00117907	NM_023915	GPR87	G protein-coupled receptor 87
8.30876	0.022287	9.34915	0.040215	2.06	1.50624e-05	NM_006449	CDC42EP3	CDC42 effector protein (Rho GTPase binding) 3
6.23813	0.084603	7.27304	0.036765	2.05	0.00130543	NM_006290	TNFAIP3	Tumor necrosis factor, alpha-induced protein 3
3.13914	0.090341	4.17316	0.17149	2.05	0.00380888	NR_003366	-	ankyrin repeat domain 20B
3.70105	0.062581	4.73498	0.179495	2.05	0.0020214	NM_025107	MYCT1	Myc target 1
7.63202	0.083367	8.66024	0.086205	2.04	0.00162842	NM_002353	TACSTD2	Tumor-associated calcium signal transducer 2
9.71405	0.092248	10.7406	0.19985	2.04	0.00513388	NC_001807	-	gi|17981852|ref|NC_001807.4|:8296-8365; gene=TRNK; product=tRNA-Lys
7.7691	0.070135	8.79302	0.15969	2.03	0.00204726	NM_001124	ADM	Adrenomedullin
1.79678	0.059082	2.81872	0.044785	2.03	0.000385997	ENST00000364930	-	ncrna:misc_RNA chromosome:NCBI36:3:126718513:126718620:1 gene:ENSG00000201800
9.18782	0.026968	10.2065	0.064	2.03	5.49524e-05	NM_021101	CLDN1	Claudin 1
7.34609	0.20354	8.35539	0.0337	2.01	0.0299814	ENST00000387868	-	ncrna:snoRNA_pseudogene chromosome:NCBI36:10:88799983:88800057:1 gene:ENSG00000210603
6.36164	0.138459	7.36909	0.078285	2.01	0.00912765	NM_000600	IL6	Interleukin 6 (interferon, beta 2)
7.43597	0.043755	8.44064	0.002225	2.01	0.00010633	NM_020814	2012-03-04	Membrane-associated ring finger (C3HC4) 4
4.4578	0.188071	5.46247	0.3657	2.01	0.0493483	ENST00000365427	-	ncrna:misc_RNA chromosome:NCBI36:10:94084200:94084301:1 gene:ENSG00000202297
6.89201	0.170744	7.89626	0.107165	2.01	0.0191306	NM_001128304	PLSCR4	Phospholipid scramblase 4
8.33095	0.022824	9.32615	0.028675	1.99	1.32738e-05	NM_015429	ABI3BP	ABI family, member 3 (NESH) binding protein
2.0458	0.075757	3.02923	0.194905	1.98	0.00396054	8017139	-
10.3899	0.060643	11.3721	0.01305	1.98	0.00042343	NM_006097	MYL9	Myosin, light chain 9, regulatory
10.28	0.031781	11.2558	0.0718	1.97	0.000113692	NC_001807	-	gi|17981852|ref|NC_001807.4|:5513-5580; gene=TRNW; product=tRNA-Trp
6.97851	0.110857	7.95341	0.063145	1.97	0.00465065	NM_001005473	PLCXD3	Phosphatidylinositol-specific phospholipase C, X domain containing 3
8.4594	0.083716	9.43387	0.04144	1.96	0.00160316	NM_006933	MRPS6	Mitochondrial ribosomal protein S6
4.42957	0.064722	5.40368	0.283	1.96	0.00802163	BC021264	C2orf15	Chromosome 2 open reading frame 15
4.33871	0.056259	5.31145	0.093125	1.96	0.00067132	NM_024913	C7orf58	Chromosome 7 open reading frame 58
4.2518	0.088847	5.2245	0.02678	1.96	0.00192739	ENST00000363562	-	ncrna:misc_RNA chromosome:NCBI36:2:128541844:128541945:1 gene:ENSG00000200432
5.06825	0.101538	6.03801	0.01936	1.96	0.00315483	NM_001145373	OTUD1	OTU domain containing 1
7.77711	0.094836	8.73945	0.00846	1.95	0.002497	NM_023927	GRAMD3	GRAM domain containing 3
4.8828	0.061194	5.84321	0.043905	1.95	0.000553124	NM_052941	GBP4	Guanylate binding protein 4
2.62716	0.124764	3.58387	0.432755	1.94	0.0420139	7951668	-
8.10806	0.123537	9.06414	0.149985	1.94	0.00986045	NC_001807	-	gi|17981852|ref|NC_001807.4|:15889-15954; gene=TRNT; product=tRNA-Thr
6.53744	0.059411	7.4932	0.089475	1.94	0.000796507	NM_001902	CTH	Cystathionase (cystathionine gamma-lyase)
6.52928	0.153993	7.48173	0.060855	1.94	0.0152142	NM_031412	GABARAPL1	GABA(A) receptor-associated protein like 1
8.8461	0.029305	9.79627	0.10554	1.93	0.000262778	NM_013230	CD24	CD24 molecule
9.56276	0.100702	10.5129	0.0041	1.93	0.00326505	NM_006408	AGR2	Anterior gradient homolog 2 (Xenopus laevis)
9.414	0.095232	10.3619	0.06555	1.93	0.00308234	NM_012081	ELL2	Elongation factor, RNA polymerase II, 2
5.55362	0.144243	6.50129	0.227395	1.93	0.0211464	NM_019556	MOSPD1	Motile sperm domain containing 1
8.96986	0.073957	9.91712	0.083285	1.93	0.00148755	NM_001001522	TAGLN	Transgelin
4.04728	0.1151	4.99149	0.133855	1.92	0.00781463	NM_005118	TNFSF15	Tumor necrosis factor (ligand) superfamily, member 15
6.45529	0.07731	7.39843	0.07719	1.92	0.00166443	AK092728	FLJ35409	FLJ35409 protein
8.18496	0.093791	9.12311	0.02719	1.92	0.00269691	NM_016235	GPRC5B	G protein-coupled receptor, family C, group 5, member B
8.21977	0.084341	9.15512	0.05967	1.91	0.00207514	NM_004346	CASP3	Caspase 3, apoptosis-related cysteine peptidase
8.45056	0.034338	9.37112	0.05129	1.89	0.000107572	NM_014905	GLS	Glutaminase
6.35858	0.102929	7.27299	0.064535	1.88	0.00457098	NM_032895	C17orf91	Chromosome 17 open reading frame 91
7.18821	0.051172	8.09521	0.09964	1.88	0.000759485	8015796	-
7.95791	0.212652	8.86031	0.0918	1.87	0.0495094	NM_015039	NMNAT2	Nicotinamide nucleotide adenylyltransferase 2
9.43234	0.053242	10.3339	0.1125	1.87	0.00102822	NM_020529	NFKBIA	Nuclear factor of kappa light polypeptide gene enhancer in B-cells inhibitor, alpha
7.6154	0.125749	8.51441	0.101195	1.86	0.0105931	NM_002053	GBP1	Guanylate binding protein 1, interferon-inducible, 67kDa
8.96989	0.008649	9.86676	0.10168	1.86	0.000146801	NM_001113546	LIMA1	LIM domain and actin binding 1
6.00643	0.05522	6.90226	0.079165	1.86	0.000733378	ENST00000364347	-	ncrna:misc_RNA chromosome:NCBI36:3:153649751:153649863:1 gene:ENSG00000201217
6.61966	0.076854	7.51478	0.12531	1.86	0.00295079	NM_018370	DRAM	Damage-regulated autophagy modulator
7.3711	0.114582	8.26591	0.04962	1.86	0.00685386	NM_022347	IFRG15	Interferon responsive gene 15
4.70133	0.100344	5.59506	0.024965	1.86	0.00411012	NM_013989	DIO2	Deiodinase, iodothyronine, type II
8.1774	0.019929	9.06982	0.115985	1.86	0.00031763	NM_144573	NEXN	Nexilin (F actin binding protein)
5.96572	0.103154	6.8559	0.007205	1.85	0.00453332	NM_000990	RPL27A	Ribosomal protein L27a
6.29692	0.060846	7.18626	0.105595	1.85	0.00135524	XM_001723889	-	ribosomal protein S27 pseudogene 13
3.78665	0.055192	4.67459	0.09378	1.85	0.000914798	ENST00000386813	-	ncrna:Mt_tRNA_pseudogene chromosome:NCBI36:14:32023931:32024001:1 gene:ENSG00000209548
4.39518	0.050206	5.28298	0.112705	1.85	0.00096488	AK126104	FLJ44048	FLJ44048 protein
5.3948	0.079898	6.2793	0.13429	1.85	0.0036863	ENST00000410876	-	ncrna:snRNA chromosome:NCBI36:17:72660238:72660351:-1 gene:ENSG00000222808
6.81687	0.119223	7.7	0.208455	1.84	0.015873	8102728	-
3.86661	0.09835	4.74857	0.283455	1.84	0.0179691	NM_139248	LIPH	Lipase, member H
6.98847	0.072772	7.87002	0.067745	1.84	0.00164968	NM_001012761	RGMB	RGM domain family, member B
7.34967	0.054158	8.22832	0.059625	1.84	0.000592301	NM_002852	PTX3	Pentraxin-related gene, rapidly induced by IL-1 beta
4.92203	0.162625	5.79435	0.0052	1.83	0.0232569	NR_026673	-	ribosomal protein L23 pseudogene 8
7.11058	0.10145	7.9794	0.005055	1.83	0.00465737	NM_005603	ATP8B1	ATPase, class I, type 8B, member 1
5.87654	0.114345	6.74458	0.292635	1.83	0.0249095	ENST00000385551	-	ncrna:Mt_tRNA_pseudogene chromosome:NCBI36:2:140691532:140691599:1 gene:ENSG00000208286
5.33758	0.108841	6.20425	0.093685	1.82	0.00744667	NR_026821	-	family with sequence similarity 138, member B
6.51206	0.039791	7.37782	0.01639	1.82	0.000138764	NM_003243	TGFBR3	Transforming growth factor, beta receptor III
5.34978	0.153948	6.2127	0.10061	1.82	0.0225459	BC039077	C11orf35	Chromosome 11 open reading frame 35
9.57618	0.044002	10.4353	0.00825	1.81	0.000203306	NM_005139	ANXA3	Annexin A3
6.21183	0.154391	7.069	0.043575	1.81	0.021261	NM_002985	CCL5	Chemokine (C-C motif) ligand 5
3.18294	0.124302	4.03856	0.29834	1.81	0.0305657	ENST00000385964	-	ncrna:Mt_tRNA_pseudogene chromosome:NCBI36:4:156603338:156603409:1 gene:ENSG00000208699
4.85734	0.06675	5.71058	0.079835	1.81	0.00156298	NM_152703	SAMD9L	Sterile alpha motif domain containing 9-like
5.09116	0.17526	5.94205	0.202565	1.8	0.042934	NM_182569	GDPD1	Glycerophosphodiester phosphodiesterase domain containing 1
2.57027	0.119803	3.42028	0.287155	1.8	0.0277667	ENST00000386901	-	ncrna:snRNA_pseudogene chromosome:NCBI36:16:11565952:11566024:-1 gene:ENSG00000209636
4.69472	0.056508	5.53802	0.1702	1.79	0.00328795	NM_198481	VSTM1	V-set and transmembrane domain containing 1
4.94266	0.058442	5.78552	0.085385	1.79	0.0011734	NM_080614	WFDC3	WAP four-disulfide core domain 3
6.46849	0.107435	7.30889	0.167785	1.79	0.0117161	NM_016656	RRAGB	Ras-related GTP binding B
4.65675	0.137688	5.49421	0.119555	1.79	0.018749	8119076	-
8.08169	0.134698	8.91736	0.049325	1.78	0.0149689	NM_001343	DAB2	Disabled homolog 2, mitogen-responsive phosphoprotein (Drosophila)
7.99497	0.063323	8.82209	0.05273	1.77	0.00118043	NM_003466	PAX8	Paired box 8
6.89158	0.104859	7.71774	0.16	1.77	0.011175	ENST00000363779	-	ncrna:rRNA chromosome:NCBI36:11:73587431:73587546:-1 gene:ENSG00000200649
4.46769	0.075232	5.29073	0.06109	1.77	0.002285	AY461701	LRLE1	Liver-related low express protein 1
6.79932	0.070348	7.62036	0.08785	1.77	0.00227395	NM_004419	DUSP5	Dual specificity phosphatase 5
7.30242	0.079167	8.12345	0.395165	1.77	0.0381819	7984008	-
4.18989	0.078834	5.00985	0.043595	1.77	0.00249237	NM_004657	SDPR	Serum deprivation response (phosphatidylserine binding protein)
2.72439	0.173099	3.54408	0.03778	1.77	0.034698	ENST00000387337	-	ncrna:snRNA_pseudogene chromosome:NCBI36:5:17293720:17293824:1 gene:ENSG00000210072
7.5254	0.038071	8.34278	0.0291	1.76	0.000166166	NM_007223	GPR176	G protein-coupled receptor 176
7.09636	0.077708	7.91192	0.06196	1.76	0.00265042	NM_053064	GNG2	Guanine nucleotide binding protein (G protein), gamma 2
5.41916	0.162122	6.23271	0.04199	1.76	0.0291904	ENST00000384476	-	ncrna:snRNA chromosome:NCBI36:1:146871532:146871696:-1 gene:ENSG00000207205
6.96531	0.142754	7.77687	0.01702	1.76	0.0193431	NM_033502	TRERF1	Transcriptional regulating factor 1
5.98325	0.075534	6.79422	0.053615	1.75	0.00234524	NM_178834	LAYN	Layilin
7.2861	0.083885	8.09554	0.02324	1.75	0.00307481	NM_006379	SEMA3C	Sema domain, immunoglobulin domain (Ig), short basic domain, secreted, (semaphorin) 3C
6.06662	0.062411	6.87404	0.025945	1.75	0.00104909	NM_000329	RPE65	Retinal pigment epithelium-specific protein 65kDa
2.5808	0.133844	3.38714	0.07955	1.75	0.017496	ENST00000345699	-	ncrna:snRNA chromosome:NCBI36:X:101057218:101057324:1 gene:ENSG00000195585
5.39046	0.03242	6.19636	0.02575	1.75	9.46035e-05	NM_014900	COBLL1	COBL-like 1
7.74951	0.125588	8.55507	0.15164	1.75	0.01853	XM_001719378	-	similar to cpn10 protein
4.89689	0.187793	5.69934	0.04238	1.74	0.0470251	ENST00000364007	-	ncrna:snRNA chromosome:NCBI36:11:85541917:85542024:1 gene:ENSG00000200877
5.46041	0.121929	6.26171	0.120275	1.74	0.0152968	NM_020663	RHOJ	Ras homolog gene family, member J
6.17355	0.111226	6.97485	0.06621	1.74	0.00953946	NM_033439	IL33	Interleukin 33
7.48182	0.061603	8.28294	0.14996	1.74	0.00354711	ENST00000385681	-	ncrna:Mt_tRNA_pseudogene chromosome:NCBI36:2:130747804:130747869:-1 gene:ENSG00000208416
8.37924	0.018097	9.18033	0.05117	1.74	4.22815e-05	NM_021137	TNFAIP1	Tumor necrosis factor, alpha-induced protein 1 (endothelial)
8.89079	0.032048	9.69109	0.0555	1.74	0.000169552	NM_001042481	FRMD6	FERM domain containing 6
5.16037	0.070702	5.95859	0.04207	1.74	0.00185898	NM_021200	PLEKHB1	Pleckstrin homology domain containing, family B (evectins) member 1
5.33143	0.077199	6.12932	0.056035	1.74	0.00272077	ENST00000362735	-	ncrna:misc_RNA chromosome:NCBI36:13:51872140:51872235:1 gene:ENSG00000199605
5.21711	0.096598	6.01389	0.08695	1.74	0.00669135	ENST00000383686	-	hypothetical LOC151760
2.81789	0.134164	3.61113	0.22504	1.73	0.0313103	ENST00000362827	-	ncrna:snRNA chromosome:NCBI36:17:58114998:58115103:1 gene:ENSG00000199697
7.71616	0.120406	8.50814	0.08901	1.73	0.0137177	NM_025217	ULBP2	UL16 binding protein 2
6.40379	0.040589	7.19447	0.205885	1.73	0.00484213	NM_018086	FIGN	Fidgetin
6.65001	0.059517	7.43858	0.076355	1.73	0.0014401	NM_000899	KITLG	KIT ligand
5.46096	0.152948	6.24892	0.07422	1.73	0.0280678	ENST00000384476	-	ncrna:snRNA chromosome:NCBI36:1:146871532:146871696:-1 gene:ENSG00000207205
4.11671	0.055418	4.90009	0.06219	1.72	0.00101921	BC010888	IER3IP1	Immediate early response 3 interacting protein 1
6.8657	0.1625	7.64833	0.15715	1.72	0.0404793	ENST00000390893	-	ncrna:snoRNA chromosome:NCBI36:17:54064002:54064196:-1 gene:ENSG00000212195
4.53726	0.105488	5.31879	0.2471	1.72	0.023384	7975309	-
9.2913	0.094628	10.0723	0.181185	1.72	0.0123002	NR_002569	-	small Cajal body-specific RNA 9
6.06395	0.094049	6.84038	0.03919	1.71	0.00559563	NM_001202	BMP4	Bone morphogenetic protein 4
7.05049	0.034927	7.82641	0.028125	1.71	0.000148104	NM_032427	MAML2	Mastermind-like 2 (Drosophila)
8.34102	0.159219	9.11624	0.03868	1.71	0.0319735	NM_014331	SLC7A11	Solute carrier family 7, (cationic amino acid transporter, y+ system) member 11
10.2066	0.015022	10.9815	0.0401	1.71	2.02813e-05	NM_005168	RND3	Rho family GTPase 3
3.59531	0.09695	4.3698	0.12662	1.71	0.00931263	ENST00000387247	-	ncrna:snoRNA_pseudogene chromosome:NCBI36:21:38481426:38481526:-1 gene:ENSG00000209982
4.26231	0.178114	5.03649	0.05556	1.71	0.0452638	NM_002655	PLAG1	Pleiomorphic adenoma gene 1
8.03714	0.070683	8.81091	0.00102	1.71	0.0018744	NM_003629	PIK3R3	Phosphoinositide-3-kinase, regulatory subunit 3 (gamma)
4.14628	0.043918	4.91624	0.070195	1.71	0.000610511	ENST00000365006	-	ncrna:rRNA chromosome:NCBI36:2:74048741:74048832:-1 gene:ENSG00000201876
4.20635	0.062561	4.97619	0.18969	1.71	0.00671992	NM_017821	RHBDL2	Rhomboid, veinlet-like 2 (Drosophila)
4.24906	0.122759	5.01699	0.038675	1.7	0.0144198	ENST00000326147	-	fibrous sheath interacting protein 2
10.9157	0.043724	11.6807	0.1407	1.7	0.00211742	U18810	-	vasoactive intestinal peptide receptor 2
6.49273	0.13392	7.25676	0.14813	1.7	0.0256678	NM_007047	BTN3A2	Butyrophilin, subfamily 3, member A2
8.38303	0.029663	9.14494	0.024745	1.7	8.47475e-05	NM_005358	LMO7	LIM domain 7
8.35564	0.042997	9.11653	0.00436	1.69	0.00029642	NM_001924	GADD45A	Growth arrest and DNA-damage-inducible, alpha
7.43215	0.157372	8.18944	0.021795	1.69	0.0328073	NM_033625	RPL34	Ribosomal protein L34
9.32451	0.036058	10.0816	0.00645	1.69	0.000152661	NM_022739	SMURF2	SMAD specific E3 ubiquitin protein ligase 2
5.17129	0.066114	5.92753	0.01672	1.69	0.00162019	NM_006074	TRIM22	Tripartite motif-containing 22
5.98175	0.073813	6.73735	0.118185	1.69	0.00464507	NM_170732	BDNF	Brain-derived neurotrophic factor
4.08861	0.095496	4.84305	0.13689	1.69	0.0104518	NM_012153	EHF	Ets homologous factor
5.37012	0.05916	6.1234	0.29267	1.69	0.0196627	NM_001136501	ZNF844	Zinc finger protein 844
4.78212	0.079895	5.53378	0.052035	1.68	0.00373997	NM_001850	COL8A1	Collagen, type VIII, alpha 1
10.3996	0.085191	11.1499	0.1097	1.68	0.00652816	NM_080593	HIST1H2BK	Histone cluster 1, H2bk
6.73455	0.01349	7.48446	0.0827	1.68	0.000162061	NM_002214	ITGB8	Integrin, beta 8
7.18187	0.106724	7.93047	0.10389	1.68	0.0121982	ENST00000388375	-	ncrna:Mt_tRNA_pseudogene chromosome:NCBI36:X:55223322:55223389:-1 gene:ENSG00000211110
4.3994	0.124334	5.14645	0.01592	1.68	0.0161286	7923974	-
3.07472	0.117862	3.82154	0.14994	1.68	0.0199679	NM_000331	SAA1	Serum amyloid A1
10.0461	0.068917	10.7896	0.20285	1.67	0.0100224	NM_001866	COX7B	Cytochrome c oxidase subunit VIIb
7.10806	0.15604	7.84966	0.048175	1.67	0.0347289	NM_001037540	SCML1	Sex comb on midleg-like 1 (Drosophila)
6.65866	0.138257	7.39786	0.0799	1.67	0.0256031	ENST00000385935	-	ncrna:tRNA_pseudogene chromosome:NCBI36:1:147946834:147946904:-1 gene:ENSG00000208670
5.15063	0.048776	5.88898	0.00919	1.67	0.000548738	NM_004101	F2RL2	Coagulation factor II (thrombin) receptor-like 2
5.16035	0.100666	5.8968	0.067055	1.67	0.00926498	ENST00000388361	-	ncrna:Mt_tRNA_pseudogene chromosome:NCBI36:7:63209364:63209431:-1 gene:ENSG00000211096
7.64724	0.055632	8.38222	0.098415	1.66	0.002035	NM_003784	SERPINB7	Serpin peptidase inhibitor, clade B (ovalbumin), member 7
5.00211	0.134562	5.73648	0.021785	1.66	0.022152	NM_020981	B3GALT1	UDP-Gal:betaGlcNAc beta 1,3-galactosyltransferase, polypeptide 1
3.2236	0.099826	3.95746	0.03249	1.66	0.00828978	ENST00000384154	-	ncrna:snRNA chromosome:NCBI36:6:17727743:17727844:1 gene:ENSG00000206881
7.21852	0.090917	7.95069	0.052465	1.66	0.00640205	NM_000950	PRRG1	Proline rich Gla (G-carboxyglutamic acid) 1
5.68131	0.12625	6.41268	0.0364	1.66	0.0185303	NM_020651	PELI1	Pellino homolog 1 (Drosophila)
3.3195	0.118634	4.05068	0.15014	1.66	0.021763	8142975	-
6.10411	0.041635	6.83499	0.01189	1.66	0.000313024	NM_014845	FIG4	FIG4 homolog (S. cerevisiae)
7.00582	0.053207	7.73622	0.14355	1.66	0.00354237	NR_015404	-	chromosome 12 open reading frame 47
5.77358	0.028761	6.49888	0.014005	1.65	7.92042e-05	NM_032021	TMEM133	Transmembrane protein 133
8.24096	0.136006	8.96563	0.03568	1.65	0.0241878	NM_000640	IL13RA2	Interleukin 13 receptor, alpha 2
8.77419	0.040015	9.49883	0.020665	1.65	0.000293922	NM_002867	RAB3B	RAB3B, member RAS oncogene family
5.88752	0.137369	6.612	0.079535	1.65	0.0267394	NM_005715	UST	Uronyl-2-sulfotransferase
7.36315	0.063813	8.0866	0.084235	1.65	0.00265002	NM_024949	WWC2	WW and C2 domain containing 2
4.88541	0.023663	5.60819	0.09621	1.65	0.000463723	NM_000081	LYST	Lysosomal trafficking regulator
2.80735	0.053639	3.53012	0.0453	1.65	0.00105409	XR_038856	-	similar to NPM1 protein
8.14809	0.033942	8.87066	0.04931	1.65	0.000258552	NM_014494	TNRC6A	Trinucleotide repeat containing 6A
6.11069	0.060203	6.83301	0.05788	1.65	0.00173789	NM_021796	PLAC1	Placenta-specific 1
9.16968	0.085351	9.88969	0.024245	1.65	0.00503631	NM_012081	ELL2	Elongation factor, RNA polymerase II, 2
3.99069	0.040066	4.7075	0.37545	1.64	0.0393026	ENST00000364951	-	ncrna:snRNA chromosome:NCBI36:13:20510668:20510806:-1 gene:ENSG00000201821
5.11242	0.081187	5.82878	0.087505	1.64	0.00575283	NM_024717	MCTP1	Multiple C2 domains, transmembrane 1
7.91578	0.032067	8.63046	0.06227	1.64	0.000311039	NM_000422	KRT17	Keratin 17
4.40737	0.149481	5.12129	0.059645	1.64	0.0347627	8012841	-
10.1588	0.085553	10.8714	0.0321	1.64	0.0053668	NM_006851	GLIPR1	GLI pathogenesis-related 1
6.73635	0.031889	7.44887	0.02183	1.64	0.000137168	NM_005127	CLEC2B	C-type lectin domain family 2, member B
6.40296	0.112943	7.11454	0.078835	1.64	0.0156115	NM_025239	PDCD1LG2	Programmed cell death 1 ligand 2
5.25058	0.129445	5.96034	0.23932	1.64	0.0433462	NM_019600	KIAA1370	KIAA1370
8.73751	0.041792	9.44688	0.057155	1.64	0.000588799	NC_001807	-	gi|17981852|ref|NC_001807.4|:4403-4470; gene=TRNM; product=tRNA-Met
7.49717	0.088599	8.20647	0.096505	1.64	0.00817958	NR_027130	-	zinc finger protein 738
8.3751	0.039274	9.08429	0.036215	1.63	0.000353592	NM_021229	NTN4	Netrin 4
6.11032	0.092016	6.81846	0.02558	1.63	0.00699324	NM_020127	TUFT1	Tuftelin 1
8.86511	0.091271	9.56861	0.048735	1.63	0.00738213	XM_001724792	-	ribosomal protein L21 pseudogene 97
4.51326	0.036483	5.21648	0.03403	1.63	0.000275625	NR_027049	-	zinc finger family member 788
6.7338	0.059377	7.43586	0.175025	1.63	0.00729283	NM_019050	USP53	Ubiquitin specific peptidase 53
10.1142	0.045844	10.8159	0.0722	1.63	0.0010123	NM_016352	CPA4	Carboxypeptidase A4
6.01664	0.127703	6.71577	0.09895	1.62	0.025356	NM_001955	EDN1	Endothelin 1
8.25822	0.06394	8.95678	0.158675	1.62	0.00690265	NM_001679	ATP1B3	ATPase, Na+/K+ transporting, beta 3 polypeptide
8.7399	0.069855	9.4384	0.1311	1.62	0.00612204	ENST00000388511	-	ncrna:Mt_tRNA_pseudogene chromosome:NCBI36:3:97819770:97819838:-1 gene:ENSG00000211246
8.7399	0.069855	9.4384	0.1311	1.62	0.00612204	BC000192	DHFR	Dihydrofolate reductase
3.57194	0.038672	4.2701	0.03066	1.62	0.000331937	ENST00000388503	-	ncrna:Mt_tRNA_pseudogene chromosome:NCBI36:8:68660258:68660316:-1 gene:ENSG00000211238
7.43675	0.073044	8.13391	0.033555	1.62	0.00333383	NM_001003793	RBMS3	RNA binding motif, single stranded interacting protein
5.58243	0.099453	6.27939	0.01012	1.62	0.00953303	NM_001039717	C4orf29	Chromosome 4 open reading frame 29
8.12708	0.06808	8.82274	0.0104	1.62	0.00244463	NM_005928	MFGE8	Milk fat globule-EGF factor 8 protein
10.7092	0.080515	11.4047	0.25665	1.62	0.0246989	NC_001807	-	gi|17981852|ref|NC_001807.4|:1604-1672; gene=TRNV; product=tRNA-Val
6.42641	0.037589	7.12181	0.004765	1.62	0.000249623	NM_198968	DZIP1	DAZ interacting protein 1
4.415	0.030112	5.11019	0.064365	1.62	0.000315934	ENST00000404638	-	cdna:pseudogene chromosome:NCBI36:2:60815529:60816366:-1 gene:ENSG00000217407
7.30489	0.048904	7.99998	0.01823	1.62	0.000723278	NM_032824	TMEM87B	Transmembrane protein 87B
8.01573	0.034329	8.70813	0.011815	1.62	0.000183885	NM_138714	NFAT5	Nuclear factor of activated T-cells 5, tonicity-responsive
7.92441	0.043407	8.61581	0.091405	1.61	0.00129144	NM_206966	C5orf46	Chromosome 5 open reading frame 46
5.13071	0.022312	5.82159	0.0759	1.61	0.000270867	NM_019117	KLHL4	Kelch-like 4 (Drosophila)
7.70098	0.090218	8.39151	0.163885	1.61	0.0148704	ENST00000364829	-	ncrna:snRNA chromosome:NCBI36:1:143245395:143245556:1 gene:ENSG00000201699
4.96803	0.096637	5.65747	0.084155	1.61	0.0109782	NM_006931	SLC2A3	Solute carrier family 2 (facilitated glucose transporter), member 3
6.82624	0.026858	7.51372	0.19382	1.61	0.00538135	NM_006470	TRIM16	Tripartite motif-containing 16
6.39613	0.043079	7.08089	0.01775	1.61	0.000473811	NM_007106	UBL3	Ubiquitin-like 3
8.50977	0.083077	9.19427	0.01128	1.61	0.0053828	ENST00000386562	-	ncrna:rRNA_pseudogene chromosome:NCBI36:X:88622475:88622562:1 gene:ENSG00000209297
4.79511	0.061376	5.4795	0.073015	1.61	0.0026009	NM_001735	C5	Complement component 5
9.17698	0.099456	9.86079	0.079745	1.61	0.0120977	NM_001080505	SHISA3	Shisa homolog 3 (Xenopus laevis)
7.2618	0.105098	7.94097	0.09116	1.6	0.015335	NM_014488	RAB30	RAB30, member RAS oncogene family
3.9633	0.038505	4.64136	0.12056	1.6	0.00193781	ENST00000363636	-	ncrna:misc_RNA chromosome:NCBI36:14:99119107:99119208:1 gene:ENSG00000200506
3.59139	0.14066	4.26767	0.10294	1.6	0.0372521	ENST00000338769	-	cdna:pseudogene chromosome:NCBI36:2:204208237:204208953:-1 gene:ENSG00000187543
6.8109	0.102266	7.48708	0.01135	1.6	0.01166	ENST00000385549	-	ncrna:Mt_tRNA_pseudogene chromosome:NCBI36:2:140694408:140694473:-1 gene:ENSG00000208284
6.89745	0.020848	7.57361	0.04188	1.6	7.5e-05	NM_007026	DUSP14	Dual specificity phosphatase 14
6.60339	0.12092	7.27818	0.051785	1.6	0.0214911	NM_001221	CAMK2D	Calcium/calmodulin-dependent protein kinase II delta
5.20674	0.084355	5.8811	0.245115	1.6	0.0264142	ENST00000386013	-	ncrna:Mt_tRNA_pseudogene chromosome:NCBI36:4:156595517:156595574:-1 gene:ENSG00000208748
7.80642	0.014999	8.48043	0.072395	1.6	0.000171342	NM_001002811	PDE4DIP	Phosphodiesterase 4D interacting protein
3.10515	0.061544	3.77746	0.20779	1.59	0.0128818	ENST00000385391	-	ncrna:Mt_tRNA_pseudogene chromosome:NCBI36:2:203192879:203192944:1 gene:ENSG00000208126
5.28797	0.106764	5.95952	0.02205	1.59	0.0139348	NM_004120	GBP2	Guanylate binding protein 2, interferon-inducible
4.85315	0.115663	5.52359	0.17064	1.59	0.0296471	AK097109	LOC100131860	Hypothetical protein LOC100131860
10.5263	0.042264	11.1944	0.04815	1.59	0.000669689	NM_001554	CYR61	Cysteine-rich, angiogenic inducer, 61
5.50279	0.098521	6.1696	0.162545	1.59	0.0200791	NM_001031665	ZNF816A	Zinc finger protein 816A
8.67346	0.04463	9.33973	0.065875	1.59	0.00103904	NC_001807	-	gi|17981852|ref|NC_001807.4|:4403-4470; gene=TRNM; product=tRNA-Met
10.8469	0.061574	11.5126	0.0094	1.59	0.00197925	NM_002638	PI3	Peptidase inhibitor 3, skin-derived
6.45404	0.080993	7.11859	0.037795	1.59	0.00579453	ENST00000388186	-	ncrna:Mt_tRNA_pseudogene chromosome:NCBI36:7:57257996:57258062:1 gene:ENSG00000210921
6.14963	0.069925	6.81412	0.122935	1.59	0.0067595	ENST00000382678	-	cdna:known chromosome:NCBI36:12:2828658:2836474:-1 gene:ENSG00000206044
7.42927	0.073489	8.0936	0.036025	1.58	0.00410519	NM_024843	CYBRD1	Cytochrome b reductase 1
3.27344	0.064856	3.9373	0.15407	1.58	0.00805197	ENST00000362676	-	ncrna:misc_RNA chromosome:NCBI36:3:49282569:49282676:1 gene:ENSG00000199546
6.79235	0.129714	7.45606	0.17689	1.58	0.0407231	NR_026551	-	carbonic anhydrase VB pseudogene
6.36104	0.093023	7.02402	0.06158	1.58	0.0101312	NM_007314	ABL2	V-abl Abelson murine leukemia viral oncogene homolog 2 (arg, Abelson-related gene)
8.2764	0.033105	8.93927	5e-06	1.58	0.000182101	NM_012229	NT5C2	5-nucleotidase, cytosolic II
9.84517	0.06804	10.5049	0.0069	1.58	0.00295925	ENST00000386114	-	ncrna:Mt_tRNA_pseudogene chromosome:NCBI36:5:134290179:134290247:-1 gene:ENSG00000208849
6.40085	0.0852	7.05874	0.029645	1.58	0.00699903	NR_002754	-	RNA, U5E small nuclear
4.18147	0.130728	4.8384	0.029825	1.58	0.0289525	NM_004694	SLC16A6	Solute carrier family 16, member 6 (monocarboxylic acid transporter 7)
6.27966	0.112156	6.93558	0.09929	1.58	0.0214528	NM_030952	NUAK2	NUAK family, SNF1-like kinase, 2
3.97358	0.090479	4.62866	0.247905	1.57	0.0323721	AF116675	-	Transcribed locus
5.6135	0.034341	6.26835	0.059205	1.57	0.000483497	NM_001400	S1PR1	Sphingosine-1-phosphate receptor 1
5.12191	0.0575	5.77623	0.29272	1.57	0.0302353	NM_007207	DUSP10	Dual specificity phosphatase 10
5.0382	0.119247	5.69216	0.07047	1.57	0.0237116	NM_024081	PRRG4	Proline rich Gla (G-carboxyglutamic acid) 4 (transmembrane)
5.99278	0.121573	6.64633	0.228075	1.57	0.0466217	NM_033412	MCART1	Mitochondrial carrier triple repeat 1
7.90214	0.089734	8.55535	0.152425	1.57	0.0162942	NM_012110	CHIC2	Cysteine-rich hydrophobic domain 2
8.1657	0.072947	8.81879	0.07158	1.57	0.0051884	BC071734	RPS20P27	Ribosomal protein S20 pseudogene 27
7.43892	0.079872	8.08981	0.08674	1.57	0.00767016	NM_138798	MITD1	MIT, microtubule interacting and transport, domain containing 1
3.94441	0.100987	4.59471	0.274345	1.57	0.0452506	NM_020299	AKR1B10	Aldo-keto reductase family 1, member B10 (aldose reductase)
7.58056	0.080623	8.23046	0.08025	1.57	0.0076049	NM_019554	S100A4	S100 calcium binding protein A4
8.60724	0.064807	9.25713	0.090485	1.57	0.00437222	NM_002898	RBMS2	RNA binding motif, single stranded interacting protein 2
9.05183	0.030264	9.70045	0.008675	1.57	0.000143154	NM_001628	AKR1B1	Aldo-keto reductase family 1, member B1 (aldose reductase)
6.86017	0.053018	7.50797	0.013595	1.57	0.00126198	NM_080424	SP110	SP110 nuclear body protein
7.06225	0.013179	7.70926	0.06669	1.57	0.000140462	NM_004973	JARID2	Jumonji, AT rich interactive domain 2
8.10732	0.02912	8.75372	0.04334	1.57	0.000225079	NM_016315	GULP1	GULP, engulfment adaptor PTB domain containing 1
6.34611	0.121004	6.99195	0.003355	1.56	0.0236285	NM_002547	OPHN1	Oligophrenin 1
6.80859	0.056856	7.45427	0.00619	1.56	0.00163791	NM_001113226	NTNG1	Netrin G1
6.02558	0.055406	6.671	0.26591	1.56	0.0242223	NR_001562	-	annexin A2 pseudogene 1
6.22055	0.03086	6.85995	0.06056	1.56	0.000419897	NM_032017	STK40	Serine/threonine kinase 40
5.91391	0.133225	6.55293	0.185155	1.56	0.0497552	NM_145326	ZNF493	Zinc finger protein 493
6.86048	0.121677	7.49901	0.149245	1.56	0.0352454	NM_001935	DPP4	Dipeptidyl-peptidase 4
6.23739	0.04345	6.87373	0.100405	1.55	0.0020763	NM_005195	CEBPD	CCAAT/enhancer binding protein (C/EBP), delta
7.33177	0.148876	7.96797	0.034365	1.55	0.0470426	NM_007001	SLC35D2	Solute carrier family 35, member D2
6.24145	0.090602	6.87764	0.11845	1.55	0.0144962	NM_006546	IGF2BP1	Insulin-like growth factor 2 mRNA binding protein 1
4.99726	0.105512	5.62981	0.047635	1.55	0.0170962	AB062477	-	Homo sapiens OK/SW-cl.41 mRNA, complete cds.
8.68508	0.029125	9.31744	0.14035	1.55	0.00279478	NM_148923	CYB5A	Cytochrome b5 type A (microsomal)
9.24578	0.090623	9.87628	0.00817	1.55	0.00976946	XM_001715418	-	ribosomal protein S29 pseudogene 3
7.36074	0.070026	7.9908	0.012655	1.55	0.0039254	NM_152663	RALGPS2	Ral GEF with PH domain and SH3 binding motif 2
7.08089	0.034779	7.70861	0.067475	1.55	0.000704399	NM_000110	DPYD	Dihydropyrimidine dehydrogenase
5.26631	0.087165	5.89369	0.02043	1.54	0.00879773	NM_000055	BCHE	Butyrylcholinesterase
3.70082	0.12533	4.32742	0.174935	1.54	0.0442989	NR_003366	-	ankyrin repeat domain 20B
5.24462	0.114736	5.87106	0.00978	1.54	0.0220097	NM_001982	ERBB3	V-erb-b2 erythroblastic leukemia viral oncogene homolog 3 (avian)
3.95886	0.042743	4.58486	0.186605	1.54	0.00879163	ENST00000387953	-	ncrna:snRNA_pseudogene chromosome:NCBI36:9:33858537:33858665:1 gene:ENSG00000210688
5.68786	0.105051	6.31345	0.13271	1.54	0.0242642	NM_024087	ASB9	Ankyrin repeat and SOCS box-containing 9
4.23167	0.087406	4.85579	0.169995	1.54	0.0203316	ENST00000385923	-	ncrna:scRNA_pseudogene chromosome:NCBI36:2:102626678:102626773:-1 gene:ENSG00000208658
5.4917	0.098818	6.11559	0.093205	1.54	0.0171336	NM_139017	IL31RA	Interleukin 31 receptor A
10.9105	0.018907	11.5343	0.0034	1.54	2.5554e-05	ENST00000385501	-	ncrna:Mt_tRNA_pseudogene chromosome:NCBI36:2:155828771:155828839:1 gene:ENSG00000208236
5.89566	0.004775	6.51811	0.07563	1.54	0.000185719	NM_021013	KRT34	Keratin 34
8.51328	0.076952	9.13567	0.00301	1.54	0.00572494	NM_152261	C12orf23	Chromosome 12 open reading frame 23
3.23364	0.079202	3.85592	0.25019	1.54	0.0325977	NM_012281	KCND2	Potassium voltage-gated channel, Shal-related subfamily, member 2
7.81199	0.085801	8.43413	0.000185	1.54	0.00843657	NM_001114394	PAPD4	PAP associated domain containing 4
7.80595	0.042354	8.42706	0.0017	1.54	0.000613678	NM_001962	EFNA5	Ephrin-A5
3.26103	0.100889	3.88063	0.197725	1.54	0.0329953	NM_001145029	ANKRD30B	Ankyrin repeat domain 30B
6.95971	0.043185	7.57927	0.044375	1.54	0.000911947	NM_001008211	OPTN	Optineurin
6.81836	0.063143	7.43769	0.10696	1.54	0.00577589	NM_000422	KRT17	Keratin 17
8.07708	0.064206	8.69402	0.06163	1.53	0.00396839	NM_000367	TPMT	Thiopurine S-methyltransferase
6.78559	0.072951	7.40214	0.00532	1.53	0.00489048	NM_004572	PKP2	Plakophilin 2
7.42471	0.039655	8.04092	0.07515	1.53	0.00120867	NM_006606	RBBP9	Retinoblastoma binding protein 9
5.66591	0.133324	6.28152	0.11559	1.53	0.0440345	NM_001402	EEF1A1	Eukaryotic translation elongation factor 1 alpha 1
6.99936	0.099708	7.61469	0.0026	1.53	0.0146843	NM_005727	TSPAN1	Tetraspanin 1
2.86504	0.099063	3.47985	0.087895	1.53	0.017688	ENST00000363265	-	ncrna:misc_RNA chromosome:NCBI36:12:111071547:111071659:1 gene:ENSG00000200135
7.12868	0.088811	7.74186	0.06729	1.53	0.0117154	NM_030955	ADAMTS12	ADAM metallopeptidase with thrombospondin type 1 motif, 12
10.3706	0.049067	10.9837	0.0073	1.53	0.00114318	NM_003289	TPM2	Tropomyosin 2 (beta)
5.29568	0.069857	5.90691	0.066675	1.53	0.00556123	NM_004440	EPHA7	EPH receptor A7
9.56707	0.082078	10.1782	0.1743	1.53	0.0199373	8084715	-
6.18513	0.087918	6.795	0.221825	1.53	0.0322395	NM_018351	FGD6	FYVE, RhoGEF and PH domain containing 6
7.64	0.076515	8.24968	0.09733	1.53	0.00921019	NM_014689	DOCK10	Dedicator of cytokinesis 10
3.98072	0.080618	4.58962	0.020205	1.53	0.00744239	NM_014831	LBA1	Lupus brain antigen 1
5.91669	0.113391	6.52283	0.046885	1.52	0.0245829	NM_033554	HLA-DPA1	Major histocompatibility complex, class II, DP alpha 1
5.91669	0.113391	6.52283	0.046885	1.52	0.0245829	NM_033554	HLA-DPA1	Major histocompatibility complex, class II, DP alpha 1
8.91557	0.053719	9.52154	0.025275	1.52	0.00179218	NM_006933	MRPS6	Mitochondrial ribosomal protein S6
2.7085	0.011729	3.31437	0.24941	1.52	0.0169482	ENST00000362659	-	ncrna:snRNA chromosome:NCBI36:4:102864057:102864160:1 gene:ENSG00000199529
6.1872	0.103099	6.79214	0.053665	1.52	0.0186779	NM_001114132	NBEAL1	Neurobeachin-like 1
6.43543	0.078001	7.0399	0.08722	1.52	0.00930977	NM_032581	FAM126A	Family with sequence similarity 126, member A
7.23238	0.095533	7.8362	0.022535	1.52	0.0137586	NM_000393	COL5A2	Collagen, type V, alpha 2
7.7351	0.021626	8.33886	0.013515	1.52	5.55747e-05	NM_012120	CD2AP	CD2-associated protein
4.24093	0.078027	4.84246	0.070965	1.52	0.0085345	NM_152280	SYT11	Synaptotagmin XI
4.93836	0.033792	5.53906	0.283385	1.52	0.029306	ENST00000305402	-	cdna:pseudogene chromosome:NCBI36:6:99729326:99730110:1 gene:ENSG00000168768
3.42774	0.087858	4.02829	0.028245	1.52	0.0106723	ENST00000294662	-	cdna:pseudogene chromosome:NCBI36:1:89342556:89343038:-1 gene:ENSG00000162644
10.7849	0.042214	11.385	0.11785	1.52	0.00333899	NM_021109	TMSB4X	Thymosin beta 4, X-linked
7.52785	0.026489	8.128	0.00529	1.52	0.000113449	NM_007220	CA5B	Carbonic anhydrase VB, mitochondrial
3.52546	0.026943	4.12556	0.065525	1.52	0.000458822	ENST00000385467	-	ncrna:snoRNA_pseudogene chromosome:NCBI36:2:172729005:172729092:-1 gene:ENSG00000208202
3.60779	0.100106	4.20751	0.164015	1.52	0.0293876	NM_005691	ABCC9	ATP-binding cassette, sub-family C (CFTR/MRP), member 9
8.19563	0.012119	8.79392	0.047895	1.51	6.4947e-05	ENST00000295549	-	hypothetical protein LOC375295
8.30432	0.028714	8.90245	0.062295	1.51	0.000483484	NM_000422	KRT17	Keratin 17
6.09451	0.02085	6.69257	0.10772	1.51	0.00120944	NM_032456	PCDH7	Protocadherin 7
11.0784	0.084477	11.6756	0.0215	1.51	0.00939519	NM_004368	CNN2	Calponin 2
5.49868	0.089686	6.09577	0.12618	1.51	0.0183222	NM_003764	STX11	Syntaxin 11
7.20653	0.112883	7.8034	0.068785	1.51	0.0267616	NM_006989	RASA4	RAS p21 protein activator 4
7.91326	0.077686	8.50948	0.04153	1.51	0.00749651	BC012298	C11orf54	Chromosome 11 open reading frame 54
6.74365	0.110493	7.33932	0.14181	1.51	0.033423	NM_001005781	SUMO1	SMT3 suppressor of mif two 3 homolog 1 (S. cerevisiae)
6.675	0.054759	7.27052	0.10191	1.51	0.00447011	NM_000332	ATXN1	Ataxin 1
3.03061	0.087761	3.62573	0.024235	1.51	0.0108867	AY032661	-	Homo sapiens lung squamous cell carcinoma related protein-2 mRNA, complete cds.
7.1142	0.055736	7.7089	0.010705	1.51	0.00208794	XM_001732839	-	ribosomal protein L21 pseudogene 93
6.10498	0.084975	6.6994	0.178135	1.51	0.0239457	NR_003001	-	small Cajal body-specific RNA 7
7.26189	0.115026	7.85595	0.130555	1.51	0.0353888	ENST00000385614	-	ncrna:Mt_tRNA_pseudogene chromosome:NCBI36:2:131859603:131859674:1 gene:ENSG00000208349
9.2693	0.130209	9.86237	0.043595	1.51	0.0396099	NM_015523	REXO2	REX2, RNA exonuclease 2 homolog (S. cerevisiae)
10.0298	0.05702	10.6225	0.04835	1.51	0.00281225	NM_002948	RPL15	Ribosomal protein L15
6.50873	0.100836	7.10077	0.10736	1.51	0.0229675	NM_018042	SLFN12	Schlafen family member 12
4.96739	0.071606	5.55929	0.018835	1.51	0.00540118	NM_002609	PDGFRB	Platelet-derived growth factor receptor, beta polypeptide
8.86882	0.080274	9.45863	0.04482	1.51	0.00880245	NM_001175	ARHGDIB	Rho GDP dissociation inhibitor (GDI) beta
6.6064	0.067421	7.19598	0.06984	1.5	0.00580926	NM_001130020	ATP6V0A1	ATPase, H+ transporting, lysosomal V0 subunit a1
10.323	0.060484	10.9092	0.09215	1.5	0.00537724	NM_012137	DDAH1	Dimethylarginine dimethylaminohydrolase 1
8.73826	0.026703	9.32437	0.005745	1.5	0.000128816	NM_004417	DUSP1	Dual specificity phosphatase 1
6.91776	0.041116	7.5035	0.047495	1.5	0.00100907	NM_181861	APAF1	Apoptotic peptidase activating factor 1
5.6086	0.089957	6.19393	0.122775	1.5	0.0192794	NM_197941	ADAMTS6	ADAM metallopeptidase with thrombospondin type 1 motif, 6
5.88637	0.040495	6.47155	0.01716	1.5	0.000687265	NR_026715	-	ribosomal protein L13a pseudogene 6
5.13575	0.103292	5.72054	0.09283	1.5	0.0239409	NM_001076678	ZNF493	Zinc finger protein 493
4.94897	0.063012	5.53343	0.24108	1.5	0.0289934	NM_000600	IL6	Interleukin 6 (interferon, beta 2)
5.94359	0.102989	6.52761	0.096735	1.5	0.024234	NM_025134	CHD9	Chromodomain helicase DNA binding protein 9
7.06138	0.098182	7.6452	0.09412	1.5	0.0209903	NM_001657	AREG	Amphiregulin
8.96401	0.037827	9.54782	0.017335	1.5	0.000537935	NM_000692	ALDH1B1	Aldehyde dehydrogenase 1 family, member B1
6.56362	0.120615	7.14711	0.0537	1.5	0.0337577	NM_001548	IFIT1	Interferon-induced protein with tetratricopeptide repeats 1
7.71549	0.014357	8.29897	0.007745	1.5	1.21258e-05	NM_001143998	SEC14L1	SEC14-like 1 (S. cerevisiae)
6.75382	0.039964	7.33691	0.03318	1.5	0.00077147	NM_004425	ECM1	Extracellular matrix protein 1
9.45723	0.061405	10.0393	0.0375	1.5	0.00358485	NM_006832	FERMT2	Fermitin family homolog 2 (Drosophila)
7.77729	0.069797	8.35895	0.019345	1.5	0.00525692	NM_001102420	ZFAND5	Zinc finger, AN1-type domain 5
7.48046	0.062947	8.0618	0.01424	1.5	0.0035869	NM_024576	OGFRL1	Opioid growth factor receptor-like 1
10.2933	0.023221	10.8744	0.05505	1.5	0.00027742	NM_006016	CD164	CD164 molecule, sialomucin
7.66158	0.065048	8.23987	0.05363	1.49	0.00493741	NM_000933	PLCB4	Phospholipase C, beta 4
6.92915	0.102638	7.50689	0.05308	1.49	0.0213592	NM_004227	CYTH3	Cytohesin 3
6.78754	0.079424	7.36524	0.022215	1.49	0.00853714	NM_002639	SERPINB5	Serpin peptidase inhibitor, clade B (ovalbumin), member 5
4.40116	0.080074	4.97877	0.083365	1.49	0.0114586	NM_000519	HBD	Hemoglobin, delta
8.72361	0.025724	9.30119	0.04382	1.49	0.000251846	NM_021961	TEAD1	TEA domain family member 1 (SV40 transcriptional enhancer factor)
9.25237	0.046245	9.82958	0.045185	1.49	0.0015091	NM_004078	CSRP1	Cysteine and glycine-rich protein 1
3.44448	0.058898	4.02111	0.167465	1.49	0.0130536	ENST00000385990	-	ncrna:Mt_tRNA_pseudogene chromosome:NCBI36:X:125690704:125690768:-1 gene:ENSG00000208725
11.1645	0.091312	11.7393	0.01095	1.49	0.0137851	NM_001753	CAV1	Caveolin 1, caveolae protein, 22kDa
8.63861	0.066273	9.21298	0.05507	1.49	0.0054288	NM_001033049	ADARB1	Adenosine deaminase, RNA-specific, B1 (RED1 homolog rat)
8.38872	0.029656	8.96264	0.01577	1.49	0.000227795	NM_025160	WDR26	WD repeat domain 26
8.29473	0.062407	8.86811	0.149105	1.49	0.0118307	NM_019006	ZFAND6	Zinc finger, AN1-type domain 6
4.39528	0.091204	4.96852	0.143485	1.49	0.0243268	NM_152355	ZNF441	Zinc finger protein 441
5.94967	0.096747	6.52273	0.07889	1.49	0.0200047	NM_198159	MITF	Microphthalmia-associated transcription factor
5.02285	0.091977	5.59468	0.02045	1.49	0.0145208	NM_005767	P2RY5	Purinergic receptor P2Y, G-protein coupled, 5
9.38409	0.040837	9.95589	0.015175	1.49	0.000766037	NM_001135638	PIP5K1A	Phosphatidylinositol-4-phosphate 5-kinase, type I, alpha
4.10955	0.081433	4.68134	0.04701	1.49	0.0103683	ENST00000386447	-	ncrna:rRNA_pseudogene chromosome:NCBI36:3:120730933:120731013:1 gene:ENSG00000209182
7.31846	0.055064	7.88901	0.043195	1.49	0.00276384	NM_005012	ROR1	Receptor tyrosine kinase-like orphan receptor 1
6.09144	0.123755	6.66153	0.03662	1.48	0.0380691	NM_052854	CREB3L1	CAMP responsive element binding protein 3-like 1
6.10053	0.090567	6.66972	0.00087	1.48	0.0138083	NM_022470	ZMAT3	Zinc finger, matrin type 3
7.90773	0.086665	8.47692	0.041045	1.48	0.0126573	NM_014779	TSC22D2	TSC22 domain family, member 2
6.43933	0.018488	7.00813	0.10794	1.48	0.00136548	NM_175061	JAZF1	JAZF zinc finger 1
7.13473	0.05694	7.70151	0.070925	1.48	0.00409017	NM_003358	UGCG	UDP-glucose ceramide glucosyltransferase
8.11919	0.068783	8.68553	0.21205	1.48	0.0269098	ENST00000304108	-	cdna:pseudogene chromosome:NCBI36:X:26676067:26676390:1 gene:ENSG00000170817
3.06472	0.069248	3.63063	0.157685	1.48	0.0162614	NM_001870	CPA3	Carboxypeptidase A3 (mast cell)
7.93151	0.083187	8.49728	0.00857	1.48	0.0105763	NM_021970	MAPKSP1	MAPK scaffold protein 1
4.43223	0.092352	4.99746	0.03452	1.48	0.0156873	NM_001040260	DCLK2	Doublecortin-like kinase 2
7.36038	0.018834	7.92537	0.073685	1.48	0.000446201	NM_152644	FAM24B	Family with sequence similarity 24, member B
8.49784	0.07637	9.06259	0.085875	1.48	0.0109867	NM_001031716	OBFC2A	Oligonucleotide/oligosaccharide-binding fold containing 2A
4.11374	0.091115	4.67828	0.042345	1.48	0.0153714	NM_004867	ITM2A	Integral membrane protein 2A
5.53571	0.092578	6.10022	0.10329	1.48	0.0208456	NM_001893	CSNK1D	Casein kinase 1, delta
7.76646	0.051086	8.33047	0.099255	1.48	0.00448813	NM_003344	UBE2H	Ubiquitin-conjugating enzyme E2H (UBC8 homolog, yeast)
7.31105	0.13346	7.87395	0.042645	1.48	0.0494004	NM_003633	ENC1	Ectodermal-neural cortex (with BTB-like domain)
10.3721	0.048186	10.9343	0.0505	1.48	0.0020239	NM_000700	ANXA1	Annexin A1
2.02961	0.034746	2.59075	0.14093	1.48	0.00510387	ENST00000362766	-	ncrna:misc_RNA chromosome:NCBI36:18:20263467:20263571:1 gene:ENSG00000199636
7.01387	0.08682	7.57466	0.11009	1.48	0.0187123	NM_018306	TMEM40	Transmembrane protein 40
9.0101	0.054988	9.57042	0.044545	1.47	0.00297474	NM_030940	ISCA1	Iron-sulfur cluster assembly 1 homolog (S. cerevisiae)
4.86684	0.054923	5.42636	0.11499	1.47	0.0066858	NM_016323	HERC5	Hect domain and RLD 5
7.61692	0.018646	8.17554	0.01867	1.47	5.03739e-05	NM_002756	MAP2K3	Mitogen-activated protein kinase kinase 3
6.37684	0.060763	6.93417	0.089465	1.47	0.00633673	NM_016201	AMOTL2	Angiomotin like 2
3.13381	0.11694	3.69112	0.005685	1.47	0.0336462	XM_001133831	RPL29P30	Ribosomal protein L29 pseudogene 30
6.75298	0.066155	7.30983	0.01159	1.47	0.00500079	NM_004041	ARRB1	Arrestin, beta 1
9.92676	0.038484	10.4834	0.0091	1.47	0.000658597	ENST00000380834	-	centromere protein O
5.97473	0.082814	6.53043	0.01748	1.47	0.0111864	NM_020964	KIAA1632	KIAA1632
7.35299	0.083875	7.90818	0.04972	1.47	0.0127566	ENST00000405556	-	cdna:pseudogene chromosome:NCBI36:10:15081108:15082083:-1 gene:ENSG00000216732
8.96886	0.03844	9.52372	0.04673	1.47	0.000995763	NM_014547	TMOD3	Tropomodulin 3 (ubiquitous)
7.07064	0.050821	7.62467	0.070755	1.47	0.00320958	NR_024607	-	hypothetical protein MGC16121
9.40011	0.032369	9.95353	0.02761	1.47	0.000422333	NM_032412	C5orf32	Chromosome 5 open reading frame 32
8.10493	0.024717	8.65812	0.014435	1.47	0.000131047	NM_001101802	PHF21A	PHD finger protein 21A
5.8138	0.032734	6.36672	0.003645	1.47	0.000355729	NM_001012967	DDX60L	DEAD (Asp-Glu-Ala-Asp) box polypeptide 60-like
9.62011	0.037629	10.1727	0.15015	1.47	0.00687962	XM_927887	RPS15AP11	Ribosomal protein S15a pseudogene 11
6.27832	0.043607	6.83051	0.07969	1.47	0.002489	NM_020898	CALCOCO1	Calcium binding and coiled-coil domain 1
9.15008	0.058576	9.70209	0.103645	1.47	0.00701767	ENST00000387534	-	ncrna:rRNA_pseudogene chromosome:NCBI36:Y:3065051:3065141:1 gene:ENSG00000210269
7.10163	0.060003	7.6525	0.006145	1.46	0.00362111	NM_058241	CCNT2	Cyclin T2
10.0775	0.105037	10.6278	0.0975	1.46	0.0309017	NM_001099693	RPL31	Ribosomal protein L31
1.66607	0.027639	2.21597	0.182415	1.46	0.00991763	ENST00000410515	-	ncrna:snRNA chromosome:NCBI36:2:149930365:149930514:-1 gene:ENSG00000222447
7.29491	0.024792	7.84399	0.079385	1.46	0.000854337	NM_015531	C2CD3	C2 calcium-dependent domain containing 3
7.08176	0.079786	7.63047	0.089055	1.46	0.0140073	NM_022748	TNS3	Tensin 3
6.83892	0.045205	7.38731	0.16955	1.46	0.0114914	NM_182490	ZNF227	Zinc finger protein 227
5.41638	0.110663	5.96406	0.088185	1.46	0.0349291	NR_003610	-	pyridoxal-dependent decarboxylase domain containing 2
4.23074	0.093198	4.77583	0.090715	1.46	0.0222886	NR_003365	-	SGT1, suppressor of G2 allele of SKP1 like 1 (S. cerevisiae)
10.5369	0.05991	11.0809	0.0954	1.46	0.00710634	AK290098	C7orf11	Chromosome 7 open reading frame 11
7.44707	0.015533	7.98998	0.038645	1.46	8.19556e-05	NM_020733	HEG1	HEG homolog 1 (zebrafish)
8.2347	0.033741	8.77717	0.029095	1.46	0.000538634	NM_014876	JOSD1	Josephin domain containing 1
11.46	0.083551	12.0021	0.13145	1.46	0.0219783	NC_001807	-	gi|17981852|ref|NC_001807.4|:12208-12266; gene=TRNS2; product=tRNA-Ser
5.24576	0.075118	5.78782	0.082115	1.46	0.0117547	NM_014989	RIMS1	Regulating synaptic membrane exocytosis 1
3.55201	0.100884	4.09331	0.016345	1.46	0.023391	ENST00000387638	-	ncrna:tRNA_pseudogene chromosome:NCBI36:10:74951062:74951123:1 gene:ENSG00000210373
6.33034	0.08718	6.87136	0.08572	1.46	0.0184687	NM_170692	RASAL2	RAS protein activator like 2
4.86688	0.052765	5.40786	0.12543	1.45	0.00801498	NM_182961	SYNE1	Spectrin repeat containing, nuclear envelope 1
7.64794	0.076045	8.18876	0.074855	1.45	0.0116979	NM_001159	AOX1	Aldehyde oxidase 1
7.83462	0.074579	8.37525	0.00692	1.45	0.00846561	NM_002040	GABPA	GA binding protein transcription factor, alpha subunit 60kDa
7.90076	0.121736	8.44066	0.02599	1.45	0.042157	NM_019109	ALG1	Asparagine-linked glycosylation 1, beta-1,4-mannosyltransferase homolog (S. cerevisiae)
7.02006	0.062771	7.55966	0.051265	1.45	0.00555518	NM_003877	SOCS2	Suppressor of cytokine signaling 2
3.5448	0.048332	4.08398	0.05631	1.45	0.00255894	NM_020311	CXCR7	Chemokine (C-X-C motif) receptor 7
8.88412	0.046544	9.42248	0.210405	1.45	0.0213237	NM_016120	RLIM	Ring finger protein, LIM domain interacting
3.36723	0.109412	3.90542	0.010255	1.45	0.0305915	ENST00000387927	-	ncrna:snoRNA_pseudogene chromosome:NCBI36:5:55332104:55332206:-1 gene:ENSG00000210662
5.18273	0.049006	5.72089	0.165145	1.45	0.0126005	NM_001103184	FMN1	Formin 1
5.08763	0.090475	5.62571	0.13867	1.45	0.028277	NM_000266	NDP	Norrie disease (pseudoglioma)
4.58085	0.082464	5.11794	0.119075	1.45	0.020112	ENST00000388669	-	ncrna:Mt_tRNA_pseudogene chromosome:NCBI36:3:108095751:108095808:-1 gene:ENSG00000211404
7.78333	0.035482	8.31832	0.109545	1.45	0.00334631	NM_006286	TFDP2	Transcription factor Dp-2 (E2F dimerization partner 2)
7.18577	0.078391	7.71939	0.00105	1.45	0.0105124	NM_014147	-	Homo sapiens HSPC047 protein (HSPC047), mRNA.
6.36881	0.075545	6.90229	0.072605	1.45	0.0118512	NM_178140	PDZD2	PDZ domain containing 2
7.48418	0.085521	8.01718	0.00376	1.45	0.0142108	NM_173490	TMEM171	Transmembrane protein 171
7.92743	0.049784	8.46032	0.03816	1.45	0.00242942	NM_003618	MAP4K3	Mitogen-activated protein kinase kinase kinase kinase 3
3.28509	0.108716	3.8169	0.13888	1.45	0.0444936	ENST00000391313	-	ncrna:snoRNA chromosome:NCBI36:14:44627196:44627261:1 gene:ENSG00000212615
6.7812	0.068693	7.31224	0.2618	1.44	0.0494895	NM_001039966	GPER	G protein-coupled estrogen receptor 1
7.06218	0.067196	7.59315	0.00261	1.44	0.00622412	NM_019844	SLCO1B3	Solute carrier organic anion transporter family, member 1B3
3.82164	0.074454	4.35212	0.156885	1.44	0.0227406	X52357	ZNF29	Zinc finger protein 29 pseudogene
6.41904	0.086406	6.94942	0.003305	1.44	0.0149544	NM_001008735	HMGB1L1	High-mobility group box 1-like 1
6.82418	0.070865	7.3542	0.04379	1.44	0.0084326	NM_030758	OSBP2	Oxysterol binding protein 2
3.06616	0.068309	3.59502	0.110345	1.44	0.012558	NM_176891	IFNE	Interferon, epsilon
6.18723	0.026341	6.71565	0.02487	1.44	0.000237173	NM_004796	NRXN3	Neurexin 3
8.20558	0.070351	8.73394	0.16456	1.44	0.0223367	NM_006745	SC4MOL	Sterol-C4-methyl oxidase-like
6.34742	0.060647	6.87511	0.05813	1.44	0.00568541	NM_000161	GCH1	GTP cyclohydrolase 1
5.80095	0.059713	6.3278	0.03337	1.44	0.00457948	NM_007257	PNMA2	Paraneoplastic antigen MA2
6.66066	0.058508	7.1872	0.156485	1.44	0.015449	XM_001726901	-	ribosomal protein S12 pseudogene 4
6.75215	0.028795	7.27826	0.21771	1.44	0.0198758	NM_003929	RAB7L1	RAB7, member RAS oncogene family-like 1
7.10766	0.057756	7.63286	0.100295	1.44	0.00778566	NM_016644	PRR16	Proline rich 16
8.5993	0.097911	9.12447	0.04726	1.44	0.0247081	NM_003064	SLPI	Secretory leukocyte peptidase inhibitor
5.78752	0.054997	6.31262	0.026475	1.44	0.00334952	NM_001008237	TTC32	Tetratricopeptide repeat domain 32
7.76797	0.03145	8.29303	0.04639	1.44	0.000675601	ENST00000388661	-	ncrna:Mt_tRNA_pseudogene chromosome:NCBI36:9:94341562:94341629:1 gene:ENSG00000211396
7.65013	0.098886	8.17516	0.042105	1.44	0.0251849	NM_006517	SLC16A2	Solute carrier family 16, member 2 (monocarboxylic acid transporter 8)
5.79672	0.043654	6.32149	0.041835	1.44	0.00172247	XR_037098	-	ribosomal protein L23a pseudogene 38
8.05978	0.043284	8.58426	0.07272	1.44	0.0026376	NM_004370	COL12A1	Collagen, type XII, alpha 1
7.17192	0.094008	7.69573	0.050725	1.44	0.0222054	NM_198449	EMB	Embigin homolog (mouse)
8.15709	0.059981	8.68026	0.031965	1.44	0.00473636	NM_033515	ARHGAP18	Rho GTPase activating protein 18
2.5773	0.123957	3.10028	0.003445	1.44	0.0481918	8035787	-
4.70043	0.024184	5.22302	0.20517	1.44	0.016181	NM_005398	PPP1R3C	Protein phosphatase 1, regulatory (inhibitor) subunit 3C
2.69111	0.015049	3.21355	0.05867	1.44	0.000249978	NM_153714	C10orf67	Chromosome 10 open reading frame 67
3.97029	0.087332	4.49232	0.07111	1.44	0.0194089	ENST00000387156	-	ncrna:Mt_tRNA_pseudogene chromosome:NCBI36:5:5449518:5449586:1 gene:ENSG00000209891
9.76018	0.025171	10.2822	0.0326	1.44	0.00025726	NM_006622	PLK2	Polo-like kinase 2 (Drosophila)
6.67436	0.064689	7.19601	0.038805	1.44	0.00642018	NM_014572	LATS2	LATS, large tumor suppressor, homolog 2 (Drosophila)
8.46782	0.036363	8.98841	0.057975	1.43	0.00132447	NM_015049	TRAK2	Trafficking protein, kinesin binding 2
5.12355	0.077141	5.64394	0.01473	1.43	0.0109587	NM_144689	ZNF420	Zinc finger protein 420
5.62315	0.084308	6.14329	0.08274	1.43	0.0188108	NM_025208	PDGFD	Platelet derived growth factor D
8.58922	0.008479	9.10936	0.01543	1.43	5.13482e-06	NM_004787	SLIT2	Slit homolog 2 (Drosophila)
8.01463	0.108705	8.53419	0.036315	1.43	0.0342784	NM_133494	NEK7	NIMA (never in mitosis gene a)-related kinase 7
6.16019	0.064557	6.67891	0.054705	1.43	0.00716929	NM_003239	TGFB3	Transforming growth factor, beta 3
8.27077	0.085408	8.78927	0.004315	1.43	0.0155217	NM_020390	EIF5A2	Eukaryotic translation initiation factor 5A2
7.8208	0.09739	8.33813	0.01118	1.43	0.0240696	NR_024168	-	toll-like receptor 4
5.64184	0.046273	6.15864	0.116965	1.43	0.00659961	NM_000901	NR3C2	Nuclear receptor subfamily 3, group C, member 2
10.1155	0.03409	10.6321	0.08995	1.43	0.00234623	NC_001807	-	gi|17981852|ref|NC_001807.4|:12267-12337; gene=TRNL2; product=tRNA-Leu
2.93711	0.062051	3.4537	0.099355	1.43	0.00969291	ENST00000410673	-	ncrna:misc_RNA chromosome:NCBI36:2:161442304:161442605:1 gene:ENSG00000222605
5.80609	0.051856	6.32216	0.102845	1.43	0.00671488	AK096570	LOC643837	Hypothetical LOC643837
10.7393	0.04652	11.2552	0.26165	1.43	0.0418858	ENST00000386811	-	ncrna:Mt_tRNA_pseudogene chromosome:NCBI36:14:32023834:32023899:1 gene:ENSG00000209546
3.70245	0.070408	4.21831	0.164365	1.43	0.0241018	ENST00000387835	-	ncrna:snoRNA_pseudogene chromosome:NCBI36:2:9036475:9036578:1 gene:ENSG00000210570
3.01422	0.080484	3.52962	0.111935	1.43	0.0206078	NR_003667	-	suppressor of G2 allele of SKP1 pseudogene (S. cerevisiae)
3.7465	0.041108	4.26122	0.114585	1.43	0.00529248	ENST00000302336	-	cdna:pseudogene chromosome:NCBI36:4:184641637:184642332:1 gene:ENSG00000168561
7.96725	0.081346	8.48035	0.005435	1.43	0.0136561	ENST00000411307	-	ncrna:rRNA chromosome:NCBI36:11:10488052:10488742:-1 gene:ENSG00000223239
6.47771	0.039857	6.99078	0.07376	1.43	0.00238081	NM_014575	SCHIP1	Schwannomin interacting protein 1
6.53532	0.072195	7.04769	0.04405	1.43	0.0100987	ENST00000387790	-	ncrna:miRNA_pseudogene chromosome:NCBI36:8:30329519:30329628:-1 gene:ENSG00000210525
6.59611	0.053991	7.10846	0.067535	1.43	0.00488292	NM_007039	PTPN21	Protein tyrosine phosphatase, non-receptor type 21
6.45631	0.07358	6.96842	0.029535	1.43	0.0101927	NM_005966	NAB1	NGFI-A binding protein 1 (EGR1 binding protein 1)
8.73828	0.035704	9.24982	0.02064	1.43	0.000744984	NM_006457	PDLIM5	PDZ and LIM domain 5
8.52369	0.096686	9.03514	0.14775	1.43	0.0402565	CR601484	-	Transcribed locus, strongly similar to XP_001138838.1 PREDICTED: similar to transcription factor EF1(A) [Pan troglodytes]
3.1146	0.047103	3.62595	0.11127	1.43	0.00647377	NM_007115	TNFAIP6	Tumor necrosis factor, alpha-induced protein 6
5.92885	0.073984	6.43979	0.1318	1.42	0.0204132	NM_005671	UBXN8	UBX domain protein 8
10.3497	0.065604	10.8606	0.04245	1.42	0.0073862	NM_004048	B2M	Beta-2-microglobulin
11.141	0.061147	11.6516	0.1239	1.42	0.0127492	NR_003041	-	small nucleolar RNA, C/D box 13
8.62032	0.094426	9.13077	0.043135	1.42	0.0239544	NM_002491	NDUFB3	NADH dehydrogenase (ubiquinone) 1 beta subcomplex, 3, 12kDa
10.629	0.118939	11.139	0.00715	1.42	0.046027	NM_001660	ARF4	ADP-ribosylation factor 4
7.7973	0.019736	8.30623	0.061915	1.42	0.000451632	NM_003983	SLC7A6	Solute carrier family 7 (cationic amino acid transporter, y+ system), member 6
4.2289	0.058052	4.73734	0.06879	1.42	0.00627103	NM_001135924	VWDE	Von Willebrand factor D and EGF domains
9.73124	0.063846	10.2394	0.11045	1.42	0.0123049	CR614585	-	Transcribed locus, strongly similar to NP_034369.1 ferritin heavy chain 1 [Mus musculus]
8.31644	0.044467	8.82413	0.045605	1.42	0.00216789	NM_001009555	SH3D19	SH3 domain containing 19
9.25877	0.080526	9.76642	0.010855	1.42	0.0137343	NM_018948	ERRFI1	ERBB receptor feedback inhibitor 1
6.82181	0.076398	7.32946	0.078145	1.42	0.0150024	NM_018000	MREG	Melanoregulin
7.83614	0.039076	8.3426	0.1067	1.42	0.00447889	NM_004093	EFNB2	Ephrin-B2
9.90185	0.05352	10.4078	0.15475	1.42	0.0151715	XM_001723424	-	ribosomal protein SA pseudogene 12
9.19517	0.024782	9.70081	0.03907	1.42	0.000333376	NM_022831	AIDA	Axin interactor, dorsalization associated
6.98568	0.046938	7.48993	0.112645	1.42	0.00690631	NM_015028	TNIK	TRAF2 and NCK interacting kinase
8.57623	0.077803	9.08006	0.012535	1.42	0.0125674	NM_001233	CAV2	Caveolin 2
7.87908	0.024014	8.38287	0.0691	1.42	0.00082049	NM_005935	AFF1	AF4/FMR2 family, member 1
8.00789	0.049489	8.51064	0.025125	1.42	0.00268261	NM_004280	EEF1E1	Eukaryotic translation elongation factor 1 epsilon 1
9.29617	0.017137	9.79794	0.02295	1.42	6.81633e-05	NM_001901	CTGF	Connective tissue growth factor
5.91856	0.067206	6.42023	0.137075	1.42	0.0187103	NM_032305	POLR3GL	Polymerase (RNA) III (DNA directed) polypeptide G (32kD)-like
8.76014	0.099706	9.26177	0.0052	1.42	0.0284816	NM_181690	AKT3	V-akt murine thymoma viral oncogene homolog 3 (protein kinase B, gamma)
3.48989	0.037245	3.99058	0.03367	1.41	0.0010953	AK128036	-	CDNA FLJ46155 fis, clone TESTI4001517
7.82761	0.043601	8.32761	0.084955	1.41	0.00392282	NM_004075	CRY1	Cryptochrome 1 (photolyase-like)
11.5609	0.022432	12.0589	0.0906	1.41	0.00154936	NC_001807	-	gi|17981852|ref|NC_001807.4|:c5730-5658; gene=TRNN; product=tRNA-Asn
11.5609	0.022432	12.0589	0.0906	1.41	0.00154936	NC_001807	-	gi|17981852|ref|NC_001807.4|:c5730-5658; gene=TRNN; product=tRNA-Asn
7.96395	0.024499	8.46123	0.047235	1.41	0.000442937	NM_198273	LYSMD3	LysM, putative peptidoglycan-binding, domain containing 3
6.47957	0.089599	6.97668	0.103115	1.41	0.0286315	NM_032875	FBXL20	F-box and leucine-rich repeat protein 20
5.55211	0.030081	6.04915	0.107735	1.41	0.00340372	NM_020152	C21orf7	Chromosome 21 open reading frame 7
8.95585	0.099267	9.45213	0.111615	1.41	0.0388158	NR_023358	-	small Cajal body-specific RNA 9-like (retrotransposed)
7.55943	0.009521	8.05497	0.07422	1.41	0.00048246	NM_198595	AFAP1	Actin filament associated protein 1
8.26452	0.047077	8.75996	0.120665	1.41	0.00835517	NM_018695	ERBB2IP	Erbb2 interacting protein
7.68876	0.105511	8.18398	0.04125	1.41	0.0365776	NM_002372	MAN2A1	Mannosidase, alpha, class 2A, member 1
2.49512	0.06099	2.99025	0.182385	1.41	0.0265459	ENST00000364804	-	ncrna:snoRNA chromosome:NCBI36:X:113073744:113073956:-1 gene:ENSG00000201674
4.18804	0.05488	4.68283	0.052	1.41	0.00497366	ENST00000364523	-	ncrna:snoRNA chromosome:NCBI36:10:79797270:79797386:1 gene:ENSG00000201393
2.11481	0.018554	2.60952	0.19897	1.41	0.0167015	NM_002974	SERPINB4	Serpin peptidase inhibitor, clade B (ovalbumin), member 4
4.56023	0.029258	5.05487	0.07156	1.41	0.00133937	NM_014439	IL1F7	Interleukin 1 family, member 7 (zeta)
6.4486	0.106822	6.94304	0.024545	1.41	0.0372114	NM_020754	CDGAP	Cdc42 GTPase-activating protein
8.296	0.06553	8.78995	0.0825	1.41	0.0110795	NM_000366	TPM1	Tropomyosin 1 (alpha)
8.95465	0.035391	9.44811	0.11236	1.41	0.00474749	NM_001821	CHML	Choroideremia-like (Rab escort protein 2)
7.0419	0.044231	7.53504	0.10527	1.41	0.00596175	NM_018169	C12orf35	Chromosome 12 open reading frame 35
9.10904	0.021405	9.60178	0.033945	1.41	0.000209363	NM_005429	VEGFC	Vascular endothelial growth factor C
7.36654	0.066895	7.85898	0.068485	1.41	0.010594	NM_133646	ZAK	Sterile alpha motif and leucine zipper containing kinase AZK
7.78854	0.049357	8.28082	0.02386	1.41	0.00285184	ENST00000405516	-	immunoglobulin kappa variable 1/OR15-118 pseudogene
5.78015	0.079539	6.27192	0.1307	1.41	0.0267079	NM_138402	SP140L	SP140 nuclear body protein-like
7.11705	0.06855	7.60853	0.044425	1.41	0.00987523	NM_138420	AHNAK2	AHNAK nucleoprotein 2
7.78025	0.035596	8.27124	0.02069	1.41	0.000863112	ENST00000405516	-	immunoglobulin kappa variable 1/OR15-118 pseudogene
7.06296	0.031157	7.55328	0.040775	1.4	0.000758362	NM_006738	AKAP13	A kinase (PRKA) anchor protein 13
8.02463	0.058261	8.5145	0.092875	1.4	0.00932063	NM_012232	PTRF	Polymerase I and transcript release factor
6.00978	0.032961	6.49918	0.078815	1.4	0.00209709	NM_000433	NCF2	Neutrophil cytosolic factor 2
4.41	0.06279	4.899	0.09402	1.4	0.0114243	NM_013359	ZNF221	Zinc finger protein 221
7.80187	0.045926	8.28982	0.00608	1.4	0.00210882	NM_001144967	NEDD4L	Neural precursor cell expressed, developmentally down-regulated 4-like
10.6575	0.064896	11.1451	0.1469	1.4	0.0212272	ENST00000364359	-	ncrna:snoRNA chromosome:NCBI36:3:184652339:184652470:1 gene:ENSG00000201229
5.48516	0.091952	5.97251	0.078645	1.4	0.0289467	NM_032229	SLITRK6	SLIT and NTRK-like family, member 6
7.48687	0.068156	7.974	0.012475	1.4	0.00896098	NM_182691	SRPK2	SFRS protein kinase 2
6.39359	0.045687	6.88025	0.232785	1.4	0.0370458	ENST00000387168	-	ncrna:snoRNA_pseudogene chromosome:NCBI36:16:29356321:29356422:-1 gene:ENSG00000209903
6.39359	0.045687	6.88025	0.232785	1.4	0.0370458	ENST00000387168	-	ncrna:snoRNA_pseudogene chromosome:NCBI36:16:29356321:29356422:-1 gene:ENSG00000209903
8.65789	0.038433	9.14446	0.02822	1.4	0.00127195	NM_004780	TCEAL1	Transcription elongation factor A (SII)-like 1
8.47088	0.05558	8.95684	0.13487	1.4	0.0143644	NM_153687	IKIP	IKK interacting protein
7.01761	0.021929	7.50307	0.061385	1.4	0.000627562	NM_015473	HEATR5A	HEAT repeat containing 5A
9.39429	0.077612	9.87918	0.01628	1.4	0.0142613	NM_006467	POLR3G	Polymerase (RNA) III (DNA directed) polypeptide G (32kD)
8.61453	0.04484	9.09942	0.025655	1.4	0.00216857	NM_003569	STX7	Syntaxin 7
7.45803	0.043542	7.94277	0.02845	1.4	0.00200227	NM_001134658	TMEM20	Transmembrane protein 20
7.41028	0.047096	7.89497	0.015955	1.4	0.0024483	ENST00000405516	-	immunoglobulin kappa variable 1/OR15-118 pseudogene
9.40816	0.0446	9.89279	0.15151	1.4	0.0132964	NR_006880	-	small nucleolar RNA, C/D box 3A
9.40816	0.0446	9.89279	0.15151	1.4	0.0132964	NR_006880	-	small nucleolar RNA, C/D box 3A
9.40816	0.0446	9.89279	0.15151	1.4	0.0132964	NR_006880	-	small nucleolar RNA, C/D box 3A
9.40816	0.0446	9.89279	0.15151	1.4	0.0132964	NR_006880	-	small nucleolar RNA, C/D box 3A
9.40816	0.0446	9.89279	0.15151	1.4	0.0132964	NR_006880	-	small nucleolar RNA, C/D box 3A
4.48101	0.035072	4.96561	0.025985	1.4	0.000913124	NM_153618	SEMA6D	Sema domain, transmembrane domain (TM), and cytoplasmic domain, (semaphorin) 6D
6.97842	0.111629	7.46278	0.00074	1.4	0.0444437	NM_020961	METTL14	Methyltransferase like 14
7.79973	0.077505	8.28383	0.017405	1.4	0.0142997	NM_018393	TCP11L1	T-complex 11 (mouse)-like 1
8.33793	0.058931	8.82194	0.015685	1.4	0.00553057	NM_014106	ZNF770	Zinc finger protein 770
3.36167	0.019929	3.84504	0.26058	1.4	0.0408456	NM_017935	BANK1	B-cell scaffold protein with ankyrin repeats 1
8.1745	0.037661	8.65709	0.029145	1.4	0.00123592	NM_018704	CTTNBP2NL	CTTNBP2 N-terminal like
7.46462	0.095723	7.94721	0.015585	1.4	0.0284731	ENST00000385898	-	ncrna:snoRNA_pseudogene chromosome:NCBI36:5:149389107:149389208:-1 gene:ENSG00000208633
6.33769	0.079754	6.8201	0.00704	1.4	0.0157357	NM_003786	ABCC3	ATP-binding cassette, sub-family C (CFTR/MRP), member 3
6.71254	0.113789	7.19475	0.050335	1.4	0.0498062	AK091315	FLJ33996	Hypothetical protein FLJ33996
7.7198	0.02987	8.20163	0.032445	1.4	0.000600357	NM_001271	CHD2	Chromodomain helicase DNA binding protein 2
9.23319	0.047992	9.71445	0.10822	1.4	0.00793767	NM_145792	MGST1	Microsomal glutathione S-transferase 1
6.37598	0.102969	6.85706	0.00229	1.4	0.0357117	NM_004482	GALNT3	UDP-N-acetyl-alpha-D-galactosamine:polypeptide N-acetylgalactosaminyltransferase 3 (GalNAc-T3)
7.21333	0.097241	7.69421	0.055095	1.4	0.0325246	NM_000449	RFX5	Regulatory factor X, 5 (influences HLA class II expression)
8.86776	0.092521	9.34765	0.060735	1.39	0.0288342	NM_020876	ARHGAP23	Rho GTPase activating protein 23
7.95061	0.061551	8.43048	0.071775	1.39	0.00935746	NM_006795	EHD1	EH-domain containing 1
10.915	0.028553	11.3945	0.0008	1.39	0.000362499	NR_024204	-	non-protein coding RNA 152
7.6798	0.058063	8.15915	0.006575	1.39	0.00533548	BC009203	C5orf30	Chromosome 5 open reading frame 30
7.48113	0.037064	7.95998	0.018135	1.39	0.00107644	ENST00000405516	-	immunoglobulin kappa variable 1/OR15-118 pseudogene
7.48137	0.040432	7.95972	0.016665	1.39	0.00147313	ENST00000405516	-	immunoglobulin kappa variable 1/OR15-118 pseudogene
5.51288	0.045717	5.99096	0.25717	1.39	0.0496508	NM_152462	AMAC1	Acyl-malonyl condensing enzyme 1
8.82011	0.088586	9.2981	0.102245	1.39	0.0312545	AB096175	SP5	Sp5 transcription factor
5.00274	0.026538	5.4805	0.15516	1.39	0.00975069	7942061	-
10.1137	0.060496	10.5913	0.0327	1.39	0.00679595	NM_001425	EMP3	Epithelial membrane protein 3
10.2492	0.003202	10.7266	0.0324	1.39	1.98224e-05	NM_015171	XPO6	Exportin 6
6.06533	0.097441	6.54259	0.13668	1.39	0.0471732	NM_024639	ZNF322A	Zinc finger protein 322A
8.8268	0.059079	9.30391	0.064025	1.39	0.00790939	NM_007271	STK38	Serine/threonine kinase 38
3.80374	0.076422	4.28042	0.03983	1.39	0.015257	ENST00000363083	-	ncrna:rRNA chromosome:NCBI36:17:40760522:40760646:-1 gene:ENSG00000199953
5.21934	0.07835	5.6952	0.121645	1.39	0.0267808	ENST00000309074	-	cdna:pseudogene chromosome:NCBI36:6:150340754:150341242:1 gene:ENSG00000173909
9.13266	0.035019	9.60829	0.09302	1.39	0.00357079	NM_002184	IL6ST	Interleukin 6 signal transducer (gp130, oncostatin M receptor)
7.66141	0.045233	8.137	0.113035	1.39	0.00800555	NM_015469	NIPSNAP3A	Nipsnap homolog 3A (C. elegans)
5.95798	0.080788	6.43328	0.05711	1.39	0.0196318	NM_033554	HLA-DPA1	Major histocompatibility complex, class II, DP alpha 1
9.81832	0.043197	10.2932	0.13155	1.39	0.0100846	NM_003768	PEA15	Phosphoprotein enriched in astrocytes 15
6.75591	0.087181	7.23027	0.004295	1.39	0.022225	NM_005510	DOM3Z	Dom-3 homolog Z (C. elegans)
6.87254	0.097825	7.34627	0.02124	1.39	0.0324105	NM_078467	CDKN1A	Cyclin-dependent kinase inhibitor 1A (p21, Cip1)
6.60663	0.037381	7.08026	0.031675	1.39	0.00133472	NM_006955	ZNF33B	Zinc finger protein 33B
7.12999	0.097617	7.60322	0.06235	1.39	0.0352762	NM_005763	AASS	Aminoadipate-semialdehyde synthase
4.80943	0.06814	5.28186	0.045995	1.39	0.0111949	NM_024582	FAT4	FAT tumor suppressor homolog 4 (Drosophila)
8.77175	0.060707	9.24408	0.004585	1.39	0.00658605	NM_002298	LCP1	Lymphocyte cytosolic protein 1 (L-plastin)
7.66948	0.056658	8.14106	0.03346	1.39	0.0057139	NM_033637	BTRC	Beta-transducin repeat containing
7.77546	0.046975	8.24702	0.09449	1.39	0.00664336	AF236158	C3orf14	Chromosome 3 open reading frame 14
10.8125	0.034185	11.284	0.01105	1.39	0.000803792	NM_000602	SERPINE1	Serpin peptidase inhibitor, clade E (nexin, plasminogen activator inhibitor type 1), member 1
8.27125	0.055368	8.74266	0.0831	1.39	0.0084008	NM_007283	MGLL	Monoglyceride lipase
6.39032	0.029902	6.86172	0.010075	1.39	0.000480601	NM_031283	TCF7L1	Transcription factor 7-like 1 (T-cell specific, HMG-box)
7.20674	0.09836	7.67744	0.013745	1.39	0.0333693	ENST00000384382	-	ncrna:snRNA chromosome:NCBI36:8:129080559:129080722:1 gene:ENSG00000207110
8.90181	0.023148	9.37146	0.1231	1.38	0.00480671	NM_015646	RAP1B	RAP1B, member of RAS oncogene family
4.10462	0.045949	4.57421	0.102995	1.38	0.0073521	ENST00000388452	-	ncrna:snoRNA_pseudogene chromosome:NCBI36:12:100707724:100707823:1 gene:ENSG00000211187
9.15972	0.039804	9.62931	0.073005	1.38	0.00325295	NR_024528	-	ribosomal protein L23a pseudogene 7
9.15972	0.039804	9.62931	0.073005	1.38	0.00325295	NR_024528	-	ribosomal protein L23a pseudogene 7
3.59483	0.099259	4.06431	0.03976	1.38	0.0358074	AF130057	-	Transcribed locus, strongly similar to XP_001726631.1 PREDICTED: similar to PRO1454 [Homo sapiens]
7.14612	0.066462	7.61464	0.03196	1.38	0.0099442	NM_017637	BNC2	Basonuclin 2
5.72016	0.03815	6.18847	0.17643	1.38	0.0186109	NM_133459	CCBE1	Collagen and calcium binding EGF domains 1
4.58347	0.049277	5.05159	0.023015	1.38	0.0033993	AF170294	PTMA	Prothymosin, alpha
6.12767	0.099059	6.59536	0.07085	1.38	0.0391098	NM_014398	LAMP3	Lysosomal-associated membrane protein 3
6.21702	0.010981	6.68449	0.07097	1.38	0.000549535	NM_001002265	2012-03-08	Membrane-associated ring finger (C3HC4) 8
5.27163	0.075692	5.73887	0.03645	1.38	0.0156303	NM_018672	ABCA5	ATP-binding cassette, sub-family A (ABC1), member 5
11.3765	0.054974	11.8437	0.0098	1.38	0.00483343	NC_001807	-	gi|17981852|ref|NC_001807.4|:c5892-5827; gene=TRNY; product=tRNA-Tyr
8.49533	0.043275	8.96219	0.005045	1.38	0.00198857	NM_001145548	ZDHHC7	Zinc finger, DHHC-type containing 7
8.90982	0.066897	9.37608	0.067905	1.38	0.0127207	NM_005792	MPHOSPH6	M-phase phosphoprotein 6
9.02505	0.022593	9.49127	0.019355	1.38	0.000202906	NM_003022	SH3BGRL	SH3 domain binding glutamic acid-rich protein like
9.37764	0.038676	9.84372	0.231575	1.38	0.0383286	ENST00000398533	-	cdna:pseudogene chromosome:NCBI36:20:21094846:21095236:-1 gene:ENSG00000214535
6.57413	0.046169	7.03997	0.06449	1.38	0.00427708	NM_194298	SLC16A9	Solute carrier family 16, member 9 (monocarboxylic acid transporter 9)
6.19355	0.038667	6.65935	0.07983	1.38	0.00356584	NM_152549	CCDC112	Coiled-coil domain containing 112
8.37381	0.023929	8.83947	0.08455	1.38	0.00178664	NM_153810	C10orf46	Chromosome 10 open reading frame 46
6.95361	0.02601	7.41904	0.049685	1.38	0.000711702	NM_198892	BMP2K	BMP2 inducible kinase
6.88355	0.078399	7.34736	0.121585	1.38	0.0290449	NM_173475	DCUN1D3	DCN1, defective in cullin neddylation 1, domain containing 3 (S. cerevisiae)
8.62078	0.023865	9.08398	0.01306	1.38	0.000226409	NM_004126	GNG11	Guanine nucleotide binding protein (G protein), gamma 11
8.34447	0.101185	8.80757	0.078755	1.38	0.0437679	NM_017599	VEZT	Vezatin, adherens junctions transmembrane protein
5.64142	0.096724	6.10381	0.055155	1.38	0.0360787	AK023285	MACF1	Microtubule-actin crosslinking factor 1
4.83559	0.074686	5.29713	0.16191	1.38	0.0367492	ENST00000384354	-	ncrna:snRNA chromosome:NCBI36:1:162875426:162875532:1 gene:ENSG00000207082
6.15314	0.089169	6.61399	0.04287	1.38	0.0277592	BC035599	-	C2 calcium-dependent domain containing 3
6.91751	0.10116	7.37834	0.08957	1.38	0.046109	ENST00000391093	-	ncrna:snoRNA chromosome:NCBI36:9:133648068:133648204:-1 gene:ENSG00000212395
8.27515	0.060729	8.73476	0.06626	1.38	0.00996392	NM_002586	PBX2	Pre-B-cell leukemia homeobox 2
8.3346	0.082789	8.79408	0.07405	1.38	0.0254546	ENST00000407523	-	cdna:pseudogene chromosome:NCBI36:1:199099559:199099900:1 gene:ENSG00000218506
7.91683	0.079617	8.37607	0.030495	1.37	0.0191175	NM_138408	GTF3C6	General transcription factor IIIC, polypeptide 6, alpha 35kDa
8.28332	0.064842	8.74202	0.084215	1.37	0.0140703	ENST00000324151	-	cdna:pseudogene chromosome:NCBI36:5:97702584:97702893:1 gene:ENSG00000176183
10.0808	0.03474	10.5394	0.0705	1.37	0.00247533	ENST00000408316	-	ncrna:miRNA chromosome:NCBI36:6:3122596:3122700:1 gene:ENSG00000221243
10.5058	0.075845	10.9643	0.00045	1.37	0.0157288	NM_007085	FSTL1	Follistatin-like 1
9.24016	0.037164	9.69804	0.00855	1.37	0.00121769	NM_004492	GTF2A2	General transcription factor IIA, 2, 12kDa
7.47901	0.052886	7.93682	0.023725	1.37	0.00475237	NM_001142300	CCNYL1	Cyclin Y-like 1
3.90598	0.077845	4.36361	0.02635	1.37	0.0178068	NM_020879	CCDC146	Coiled-coil domain containing 146
10.5765	0.066186	11.0339	0.0031	1.37	0.00998465	NM_001769	CD9	CD9 molecule
7.99191	0.026457	8.4492	0.133705	1.37	0.00735448	NM_006003	UQCRFS1	Ubiquinol-cytochrome c reductase, Rieske iron-sulfur polypeptide 1
6.69355	0.084436	7.15031	0.072995	1.37	0.027259	NM_001080497	MEGF9	Multiple EGF-like-domains 9
6.54866	0.019573	7.005	0.050065	1.37	0.000424439	NM_173601	GLT8D3	Glycosyltransferase 8 domain containing 3
5.67989	0.108493	6.13605	0.018835	1.37	0.0490142	NM_016134	PGCP	Plasma glutamate carboxypeptidase
8.18217	0.02584	8.63776	0.141925	1.37	0.00872706	7910385	-
4.28816	0.040238	4.74375	0.08215	1.37	0.00439928	ENST00000305820	-	cdna:pseudogene chromosome:NCBI36:6:7461727:7462110:-1 gene:ENSG00000168929
7.62745	0.081616	8.08296	0.089795	1.37	0.0274255	NM_005154	USP8	Ubiquitin specific peptidase 8
6.28179	0.054413	6.73631	0.16232	1.37	0.0241454	7954243	-
7.02377	0.073128	7.47569	0.082545	1.37	0.0200918	NM_000425	L1CAM	L1 cell adhesion molecule
6.23706	0.057833	6.68877	0.133205	1.37	0.0192121	NM_024089	KDELC1	KDEL (Lys-Asp-Glu-Leu) containing 1
7.09979	0.020052	7.55093	0.039885	1.37	0.000311023	NM_001105078	EVI1	Ecotropic viral integration site 1
8.95058	0.013738	9.40169	0.016065	1.37	3.87269e-05	NM_001037330	TRIM16L	Tripartite motif-containing 16-like
9.16615	0.038292	9.61682	0.103095	1.37	0.00616964	NR_024528	-	ribosomal protein L23a pseudogene 7
7.76709	0.089537	8.21703	0.111655	1.37	0.0405168	NM_138768	MYEOV	Myeloma overexpressed (in a subset of t(11;14) positive multiple myelomas)
6.54456	0.056504	6.99422	0.02269	1.37	0.00635987	NM_005581	BCAM	Basal cell adhesion molecule (Lutheran blood group)
6.80787	0.092001	7.25732	0.0105	1.37	0.031277	NM_003898	SYNJ2	Synaptojanin 2
7.27991	0.037515	7.72927	0.00575	1.37	0.00134307	NM_020948	MIER1	Mesoderm induction early response 1 homolog (Xenopus laevis)
7.48513	0.030827	7.9342	0.01588	1.37	0.000684167	ENST00000405516	-	immunoglobulin kappa variable 1/OR15-118 pseudogene
8.3172	0.072187	8.76598	0.01048	1.36	0.0144074	NM_016641	GDE1	Glycerophosphodiester phosphodiesterase 1
7.77789	0.068751	8.22602	0.011415	1.36	0.0122962	NM_017654	SAMD9	Sterile alpha motif domain containing 9
9.47389	0.047892	9.92136	0.010045	1.36	0.00342936	NM_001130080	IFI27	Interferon, alpha-inducible protein 27
8.81248	0.055184	9.25961	0.016765	1.36	0.00584405	NM_012425	RSU1	Ras suppressor protein 1
10.5884	0.038244	11.0346	0.09205	1.36	0.00516154	NM_004065	CDR1	Cerebellar degeneration-related protein 1, 34kDa
11.426	0.061698	11.8722	0.1539	1.36	0.0278248	AK290098	C7orf11	Chromosome 7 open reading frame 11
5.04724	0.069508	5.49343	0.085715	1.36	0.0187391	D14041	-	recombination signal binding protein for immunoglobulin kappa J region
6.17512	0.025522	6.62127	0.01463	1.36	0.000343871	NM_032423	ZNF528	Zinc finger protein 528
1.88472	0.08931	2.33065	0.12898	1.36	0.0455884	ENST00000384070	-	ncrna:misc_RNA chromosome:NCBI36:20:379307:379406:1 gene:ENSG00000206797
6.85026	0.051941	7.29596	0.072795	1.36	0.00767719	ENST00000384487	-	ncrna:snRNA chromosome:NCBI36:1:142438537:142438700:-1 gene:ENSG00000207216
6.85026	0.051941	7.29596	0.072795	1.36	0.00767719	ENST00000384487	-	ncrna:snRNA chromosome:NCBI36:1:142438537:142438700:-1 gene:ENSG00000207216
2.12241	0.034015	2.5681	0.08878	1.36	0.00393585	ENST00000384540	-	ncrna:snRNA chromosome:NCBI36:2:150175428:150175534:-1 gene:ENSG00000207270
7.87516	0.075013	8.32072	0.05042	1.36	0.0188001	NM_004335	BST2	Bone marrow stromal cell antigen 2
9.85407	0.049504	10.2994	0.151	1.36	0.0198585	ENST00000386126	-	ncrna:Mt_tRNA_pseudogene chromosome:NCBI36:5:134287643:134287711:1 gene:ENSG00000208861
5.77238	0.0813	6.21763	0.10292	1.36	0.0315699	NM_024580	EFTUD1	Elongation factor Tu GTP binding domain containing 1
9.71062	0.037171	10.1558	0.0452	1.36	0.00202261	NM_001011546	DSTN	Destrin (actin depolymerizing factor)
6.25606	0.071065	6.70118	0.02992	1.36	0.0146679	NM_000916	OXTR	Oxytocin receptor
3.76588	0.086843	4.21092	0.00374	1.36	0.0268805	ENST00000386356	-	ncrna:snRNA_pseudogene chromosome:NCBI36:11:3692578:3692644:-1 gene:ENSG00000209091
5.28319	0.093667	5.72821	0.03189	1.36	0.0349402	NM_198279	CXorf23	Chromosome X open reading frame 23
7.62627	0.054302	8.07123	0.04756	1.36	0.0067734	NR_027302	-	xeroderma pigmentosum, complementation group A
8.87194	0.038294	9.31666	0.01709	1.36	0.00159474	NM_015474	SAMHD1	SAM domain and HD domain 1
6.77355	0.034182	7.21799	0.07404	1.36	0.00290089	NM_177966	PDE12	Phosphodiesterase 12
8.35018	0.021636	8.79444	0.025285	1.36	0.000246651	NM_014268	MAPRE2	Microtubule-associated protein, RP/EB family, member 2
3.94801	0.005176	4.39226	0.03201	1.36	2.9987e-05	ENST00000385604	-	ncrna:Mt_tRNA_pseudogene chromosome:NCBI36:7:141148515:141148587:1 gene:ENSG00000208339
6.30565	0.060341	6.74974	0.188245	1.36	0.0387781	ENST00000343867	-	cdna:known chromosome:NCBI36:8:48187900:48188590:1 gene:ENSG00000188873
6.36378	0.057294	6.8078	0.02834	1.36	0.00715875	NR_015377	-	hypothetical LOC654433
9.23398	0.029874	9.67798	0.010135	1.36	0.000604178	NM_016303	WBP5	WW domain binding protein 5
7.59075	0.063053	8.03439	0.085905	1.36	0.0148624	NM_000303	PMM2	Phosphomannomutase 2
5.90057	0.056343	6.34356	0.18091	1.36	0.0335617	NM_000458	HNF1B	HNF1 homeobox B
5.27203	0.095364	5.71455	0.03224	1.36	0.0374937	NM_032487	ARPM1	Actin related protein M1
6.39065	0.052797	6.83265	0.013005	1.36	0.00514681	NM_000820	GAS6	Growth arrest-specific 6
4.83153	0.047771	5.27278	0.180125	1.36	0.0284486	NM_000880	IL7	Interleukin 7
5.37821	0.050194	5.81945	0.2082	1.36	0.0407406	NM_014023	WDR37	WD repeat domain 37
4.74705	0.07459	5.18811	0.10587	1.36	0.0270063	NM_018076	ARMC4	Armadillo repeat containing 4
6.81616	0.022593	7.25721	0.07048	1.36	0.00130064	ENST00000317197	-	ribosomal protein L37a pseudogene 8
7.89187	0.062562	8.33272	0.0371	1.36	0.0102935	NM_018389	SLC35C1	Solute carrier family 35, member C1
6.58177	0.080383	7.02245	0.031075	1.36	0.0225524	NR_024091	-	ZFP91-CNTF readthrough transcript
6.69705	0.096972	7.13769	0.05407	1.36	0.0418124	NM_031307	PUS3	Pseudouridylate synthase 3
8.4032	0.03428	8.84334	0.08366	1.36	0.00373473	NM_005749	TOB1	Transducer of ERBB2, 1
6.57351	0.033814	7.01299	0.09368	1.36	0.00456616	NM_024325	ZNF343	Zinc finger protein 343
6.54019	0.022551	6.97954	0.094295	1.36	0.00278483	NM_002037	FYN	FYN oncogene related to SRC, FGR, YES
7.08038	0.040286	7.51971	0.064885	1.36	0.00371029	NM_001002259	CAPRIN2	Caprin family member 2
5.52373	0.047239	5.9629	0.02195	1.36	0.00367791	ENST00000361500	-	similar to Nop10p
9.37009	0.078553	9.80922	0.053045	1.36	0.0229062	AK090822	ATL3	Atlastin GTPase 3
6.09903	0.054928	6.53747	0.00777	1.36	0.00603577	ENST00000385676	-	ncrna:Mt_tRNA_pseudogene chromosome:NCBI36:2:130749496:130749565:-1 gene:ENSG00000208411
10.1393	0.030395	10.5773	0.0633	1.35	0.00185366	NM_002271	IPO5	Importin 5
7.50305	0.038576	7.941	0.064595	1.35	0.00334479	NM_173694	ATP11C	ATPase, class VI, type 11C
4.3562	0.074835	4.79384	0.04517	1.35	0.0193439	NM_201442	C1S	Complement component 1, s subcomponent
6.19568	0.102353	6.63293	0.017995	1.35	0.0468364	8172270	-
11.6953	0.024755	12.1325	0.0577	1.35	0.00103699	NM_021109	TMSB4X	Thymosin beta 4, X-linked
7.87972	0.027183	8.31671	0.062605	1.35	0.00145197	NM_005780	LHFP	Lipoma HMGIC fusion partner
8.29134	0.056927	8.728	0.06594	1.35	0.00986007	NM_001040402	DCUN1D4	DCN1, defective in cullin neddylation 1, domain containing 4 (S. cerevisiae)
5.53988	0.033151	5.97651	0.027905	1.35	0.00114866	NR_003042	-	small nucleolar RNA, C/D box 45C
1.8163	0.073124	2.25291	0.076825	1.35	0.0216138	ENST00000364765	-	ncrna:misc_RNA chromosome:NCBI36:3:45919683:45919794:1 gene:ENSG00000201635
7.68491	0.058572	8.12082	0.077035	1.35	0.0119555	NR_024209	-	ring finger protein 185
2.32775	0.073865	2.76346	0.06309	1.35	0.0205967	ENST00000384358	-	ncrna:misc_RNA chromosome:NCBI36:2:9672847:9672953:1 gene:ENSG00000207086
7.7771	0.048041	8.2124	0.146075	1.35	0.019276	NM_014824	FCHSD2	FCH and double SH3 domains 2
8.94601	0.02995	9.38106	0.074325	1.35	0.00243953	NM_001089704	RAP1B	RAP1B, member of RAS oncogene family
4.65954	0.045215	5.09446	0.175305	1.35	0.0266546	NM_178822	IGSF10	Immunoglobulin superfamily, member 10
4.53063	0.085147	4.96556	0.065605	1.35	0.0314235	AK125380	FLJ43390	Hypothetical LOC646113
7.63998	0.047554	8.07486	0.01238	1.35	0.00373783	NM_032846	RAB2B	RAB2B, member RAS oncogene family
8.1744	0.04249	8.60924	0.009605	1.35	0.00245164	NM_001235	SERPINH1	Serpin peptidase inhibitor, clade H (heat shock protein 47), member 1, (collagen binding protein 1)
11.0417	0.089732	11.4763	0.0827	1.35	0.0390915	NC_001807	-	gi|17981852|ref|NC_001807.4|:12139-12207; gene=TRNH; product=tRNA-His
5.33473	0.028554	5.76847	0.0042	1.35	0.000539003	NM_007361	NID2	Nidogen 2 (osteonidogen)
4.92551	0.07783	5.3591	0.16181	1.35	0.0472709	8035859	-
6.06131	0.034512	6.49481	0.12552	1.35	0.00946346	NM_198920	UBE2CBP	Ubiquitin-conjugating enzyme E2C binding protein
8.51241	0.062788	8.94543	0.07946	1.35	0.0150395	8139889	-
4.99061	0.090637	5.42357	0.09512	1.35	0.0429339	NM_000272	NPHP1	Nephronophthisis 1 (juvenile)
7.98266	0.04574	8.41446	0.079315	1.35	0.00680661	NM_015675	GADD45B	Growth arrest and DNA-damage-inducible, beta
8.01815	0.030898	8.44943	0.11192	1.35	0.00645953	NM_018972	GDAP1	Ganglioside-induced differentiation-associated protein 1
6.71464	0.073802	7.14581	0.02327	1.35	0.0181012	NM_015346	ZFYVE26	Zinc finger, FYVE domain containing 26
3.24806	0.082741	3.67906	0.09279	1.35	0.0342674	ENST00000386204	-	ncrna:scRNA_pseudogene chromosome:NCBI36:15:88510472:88510762:1 gene:ENSG00000208939
5.45719	0.028454	5.88804	0.08436	1.35	0.00300897	NM_144657	HDX	Highly divergent homeobox
7.62528	0.053383	8.05611	0.05441	1.35	0.00766482	NM_014701	SECISBP2L	SECIS binding protein 2-like
8.39185	0.02195	8.82266	0.0405	1.35	0.000473597	NM_001011537	FYTTD1	Forty-two-three domain containing 1
8.51661	0.042292	8.94738	0.08502	1.35	0.00630128	NM_005401	PTPN14	Protein tyrosine phosphatase, non-receptor type 14
6.60286	0.083644	7.03356	0.00678	1.35	0.0265136	NM_181507	HPS5	Hermansky-Pudlak syndrome 5
10.8092	0.020455	11.2399	0.04935	1.35	0.00056219	NR_024204	-	non-protein coding RNA 152
6.4278	0.093551	6.85837	0.035265	1.35	0.0386812	AF495725	SLC25A37	Solute carrier family 25, member 37
6.91397	0.068177	7.34444	0.06744	1.35	0.0174957	NM_198467	RSBN1L	Round spermatid basic protein 1-like
6.59217	0.036028	7.02229	0.092515	1.35	0.00535042	NM_005110	GFPT2	Glutamine-fructose-6-phosphate transaminase 2
9.78583	0.045117	10.2159	0.01745	1.35	0.00328692	NM_000127	EXT1	Exostoses (multiple) 1
3.17677	0.078769	3.60548	0.049055	1.35	0.0245268	8157444	-
5.33968	0.095609	5.76823	0.061965	1.35	0.0446178	NM_024430	PSTPIP2	Proline-serine-threonine phosphatase interacting protein 2
7.7702	0.049688	8.19871	0.08446	1.35	0.00914778	NM_018208	ETNK2	Ethanolamine kinase 2
4.28594	0.046259	4.71366	0.016345	1.35	0.00365169	ENST00000387253	-	ncrna:Mt_tRNA_pseudogene chromosome:NCBI36:17:21950465:21950532:-1 gene:ENSG00000209988
8.21783	0.063504	8.64485	0.12956	1.34	0.0261839	XM_001717499	-	similar to myosin regulatory light chain-like
7.81026	0.067886	8.23676	0.03538	1.34	0.0148928	NM_173075	APBB2	Amyloid beta (A4) precursor protein-binding, family B, member 2
6.61063	0.042301	7.0371	0.1332	1.34	0.0145315	AK125369	DKFZp434H1419	Hypothetical protein DKFZp434H1419
6.4958	0.071803	6.92226	0.10792	1.34	0.027918	NM_001012398	AKTIP	AKT interacting protein
7.61714	0.052321	8.04354	0.021595	1.34	0.00585533	AF284768	RPSAP15	Ribosomal protein SA pseudogene 15
7.7046	0.035591	8.13079	0.117	1.34	0.00884058	NM_017610	RNF111	Ring finger protein 111
8.14348	0.058884	8.56931	0.037655	1.34	0.00955456	NM_002586	PBX2	Pre-B-cell leukemia homeobox 2
8.32576	0.06174	8.75159	0.00903	1.34	0.0101071	NM_022343	GLIPR2	GLI pathogenesis-related 2
9.18493	0.064957	9.61065	0.02161	1.34	0.0123545	NM_012288	TRAM2	Translocation associated membrane protein 2
8.16826	0.054323	8.59299	0.055115	1.34	0.00855039	NM_007173	PRSS23	Protease, serine, 23
1.97642	0.071568	2.40038	0.050975	1.34	0.0192321	ENST00000410425	-	ncrna:snRNA chromosome:NCBI36:3:169675680:169675870:1 gene:ENSG00000222357
7.52528	0.05029	7.94907	0.03868	1.34	0.00584664	NM_012410	SEZ6L2	Seizure related 6 homolog (mouse)-like 2
5.71983	0.050386	6.14335	0.159335	1.34	0.0264983	ENST00000385459	-	ncrna:snoRNA_pseudogene chromosome:NCBI36:2:177918834:177918935:-1 gene:ENSG00000208194
8.98022	0.050999	9.40327	0.00948	1.34	0.00527853	NM_016586	MBIP	MAP3K12 binding inhibitory protein 1
4.96361	0.075437	5.38664	0.100465	1.34	0.0303734	NM_018667	SMPD3	Sphingomyelin phosphodiesterase 3, neutral membrane (neutral sphingomyelinase II)
8.18979	0.051896	8.61181	0.068795	1.34	0.00885401	NM_013354	CNOT7	CCR4-NOT transcription complex, subunit 7
10.6074	0.046862	11.0294	0.03535	1.34	0.00457438	NM_203330	CD59	CD59 molecule, complement regulatory protein
10.4264	0.037398	10.8482	0.15635	1.34	0.0190966	ENST00000386442	-	ncrna:Mt_tRNA_pseudogene chromosome:NCBI36:5:105917050:105917118:1 gene:ENSG00000209177
6.43168	0.03035	6.85327	0.01501	1.34	0.000816571	NM_007059	KPTN	Kaptin (actin binding protein)
11.3879	0.003939	11.8095	0.0666	1.34	0.000514618	NM_006432	NPC2	Niemann-Pick disease, type C2
5.93318	0.065094	6.35472	0.0209	1.34	0.0128412	XR_019643	-	ribosomal protein S6 pseudogene 1
2.38557	0.098964	2.80708	0.01881	1.34	0.0472981	ENST00000363701	-	ncrna:snRNA chromosome:NCBI36:3:137631609:137631715:-1 gene:ENSG00000200571
6.7314	0.070584	7.15285	0.14379	1.34	0.0376399	NM_016816	OAS1	2,5-oligoadenylate synthetase 1, 40/46kDa
8.05912	0.079684	8.48057	0.029925	1.34	0.0252308	NM_004282	BAG2	BCL2-associated athanogene 2
7.3399	0.045593	7.76114	0.06029	1.34	0.00561714	NM_005665	EVI5	Ecotropic viral integration site 5
9.7518	0.092455	10.1728	0.0786	1.34	0.0455647	ENST00000298249	-	receptor accessory protein 3
8.51167	0.076792	8.93264	0.08475	1.34	0.0290505	NM_001099668	HIGD1A	HIG1 hypoxia inducible domain family, member 1A
6.4613	0.023366	6.88181	0.012115	1.34	0.00030132	NM_001116	ADCY9	Adenylate cyclase 9
6.53951	0.038743	6.95965	0.12866	1.34	0.0127323	8172266	-
5.83413	0.042096	6.25409	0.07069	1.34	0.00537877	NM_206927	SYTL2	Synaptotagmin-like 2
6.78108	0.031956	7.20039	0.02506	1.34	0.00113431	NM_001624	AIM1	Absent in melanoma 1
10.913	0.06289	11.3323	0.06365	1.34	0.0147571	NM_014713	LAPTM4A	Lysosomal protein transmembrane 4 alpha
7.47103	0.046089	7.88983	0.04584	1.34	0.00495141	NM_001257	CDH13	Cadherin 13, H-cadherin (heart)
7.46253	0.056329	7.88115	0.007665	1.34	0.00777794	NM_144988	ALG14	Asparagine-linked glycosylation 14 homolog (S. cerevisiae)
6.10564	0.051442	6.52354	0.10555	1.34	0.0142406	NM_012309	SHANK2	SH3 and multiple ankyrin repeat domains 2
8.3719	0.034711	8.78947	0.051195	1.34	0.00235057	XR_019580	-	similar to laminin receptor 1
6.4045	0.062225	6.82198	0.022825	1.34	0.0114797	NM_006885	ZFHX3	Zinc finger homeobox 3
5.88193	0.084674	6.29916	0.00258	1.34	0.0303648	NM_178009	DGKH	Diacylglycerol kinase, eta
2.60297	0.05041	3.02005	0.037295	1.34	0.00616894	ENST00000387830	-	ncrna:scRNA_pseudogene chromosome:NCBI36:3:47576723:47577022:-1 gene:ENSG00000210565
7.55988	0.089671	7.97648	0.00027	1.33	0.0363187	NM_017640	LRRC16A	Leucine rich repeat containing 16A
5.99624	0.043811	6.41259	0.007395	1.33	0.00320529	NM_173496	MPP7	Membrane protein, palmitoylated 7 (MAGUK p55 subfamily member 7)
6.47718	0.055391	6.89343	0.10296	1.33	0.0162531	NM_016265	ZNF12	Zinc finger protein 12
7.24172	0.054703	7.65746	0.04132	1.33	0.00839038	NM_206855	QKI	Quaking homolog, KH domain RNA binding (mouse)
4.14413	0.029578	4.55968	0.145815	1.33	0.0140568	NM_001145010	C12orf70	Chromosome 12 open reading frame 70
4.94318	0.084449	5.35825	0.11107	1.33	0.0447032	NM_032522	ZBTB37	Zinc finger and BTB domain containing 37
5.5785	0.089899	5.99315	0.005375	1.33	0.0371458	NM_001018016	MUC1	Mucin 1, cell surface associated
6.9303	0.084946	7.34464	0.046485	1.33	0.0337424	NM_017902	HIF1AN	Hypoxia inducible factor 1, alpha subunit inhibitor
2.28894	0.035565	2.70267	0.02357	1.33	0.00170257	ENST00000391242	-	ncrna:snRNA chromosome:NCBI36:1:147780714:147780880:-1 gene:ENSG00000212544
5.457	0.079979	5.87064	0.11973	1.33	0.042304	NR_002570	-	cytochrome P450, family 2, subfamily D, polypeptide 7 pseudogene 1
9.25797	0.044431	9.67159	0.003575	1.33	0.00343598	NM_001130158	MYO1B	Myosin IB
8.37074	0.046695	8.78434	0.06499	1.33	0.00681929	NM_003821	RIPK2	Receptor-interacting serine-threonine kinase 2
7.12052	0.020657	7.53411	0.011455	1.33	0.000200912	NM_001135032	FAM176A	Family with sequence similarity 176, member A
4.91514	0.037676	5.32859	0.123605	1.33	0.0119046	NM_020233	C17orf48	Chromosome 17 open reading frame 48
6.62557	0.038218	7.03883	0.06745	1.33	0.00426255	NM_201263	WARS2	Tryptophanyl tRNA synthetase 2, mitochondrial
5.65936	0.033461	6.07247	0.09701	1.33	0.00603874	ENST00000362480	-	ncrna:rRNA chromosome:NCBI36:16:82631024:82631139:-1 gene:ENSG00000199350
5.3052	0.057097	5.71807	0.040855	1.33	0.00982752	NM_182633	ZNF713	Zinc finger protein 713
6.77499	0.048949	7.18775	0.10081	1.33	0.0126173	NM_016175	C5orf45	Chromosome 5 open reading frame 45
7.32015	0.053229	7.73261	0.060725	1.33	0.00942794	NR_002973	SNORA40	Small nucleolar RNA, H/ACA box 40
4.83111	0.02417	5.24309	0.08988	1.33	0.00333963	NM_001040202	PAQR3	Progestin and adipoQ receptor family member III
5.18893	0.084947	5.60078	0.05919	1.33	0.0359122	NM_012298	CAND2	Cullin-associated and neddylation-dissociated 2 (putative)
5.75493	0.082736	6.16666	0.04609	1.33	0.0318252	NR_002939	-	RUN domain containing 2C
6.93732	0.032538	7.34895	0.04073	1.33	0.00168228	NM_022772	EPS8L2	EPS8-like 2
6.03254	0.092332	6.44402	0.020155	1.33	0.0415847	NM_000495	COL4A5	Collagen, type IV, alpha 5
5.01313	0.083617	5.42403	0.092175	1.33	0.0404374	NM_002977	SCN9A	Sodium channel, voltage-gated, type IX, alpha subunit
8.74323	0.059164	9.15404	0.03102	1.33	0.0106056	NM_003184	TAF2	TAF2 RNA polymerase II, TATA box binding protein (TBP)-associated factor, 150kDa
4.92594	0.040476	5.33664	0.153095	1.33	0.0212583	ENST00000389074	-	family with sequence similarity 159, member B
6.81602	0.030018	7.22666	0.072015	1.33	0.00286478	NM_014338	PISD	Phosphatidylserine decarboxylase
7.13354	0.068304	7.54411	0.054185	1.33	0.0189024	NM_005384	NFIL3	Nuclear factor, interleukin 3 regulated
7.42442	0.080942	7.83497	0.040835	1.33	0.0296029	NM_170606	MLL3	Myeloid/lymphoid or mixed-lineage leukemia 3
7.54247	0.040715	7.95299	0.191375	1.33	0.0359957	NM_016093	RPL26L1	Ribosomal protein L26-like 1
8.07997	0.042018	8.49039	0.15088	1.33	0.0213991	NM_003968	UBA3	Ubiquitin-like modifier activating enzyme 3
9.19846	0.065941	9.60888	0.03831	1.33	0.0156384	NM_006404	PROCR	Protein C receptor, endothelial (EPCR)
9.24251	0.025013	9.65276	0.0602	1.33	0.00145784	NM_014766	SCRN1	Secernin 1
5.57045	0.07119	5.98053	0.0499	1.33	0.020982	ENST00000384562	-	ncrna:misc_RNA chromosome:NCBI36:6:149994266:149994378:1 gene:ENSG00000207292
5.92969	0.075898	6.33969	0.112445	1.33	0.0368766	NM_178821	WDR69	WD repeat domain 69
8.44876	0.063073	8.85815	0.09404	1.33	0.0209035	NM_005414	SKIL	SKI-like oncogene
6.80449	0.071163	7.21373	0.024025	1.33	0.019137	NM_001099666	PTAR1	Protein prenyltransferase alpha subunit repeat containing 1
7.17843	0.051643	7.58756	0.00123	1.33	0.00616485	NM_002380	MATN2	Matrilin 2
7.45062	0.068753	7.85921	0.00281	1.33	0.0166587	NM_016044	FAHD2A	Fumarylacetoacetate hydrolase domain containing 2A
7.11406	0.057555	7.52259	0.1569	1.33	0.0340939	NM_015604	WDR21A	WD repeat domain 21A
5.64009	0.023201	6.0485	0.055025	1.33	0.00108369	ENST00000385967	-	ncrna:Mt_tRNA_pseudogene chromosome:NCBI36:8:112016133:112016204:1 gene:ENSG00000208702
6.2853	0.079331	6.69336	0.03395	1.33	0.0278357	NM_001609	ACADSB	Acyl-Coenzyme A dehydrogenase, short/branched chain
9.85063	0.08031	10.2585	0.0332	1.33	0.0288732	ENST00000382129	-	G protein-coupled receptor 125
4.64008	0.074981	5.04795	0.073925	1.33	0.0281952	7918153	-
4.50487	0.080107	4.91258	0.105855	1.33	0.0404901	NM_147189	FAM110B	Family with sequence similarity 110, member B
6.38419	0.073354	6.79185	0.027515	1.33	0.0215363	NM_024333	FSD1	Fibronectin type III and SPRY domain containing 1
6.54892	0.024914	6.95599	0.110045	1.33	0.00615889	NM_174926	TMEM136	Transmembrane protein 136
6.25245	0.086177	6.65949	0.06339	1.33	0.0393237	NM_005688	ABCC5	ATP-binding cassette, sub-family C (CFTR/MRP), member 5
6.05508	0.032356	6.46142	0.07283	1.33	0.00351478	NM_138782	FCHO2	FCH domain only 2
1.79061	0.044281	2.19653	0.08448	1.32	0.00851373	ENST00000388072	-	ncrna:snoRNA_pseudogene chromosome:NCBI36:5:66319046:66319118:-1 gene:ENSG00000210807
7.78032	0.030476	8.18622	0.029355	1.32	0.00117035	NM_018489	ASH1L	Ash1 (absent, small, or homeotic)-like (Drosophila)
5.42241	0.049728	5.82819	0.045635	1.32	0.00701097	NM_203403	C9orf150	Chromosome 9 open reading frame 150
9.21917	0.055948	9.62459	0.027765	1.32	0.00907185	NM_016029	DHRS7	Dehydrogenase/reductase (SDR family) member 7
6.82986	0.090997	7.23483	0.07499	1.32	0.0482163	NR_023392	-	zinc finger protein 252
5.93764	0.076146	6.34242	0.07016	1.32	0.0294612	ENST00000362862	-	ncrna:misc_RNA chromosome:NCBI36:8:97390625:97390726:-1 gene:ENSG00000199732
4.86618	0.058877	5.27051	0.03025	1.32	0.0109843	ENST00000384492	-	ncrna:snoRNA chromosome:NCBI36:11:82430154:82430288:-1 gene:ENSG00000207221
7.04624	0.066874	7.45031	0.06623	1.32	0.0202171	NM_002035	KDSR	3-ketodihydrosphingosine reductase
6.98774	0.070556	7.39178	0.122055	1.32	0.0355801	NM_001129898	ZNF673	Zinc finger family member 673
6.69078	0.05473	7.09468	0.01011	1.32	0.00800994	NM_052911	ESCO1	Establishment of cohesion 1 homolog 1 (S. cerevisiae)
8.87959	0.090054	9.28317	0.042575	1.32	0.0426622	NM_006079	CITED2	Cbp/p300-interacting transactivator, with Glu/Asp-rich carboxy-terminal domain, 2
7.29263	0.01391	7.69617	0.04473	1.32	0.000303214	NM_138287	DTX3L	Deltex 3-like (Drosophila)
7.06538	0.052221	7.4688	0.019065	1.32	0.00701256	NM_020193	C11orf30	Chromosome 11 open reading frame 30
7.5523	0.078126	7.95571	0.09923	1.32	0.037807	NM_002959	SORT1	Sortilin 1
7.405	0.051738	7.80832	0.01625	1.32	0.00672266	NM_002114	HIVEP1	Human immunodeficiency virus type I enhancer binding protein 1
6.43564	0.029163	6.83881	0.0294	1.32	0.00103988	NM_015920	RPS27L	Ribosomal protein S27-like
7.68421	0.087356	8.08671	0.100215	1.32	0.0497276	NM_001303	COX10	COX10 homolog, cytochrome c oxidase assembly protein, heme A: farnesyltransferase (yeast)
8.26337	0.065834	8.66573	0.00641	1.32	0.0152064	NR_024412	-	hypothetical LOC401397
7.78052	0.043982	8.18286	0.025595	1.32	0.00404412	NM_016436	PHF20	PHD finger protein 20
6.30481	0.061806	6.70693	0.050845	1.32	0.0147107	NM_016174	CERCAM	Cerebral endothelial cell adhesion molecule
6.50748	0.050524	6.90897	0.11197	1.32	0.0171253	NM_003141	TRIM21	Tripartite motif-containing 21
8.43417	0.085499	8.83557	0.105155	1.32	0.0489588	NM_014812	CEP170	Centrosomal protein 170kDa
7.04448	0.022668	7.44557	0.14395	1.32	0.0132089	NM_004731	SLC16A7	Solute carrier family 16, member 7 (monocarboxylic acid transporter 2)
6.86537	0.051723	7.26628	0.041835	1.32	0.00800541	NM_000124	ERCC6	Excision repair cross-complementing rodent repair deficiency, complementation group 6
9.15353	0.040294	9.55424	0.00521	1.32	0.00269912	NM_007166	PICALM	Phosphatidylinositol binding clathrin assembly protein
7.02815	0.080457	7.42885	0.0257	1.32	0.0301494	NM_002158	FOXN2	Forkhead box N2
7.5768	0.021081	7.97733	0.045775	1.32	0.0006913	NM_003705	SLC25A12	Solute carrier family 25 (mitochondrial carrier, Aralar), member 12
6.72676	0.021447	7.12727	0.05336	1.32	0.000946696	NM_016277	RAB23	RAB23, member RAS oncogene family
6.01096	0.040976	6.41142	0.00696	1.32	0.00289043	NM_006355	TRIM38	Tripartite motif-containing 38
8.25137	0.066531	8.65157	0.017045	1.32	0.016286	NM_004464	FGF5	Fibroblast growth factor 5
8.83466	0.071887	9.234	0.050355	1.32	0.0235729	NM_002737	PRKCA	Protein kinase C, alpha
8.39271	0.030056	8.792	0.033915	1.32	0.00129649	NM_004869	VPS4B	Vacuolar protein sorting 4 homolog B (S. cerevisiae)
6.40106	0.050664	6.80025	0.025515	1.32	0.00676772	NM_152432	FLJ32810	Rho-type GTPase-activating protein FLJ32810
7.74659	0.084671	8.14565	0.04295	1.32	0.0370483	NM_015353	KCTD2	Potassium channel tetramerisation domain containing 2
8.66345	0.02474	9.06239	0.096585	1.32	0.00464189	NM_014599	MAGED2	Melanoma antigen family D, 2
7.35198	0.056235	7.75063	0.061415	1.32	0.0124829	NM_032221	CHD6	Chromodomain helicase DNA binding protein 6
3.30386	0.066275	3.70239	0.114515	1.32	0.0306213	ENST00000385947	-	ncrna:rRNA_pseudogene chromosome:NCBI36:2:96986190:96986279:-1 gene:ENSG00000208682
7.96823	0.076784	8.36675	0.01783	1.32	0.0261818	NM_005316	GTF2H1	General transcription factor IIH, polypeptide 1, 62kDa
8.58873	0.066162	8.98654	0.042525	1.32	0.0178828	NM_004892	SEC22B	SEC22 vesicle trafficking protein homolog B (S. cerevisiae)
9.38008	0.065121	9.77776	0.04772	1.32	0.0175363	NM_019026	TMCO1	Transmembrane and coiled-coil domains 1
7.84614	0.042512	8.24338	0.029115	1.32	0.003884	NM_001042750	STAG2	Stromal antigen 2
4.89194	0.041782	5.28876	0.145695	1.32	0.0219749	NM_178423	HDAC9	Histone deacetylase 9
7.15088	0.035988	7.54719	0.14456	1.32	0.0187415	ENST00000384592	-	ncrna:snRNA chromosome:NCBI36:4:137136534:137136697:-1 gene:ENSG00000207322
8.33506	0.02192	8.73134	0.05391	1.32	0.00104821	NM_032458	PHF6	PHD finger protein 6
4.89541	0.071839	5.29164	0.06287	1.32	0.0257558	NM_025074	FRAS1	Fraser syndrome 1
6.14292	0.091809	6.53902	0.010585	1.32	0.0453268	NM_133374	ZNF618	Zinc finger protein 618
5.93032	0.052517	6.32629	0.030745	1.32	0.00810935	NM_033026	PCLO	Piccolo (presynaptic cytomatrix protein)
8.82519	0.051544	9.22111	0.01437	1.32	0.00704151	NM_005153	USP10	Ubiquitin specific peptidase 10
7.18698	0.085148	7.58272	0.00352	1.32	0.0362903	8111099	-
8.17502	0.039217	8.57056	0.029585	1.32	0.00301534	NM_001799	CDK7	Cyclin-dependent kinase 7
8.17502	0.039217	8.57056	0.029585	1.32	0.00301534	NM_001799	CDK7	Cyclin-dependent kinase 7
5.10952	0.066567	5.50501	0.02269	1.32	0.0172047	NM_001145006	MUC7	Mucin 7, secreted
6.68689	0.048983	7.0823	0.05469	1.32	0.00806177	NM_015621	CCDC69	Coiled-coil domain containing 69
4.17077	0.071919	4.56594	0.00999	1.32	0.0216332	AK125737	LOC440570	Hypothetical LOC440570
4.17077	0.071919	4.56594	0.00999	1.32	0.0216332	AK125737	LOC440570	Hypothetical LOC440570
2.53232	0.071532	2.92741	0.03904	1.32	0.022878	ENST00000411376	-	ncrna:misc_RNA chromosome:NCBI36:15:44799692:44800002:-1 gene:ENSG00000223308
9.65207	0.058064	10.0471	0.049195	1.31	0.0127816	BC011596	CHCHD3	Coiled-coil-helix-coiled-coil-helix domain containing 3
7.37579	0.075516	7.7702	0.01425	1.31	0.0255459	NM_015057	MYCBP2	MYC binding protein 2
5.68045	0.058256	6.07465	0.042315	1.31	0.0123992	NM_003730	RNASET2	Ribonuclease T2
2.66036	0.023514	3.05363	0.03124	1.31	0.000607407	NR_026576	-	serum amyloid A3 pseudogene
2.2431	0.047456	2.63633	0.198925	1.31	0.049458	ENST00000405996	-	cdna:pseudogene chromosome:NCBI36:1:209413453:209413813:1 gene:ENSG00000218215
9.35365	0.078803	9.74679	0.02371	1.31	0.0299019	NM_003168	SUPT4H1	Suppressor of Ty 4 homolog 1 (S. cerevisiae)
9.95741	0.03698	10.3503	0.02095	1.31	0.00231351	NM_004815	ARHGAP29	Rho GTPase activating protein 29
6.0436	0.082226	6.43639	0.0368	1.31	0.0350915	NM_016281	TAOK3	TAO kinase 3
7.63875	0.05925	8.0314	0.112945	1.31	0.0251989	NM_001101396	hCG_18385	Similar to cAMP-regulated phosphoprotein
11.9386	0.024813	12.331	0.06295	1.31	0.00184941	NM_021109	TMSB4X	Thymosin beta 4, X-linked
9.02355	0.06946	9.41554	0.032965	1.31	0.0209517	NM_001880	ATF2	Activating transcription factor 2
7.747	0.055004	8.13881	0.02206	1.31	0.00940301	XM_001719048	-	ribosomal protein L7 pseudogene 23
2.39041	0.05084	2.7822	0.158865	1.31	0.0338731	AF395440	-	similar to DNAJ
7.15594	0.053	7.54674	0.02827	1.31	0.00862833	NM_080491	GAB2	GRB2-associated binding protein 2
4.30398	0.044861	4.69456	0.104575	1.31	0.0136442	ENST00000385594	-	ncrna:Mt_tRNA_pseudogene chromosome:NCBI36:7:141151238:141151308:-1 gene:ENSG00000208329
7.87383	0.056845	8.26422	0.059875	1.31	0.0136307	NM_020841	OSBPL8	Oxysterol binding protein-like 8
7.5895	0.046871	7.97963	0.137115	1.31	0.0235363	NM_001123329	ZBTB1	Zinc finger and BTB domain containing 1
5.05869	0.029212	5.44881	0.0521	1.31	0.00197479	NM_031861	PCDHA6	Protocadherin alpha 6
8.78001	0.080867	9.16994	0.01268	1.31	0.0326508	NM_003316	TTC3	Tetratricopeptide repeat domain 3
8.12018	0.056499	8.50998	0.09737	1.31	0.0197459	NM_005955	MTF1	Metal-regulatory transcription factor 1
11.8014	0.051531	12.1911	0.08865	1.31	0.0145469	NC_001807	-	gi|17981852|ref|NC_001807.4|:c16024-15956; gene=TRNP; product=tRNA-Pro
6.20592	0.074731	6.59546	0.10142	1.31	0.038415	NM_001012631	IL32	Interleukin 32
6.59386	0.061733	6.98301	0.01555	1.31	0.0139136	NM_152787	MAP3K7IP3	Mitogen-activated protein kinase kinase kinase 7 interacting protein 3
4.02549	0.071445	4.4146	0.116855	1.31	0.0391772	ENST00000385353	-	ncrna:Mt_tRNA_pseudogene chromosome:NCBI36:1:236172416:236172483:-1 gene:ENSG00000208088
9.02054	0.052025	9.40935	0.055305	1.31	0.0102563	NM_016032	ZDHHC9	Zinc finger, DHHC-type containing 9
8.33119	0.070441	8.71994	0.030635	1.31	0.0223069	NM_006380	APPBP2	Amyloid beta precursor protein (cytoplasmic tail) binding protein 2
9.21194	0.091703	9.5998	0.03034	1.31	0.049095	NM_020428	SLC44A2	Solute carrier family 44, member 2
4.93865	0.067331	5.32633	0.1016	1.31	0.0308426	NM_032184	SYDE2	Synapse defective 1, Rho GTPase, homolog 2 (C. elegans)
8.66812	0.053589	9.05578	0.03237	1.31	0.00943042	NM_022474	MPP5	Membrane protein, palmitoylated 5 (MAGUK p55 subfamily member 5)
4.84532	0.047585	5.23283	0.193675	1.31	0.0488367	NM_005559	LAMA1	Laminin, alpha 1
7.46403	0.054551	7.85145	0.00021	1.31	0.00907273	NM_015150	RFTN1	Raftlin, lipid raft linker 1
5.78175	0.034294	6.16901	0.04937	1.31	0.00290601	ENST00000407744	-	cdna:known chromosome:NCBI36:5:177414996:177415873:1 gene:ENSG00000218227
6.6001	0.070321	6.9872	0.00449	1.31	0.0214173	NM_025149	ACSF2	Acyl-CoA synthetase family member 2
7.05191	0.027344	7.43872	0.08269	1.31	0.0040383	NM_001143668	AMIGO2	Adhesion molecule with Ig-like domain 2
7.74977	0.06677	8.13639	0.01323	1.31	0.0183394	NM_177441	TMUB2	Transmembrane and ubiquitin-like domain containing 2
4.32809	0.067291	4.71446	0.155815	1.31	0.0497347	ENST00000411293	-	ncrna:snRNA chromosome:NCBI36:4:119747053:119747156:1 gene:ENSG00000223225
6.84971	0.04204	7.23517	0.15895	1.31	0.0292811	NM_016331	ZNF639	Zinc finger protein 639
7.487	0.062672	7.87213	0.08067	1.31	0.0222272	NM_003101	SOAT1	Sterol O-acyltransferase 1
4.69511	0.036402	5.08007	0.085545	1.31	0.00704441	NM_001005194	OR8A1	Olfactory receptor, family 8, subfamily A, member 1
8.40888	0.028024	8.79361	0.09209	1.31	0.00543463	8174891	-
7.71737	0.075224	8.10148	0.02401	1.31	0.0278987	AF226046	C7orf36	Chromosome 7 open reading frame 36
8.52092	0.061918	8.905	0.06069	1.31	0.0184684	NM_000400	ERCC2	Excision repair cross-complementing rodent repair deficiency, complementation group 2
10.3979	0.014345	10.7818	0.00095	1.3	5.81039e-05	NM_013943	CLIC4	Chloride intracellular channel 4
8.12243	0.067129	8.50586	0.140345	1.3	0.044282	NM_006813	PNRC1	Proline-rich nuclear receptor coactivator 1
8.6968	0.044173	9.0801	0.083425	1.3	0.0101748	NM_001145450	MORN2	MORN repeat containing 2
6.76973	0.080859	7.15301	0.019465	1.3	0.0346841	NM_198963	DHX57	DEAH (Asp-Glu-Ala-Asp/His) box polypeptide 57
6.97241	0.058312	7.35541	0.14755	1.3	0.0381951	8107094	-
7.31553	0.076861	7.69839	0.017485	1.3	0.0297471	ENST00000305171	-	cdna:pseudogene chromosome:NCBI36:7:131089045:131089320:-1 gene:ENSG00000172400
6.61992	0.066646	7.00272	0.10703	1.3	0.0328289	NM_025230	WDR23	WD repeat domain 23
4.78235	0.0407	5.16453	0.045945	1.3	0.00472561	NM_001736	C5AR1	Complement component 5a receptor 1
9.56336	0.042394	9.94533	0.00658	1.3	0.00389525	NM_005514	HLA-B	Major histocompatibility complex, class I, B
9.1952	0.037447	9.57714	0.087965	1.3	0.00800089	NM_002495	NDUFS4	NADH dehydrogenase (ubiquinone) Fe-S protein 4, 18kDa (NADH-coenzyme Q reductase)
6.16554	0.055938	6.54669	0.13641	1.3	0.0323045	ENST00000410208	-	ncrna:misc_RNA chromosome:NCBI36:2:95033019:95033315:-1 gene:ENSG00000222140
5.87961	0.058517	6.2606	0.152495	1.3	0.0410307	ENST00000406997	-	similar to chaperonin 10
4.11583	0.071295	4.49644	0.06051	1.3	0.0282304	ENST00000410478	-	ncrna:misc_RNA chromosome:NCBI36:X:138995680:138995973:1 gene:ENSG00000222410
9.89588	0.057165	10.2758	0.05795	1.3	0.0149331	ENST00000305331	-	cdna:pseudogene chromosome:NCBI36:11:74134409:74134807:-1 gene:ENSG00000171579
6.40113	0.06234	6.78097	0.072435	1.3	0.0213885	NM_004529	MLLT3	Myeloid/lymphoid or mixed-lineage leukemia (trithorax homolog, Drosophila); translocated to, 3
9.11868	0.055225	9.49836	0.01199	1.3	0.0102962	NM_001743	CALM2	Calmodulin 2 (phosphorylase kinase, delta)
7.30844	0.034682	7.68809	0.08372	1.3	0.00652557	NM_024091	FASTKD3	FAST kinase domains 3
5.32923	0.070518	5.70833	0.014805	1.3	0.0233553	ENST00000391197	-	ncrna:rRNA chromosome:NCBI36:10:13006691:13006788:-1 gene:ENSG00000212499
8.47499	0.037794	8.85403	0.053135	1.3	0.00439767	NM_021239	RBM25	RNA binding motif protein 25
8.61757	0.06252	8.99621	0.01468	1.3	0.0158752	NM_001143679	GSTK1	Glutathione S-transferase kappa 1
5.79486	0.056364	6.17326	0.020905	1.3	0.0114641	NM_005923	MAP3K5	Mitogen-activated protein kinase kinase kinase 5
9.38534	0.076172	9.76361	0.04131	1.3	0.0319042	NM_020928	ZSWIM6	Zinc finger, SWIM-type containing 6
6.89691	0.07032	7.27468	0.06456	1.3	0.0284722	NM_015208	ANKRD12	Ankyrin repeat domain 12
11.5287	0.043041	11.9062	0.00175	1.3	0.00427119	NR_003041	-	small nucleolar RNA, C/D box 13
6.3838	0.023653	6.76107	0.121805	1.3	0.0102798	NM_025079	ZC3H12A	Zinc finger CCCH-type containing 12A
9.73715	0.039434	10.1143	0.02075	1.3	0.0033719	NM_005514	HLA-B	Major histocompatibility complex, class I, B
5.66564	0.08221	6.0427	0.078475	1.3	0.0464419	ENST00000364673	-	ncrna:snRNA chromosome:NCBI36:11:129489286:129489440:-1 gene:ENSG00000201543
4.92975	0.059647	5.30679	0.13678	1.3	0.0370622	NM_199136	C7orf46	Chromosome 7 open reading frame 46
9.87328	0.069026	10.2499	0.068	1.3	0.0279204	NM_032338	LLPH	LLP homolog, long-term synaptic facilitation (Aplysia)
6.19885	0.023734	6.57512	0.088365	1.3	0.00437013	NM_014957	DENND3	DENN/MADD domain containing 3
6.15574	0.054568	6.53168	0.08007	1.3	0.0169586	NM_002830	PTPN4	Protein tyrosine phosphatase, non-receptor type 4 (megakaryocyte)
3.13491	0.032407	3.51064	0.154615	1.3	0.0242259	ENST00000410993	-	ncrna:misc_RNA chromosome:NCBI36:11:117443162:117443462:1 gene:ENSG00000222925
10.3023	0.060579	10.6773	0.11335	1.3	0.0305215	NM_032036	IFI27L2	Interferon, alpha-inducible protein 27-like 2
5.25563	0.07341	5.6304	0.10756	1.3	0.0432113	AF113887	IGKC	Immunoglobulin kappa constant
9.23747	0.052517	9.61204	0.09856	1.3	0.0195297	NM_021727	FADS3	Fatty acid desaturase 3
2.27172	0.007585	2.64615	0.065425	1.3	0.000847374	ENST00000391326	-	ncrna:rRNA chromosome:NCBI36:7:120510990:120511103:-1 gene:ENSG00000212628
9.82183	0.075953	10.1961	0.02195	1.3	0.0309951	NM_015878	AZIN1	Antizyme inhibitor 1
7.16682	0.034823	7.54087	0.00474	1.3	0.00202448	NM_176816	CCDC125	Coiled-coil domain containing 125
5.36503	0.07144	5.73897	0.003365	1.3	0.0251478	ENST00000410714	-	ncrna:misc_RNA chromosome:NCBI36:7:104339600:104339876:1 gene:ENSG00000222646
7.21274	0.054645	7.58665	0.00985	1.3	0.0104223	NM_005531	IFI16	Interferon, gamma-inducible protein 16
10.8248	0.06661	11.1987	0.08445	1.3	0.0293034	NM_001006	RPS3A	Ribosomal protein S3A
11.5354	0.038189	11.9086	0.16535	1.3	0.0326394	NM_000982	RPL21	Ribosomal protein L21
7.01668	0.039336	7.38957	0.04414	1.29	0.00454827	NM_178863	KCTD13	Potassium channel tetramerisation domain containing 13
6.11715	0.013625	6.48933	0.163465	1.29	0.0219074	8088893	-
7.98075	0.053201	8.35276	0.05755	1.29	0.0130084	NM_001747	CAPG	Capping protein (actin filament), gelsolin-like
7.43693	0.081311	7.80881	0.04252	1.29	0.0406633	NM_006471	MYL12A	Myosin, light chain 12A, regulatory, non-sarcomeric
1.57028	0.034615	1.94185	0.096355	1.29	0.00912171	NR_002753	-	RNA, U5F small nuclear
7.21972	0.052014	7.59105	0.02539	1.29	0.00953503	NM_138795	ARL8A	ADP-ribosylation factor-like 8A
5.95331	0.047654	6.32444	0.124395	1.29	0.0237407	NM_153695	ZNF367	Zinc finger protein 367
10.1495	0.035581	10.5203	0.0561	1.29	0.00428089	NM_004891	MRPL33	Mitochondrial ribosomal protein L33
8.29527	0.047174	8.66579	0.05203	1.29	0.0088112	NM_013346	SNX12	Sorting nexin 12
3.05237	0.040671	3.42275	0.086645	1.29	0.0101757	ENST00000364886	-	ncrna:misc_RNA chromosome:NCBI36:11:75792832:75792944:-1 gene:ENSG00000201756
6.25606	0.036966	6.6253	0.179035	1.29	0.0397323	NM_024615	PARP8	Poly (ADP-ribose) polymerase family, member 8
9.69281	0.068431	10.062	0.0052	1.29	0.0228596	ENST00000387190	-	ncrna:rRNA_pseudogene chromosome:NCBI36:19:40758346:40758515:1 gene:ENSG00000209925
6.69098	0.016331	7.06017	0.13986	1.29	0.0143248	NM_000921	PDE3A	Phosphodiesterase 3A, cGMP-inhibited
10.2879	0.050578	10.6567	0.15065	1.29	0.03668	ENST00000342938	-	dihydrofolate reductase
7.88002	0.044482	8.24836	0.107935	1.29	0.0172197	NM_014802	KIAA0528	KIAA0528
6.96396	0.052817	7.33223	0.0235	1.29	0.0102337	NM_005800	USPL1	Ubiquitin specific peptidase like 1
6.72675	0.047647	7.095	0.026725	1.29	0.00737229	NM_033281	MRPS36	Mitochondrial ribosomal protein S36
7.76455	0.057584	8.13273	0.00763	1.29	0.0130917	NM_021967	SERF1A	Small EDRK-rich factor 1A (telomeric)
7.76455	0.057584	8.13273	0.00763	1.29	0.0130917	NM_021967	SERF1A	Small EDRK-rich factor 1A (telomeric)
7.76455	0.057584	8.13273	0.00763	1.29	0.0130917	NM_021967	SERF1A	Small EDRK-rich factor 1A (telomeric)
7.9714	0.053103	8.33948	0.0138	1.29	0.0100675	NM_005633	SOS1	Son of sevenless homolog 1 (Drosophila)
6.64471	0.058334	7.01267	0.00049	1.29	0.0136395	NM_001080479	RGNEF	Rho-guanine nucleotide exchange factor
8.92762	0.01412	9.29553	0.084585	1.29	0.00277021	NM_007013	WWP1	WW domain containing E3 ubiquitin protein ligase 1
8.60739	0.059779	8.97524	0.06137	1.29	0.0193776	NM_144580	C1orf85	Chromosome 1 open reading frame 85
8.79511	0.03059	9.16268	0.053425	1.29	0.00285298	NM_002064	GLRX	Glutaredoxin (thioltransferase)
4.72702	0.06784	5.09405	0.048825	1.29	0.0258042	NM_174941	CD163L1	CD163 molecule-like 1
7.9823	0.06285	8.34899	0.04495	1.29	0.0202318	NM_004791	ITGBL1	Integrin, beta-like 1 (with EGF-like repeat domains)
6.07524	0.066323	6.44156	0.024015	1.29	0.0219164	NM_001017395	TMCC1	Transmembrane and coiled-coil domain family 1
2.00334	0.061552	2.36956	0.141645	1.29	0.0445253	ENST00000387848	-	ncrna:snRNA_pseudogene chromosome:NCBI36:4:56849423:56849506:-1 gene:ENSG00000210583
5.78617	0.04842	6.15227	0.08768	1.29	0.0154336	ENST00000318251	-	cdna:pseudogene chromosome:NCBI36:1:64081450:64081935:-1 gene:ENSG00000177433
6.71744	0.025094	7.08343	0.054495	1.29	0.00189596	NM_170662	CBLB	Cas-Br-M (murine) ecotropic retroviral transforming sequence b
9.23363	0.035076	9.59937	0.026785	1.29	0.00267567	NM_017491	WDR1	WD repeat domain 1
3.59447	0.048672	3.96019	0.02876	1.29	0.00822179	NM_001004706	OR4D11	Olfactory receptor, family 4, subfamily D, member 11
5.19975	0.07228	5.56539	0.01399	1.29	0.0282543	AK097058	FLJ39739	Hypothetical FLJ39739
8.45212	0.069174	8.81761	0.024825	1.29	0.025233	NM_014372	RNF11	Ring finger protein 11
7.64386	0.04057	8.00923	0.06653	1.29	0.00754829	NM_024071	ZFYVE21	Zinc finger, FYVE domain containing 21
7.41166	0.072418	7.77693	0.035175	1.29	0.0299776	NM_006333	C1D	C1D nuclear receptor co-repressor
11.8569	0.038129	12.2219	0.06175	1.29	0.00598999	ENST00000361567	-	NADH dehydrogenase, subunit 5 (complex I)
4.43275	0.066693	4.79756	0.023425	1.29	0.0225609	NM_020724	RNF150	Ring finger protein 150
9.91435	0.046123	10.2789	0.09365	1.29	0.0153978	NM_004800	TM9SF2	Transmembrane 9 superfamily member 2
8.42933	0.059134	8.79365	0.007595	1.29	0.0148331	NM_001831	CLU	Clusterin
5.96906	0.029726	6.33325	0.07857	1.29	0.00515074	NM_002538	OCLN	Occludin
1.61111	0.026594	1.97521	0.05555	1.29	0.00225767	ENST00000385655	-	ncrna:Mt_tRNA_pseudogene chromosome:NCBI36:2:130756650:130756718:-1 gene:ENSG00000208390
6.70782	0.075546	7.07156	0.007265	1.29	0.0326693	NM_001656	TRIM23	Tripartite motif-containing 23
11.4288	0.047373	11.7924	0.08005	1.29	0.0135724	NR_002819	-	metastasis associated lung adenocarcinoma transcript 1 (non-protein coding)
8.02372	0.072383	8.38716	0.035975	1.29	0.0304851	NM_032364	DNAJC14	DnaJ (Hsp40) homolog, subfamily C, member 14
7.98139	0.055315	8.34474	0.076055	1.29	0.0188006	NM_145648	SLC15A4	Solute carrier family 15, member 4
2.01904	0.082251	2.3823	0.058615	1.29	0.0474857	ENST00000386563	-	ncrna:snoRNA_pseudogene chromosome:NCBI36:9:96035581:96035682:1 gene:ENSG00000209298
6.46942	0.057728	6.83246	0.1482	1.29	0.0443751	NM_003435	ZNF134	Zinc finger protein 134
7.91643	0.036216	8.27925	0.04028	1.29	0.00369568	NM_030816	ANKRD13C	Ankyrin repeat domain 13C
3.51068	0.047373	3.87323	0.040915	1.29	0.00857491	NM_175886	PRPS1L1	Phosphoribosyl pyrophosphate synthetase 1-like 1
2.29964	0.028292	2.66215	0.172215	1.29	0.0332486	ENST00000365559	-	ncrna:snRNA chromosome:NCBI36:2:127946280:127946391:1 gene:ENSG00000202429
5.14299	0.078391	5.50547	0.060895	1.29	0.0424567	NM_022726	ELOVL4	Elongation of very long chain fatty acids (FEN1/Elo2, SUR4/Elo3, yeast)-like 4
2.43081	0.060682	2.79264	0.06839	1.29	0.0225318	NM_005164	ABCD2	ATP-binding cassette, sub-family D (ALD), member 2
6.51583	0.007351	6.8776	0.04325	1.29	0.000227652	NM_002912	REV3L	REV3-like, catalytic subunit of DNA polymerase zeta (yeast)
7.64397	0.083961	8.00572	0.020545	1.28	0.0460147	NM_032043	BRIP1	BRCA1 interacting protein C-terminal helicase 1
5.63854	0.02561	6.00005	0.024405	1.28	0.000931801	ENST00000388343	-	ncrna:Mt_tRNA_pseudogene chromosome:NCBI36:7:63208140:63208211:1 gene:ENSG00000211078
6.38019	0.039183	6.7416	0.055165	1.28	0.00596003	NM_018728	MYO5C	Myosin VC
6.95912	0.069407	7.32053	0.025705	1.28	0.0264765	NM_000297	PKD2	Polycystic kidney disease 2 (autosomal dominant)
10.986	0.016193	11.3463	0.0194	1.28	0.000183432	NM_053056	CCND1	Cyclin D1
10.5611	0.050399	10.9214	0.06785	1.28	0.0139687	NM_002488	NDUFA2	NADH dehydrogenase (ubiquinone) 1 alpha subcomplex, 2, 8kDa
5.26122	0.052972	5.62129	0.145735	1.28	0.0394191	NM_145301	CDRT4	CMT1A duplicated region transcript 4
3.81454	0.08231	4.1746	0.049565	1.28	0.0472478	ENST00000411008	-	ncrna:snRNA chromosome:NCBI36:2:24122209:24122312:1 gene:ENSG00000222940
2.46603	0.045527	2.82569	0.001635	1.28	0.0062287	ENST00000363298	-	ncrna:rRNA chromosome:NCBI36:11:110416032:110416142:-1 gene:ENSG00000200168
8.05649	0.062304	8.41604	0.053055	1.28	0.0220844	NR_026680	-	hypothetical LOC401884
8.57472	0.038027	8.93393	0.022365	1.28	0.00360274	NM_001048183	PHACTR4	Phosphatase and actin regulator 4
5.06886	0.054202	5.42759	0.03375	1.28	0.0128861	NR_027504	-	macrophage stimulating, pseudogene 2
7.83997	0.080768	8.1987	0.012565	1.28	0.0417622	NM_139276	STAT3	Signal transducer and activator of transcription 3 (acute-phase response factor)
8.06346	0.048293	8.42202	0.172345	1.28	0.0487605	NM_006085	BPNT1	3(2), 5-bisphosphate nucleotidase 1
2.06658	0.045489	2.42505	0.165745	1.28	0.0427693	NM_025031	C7orf69	Chromosome 7 open reading frame 69
7.48259	0.027488	7.84105	0.005195	1.28	0.000974777	NM_018429	BDP1	B double prime 1, subunit of RNA polymerase III transcription initiation factor IIIB
10.5178	0.017663	10.8762	0.1916	1.28	0.0407468	ENST00000407907	-	cdna:pseudogene chromosome:NCBI36:9:14194247:14195038:1 gene:ENSG00000218212
8.60574	0.012347	8.96376	0.063515	1.28	0.00114504	NM_020153	C11orf60	Chromosome 11 open reading frame 60
6.15957	0.014995	6.51718	0.011635	1.28	0.000110466	NM_003711	PPAP2A	Phosphatidic acid phosphatase type 2A
7.22827	0.057159	7.58544	0.008495	1.28	0.0141665	NM_147156	SGMS1	Sphingomyelin synthase 1
6.90236	0.0769	7.25948	0.038075	1.28	0.0386028	NM_138426	GLCCI1	Glucocorticoid induced transcript 1
3.56647	0.039927	3.92313	0.060175	1.28	0.00711973	AK128837	-	hypothetical LOC284861
7.82451	0.027424	8.18113	0.059935	1.28	0.00294208	NM_203437	AFTPH	Aftiphilin
9.4449	0.01987	9.80151	0.05189	1.28	0.00121327	NR_024528	-	ribosomal protein L23a pseudogene 7
7.9044	0.046096	8.26047	0.103425	1.28	0.0191447	NR_026778	-	chromosome 1 open reading frame 199
4.5323	0.040767	4.88834	0.14117	1.28	0.0282424	8097443	-
10.881	0.035756	11.237	0.0688	1.28	0.00643048	ENST00000246019	-	cdna:pseudogene chromosome:NCBI36:20:19752090:19752587:-1 gene:ENSG00000125822
7.80202	0.029572	8.15786	0.028465	1.28	0.00171985	NM_003684	MKNK1	MAP kinase interacting serine/threonine kinase 1
5.88054	0.069216	6.23607	0.07729	1.28	0.0356703	ENST00000265774	-	KIAA0020
6.33688	0.036231	6.69217	0.082425	1.28	0.00870966	NM_030786	SYNC	Syncoilin, intermediate filament protein
8.654	0.027734	9.00929	0.03072	1.28	0.00147064	NM_005349	RBPJ	Recombination signal binding protein for immunoglobulin kappa J region
8.20745	0.074877	8.56226	0.035325	1.28	0.0361532	NM_021183	RAP2C	RAP2C, member of RAS oncogene family
9.84087	0.031229	10.1954	0.00045	1.28	0.00163302	NM_003255	TIMP2	TIMP metallopeptidase inhibitor 2
9.55842	0.065143	9.91253	0.092775	1.28	0.0350897	NR_001566	-	telomerase RNA component
5.46165	0.067263	5.81554	0.028	1.28	0.0258659	NM_178858	SFXN2	Sideroflexin 2
6.78296	0.049616	7.13685	0.15984	1.28	0.0451032	NR_024210	-	ring finger protein 185
8.19402	0.081182	8.54745	0.038295	1.28	0.0463949	NM_005578	LPP	LIM domain containing preferred translocation partner in lipoma
10.7154	0.032116	11.0687	0.0658	1.28	0.00491074	NM_030969	TMEM14B	Transmembrane protein 14B
5.38998	0.036974	5.74274	0.0512	1.28	0.00520097	NM_001128147	NF1	Neurofibromin 1
5.38998	0.036974	5.74274	0.0512	1.28	0.00520097	NM_001128147	NF1	Neurofibromin 1
9.17102	0.066559	9.52357	0.09577	1.28	0.0382228	NM_006364	SEC23A	Sec23 homolog A (S. cerevisiae)
7.22628	0.059635	7.57861	0.06164	1.28	0.022182	NM_019012	PLEKHA5	Pleckstrin homology domain containing, family A member 5
3.68784	0.073497	4.03984	0.06749	1.28	0.0403522	ENST00000411278	-	ncrna:misc_RNA chromosome:NCBI36:20:39352336:39352631:-1 gene:ENSG00000223210
11.9013	0.017553	12.2531	0.05845	1.28	0.00137644	NM_183049	TMSL3	Thymosin-like 3
7.5346	0.036878	7.88609	0.12144	1.28	0.0192291	XR_038318	-	similar to ST13 protein
5.62912	0.071596	5.98038	0.04618	1.28	0.0340884	NM_173174	PTK2B	PTK2B protein tyrosine kinase 2 beta
7.48036	0.029616	7.83152	0.00999	1.28	0.00143595	NM_018429	BDP1	B double prime 1, subunit of RNA polymerase III transcription initiation factor IIIB
10.1622	0.015276	10.5133	0.1166	1.28	0.00943359	NM_003472	DEK	DEK oncogene
9.52299	0.047038	9.87395	0.073405	1.28	0.0137512	NM_147780	CTSB	Cathepsin B
9.8438	0.03073	10.1948	0.04405	1.28	0.0027755	NM_004663	RAB11A	RAB11A, member RAS oncogene family
6.68862	0.032141	7.03935	0.029325	1.28	0.00242014	NM_080616	C20orf112	Chromosome 20 open reading frame 112
4.59166	0.055723	4.94235	0.05064	1.28	0.0170511	NR_027002	-	hypothetical LOC388692
8.78134	0.054196	9.13189	0.00532	1.28	0.0125595	NM_015339	ADNP	Activity-dependent neuroprotector homeobox
4.06338	0.052869	4.4138	0.03571	1.27	0.013057	NR_003939	-	small nucleolar RNA, C/D box 79
11.1068	0.057667	11.4573	0.11435	1.27	0.0345645	NR_001577	-	non-metastatic cells 2, protein (NM23B) expressed in, pseudogene 1
7.10663	0.040537	7.45697	0.035145	1.27	0.00557395	NM_176816	CCDC125	Coiled-coil domain containing 125
5.096	0.063603	5.44632	0.12241	1.27	0.0446827	NR_024356	-	fibrillarin-like 1
6.71087	0.053253	7.06086	0.069215	1.27	0.0179876	NM_001011724	HNRNPA1L2	Heterogeneous nuclear ribonucleoprotein A1-like 2
7.12751	0.058353	7.47748	0.104555	1.27	0.0320619	NM_003153	STAT6	Signal transducer and activator of transcription 6, interleukin-4 induced
9.82326	0.057688	10.1731	0.0296	1.27	0.0167199	NM_014220	TM4SF1	Transmembrane 4 L six family member 1
4.60554	0.008647	4.95517	0.11665	1.27	0.00854957	NM_001032726	RAB41	RAB41, member RAS oncogene family
9.82668	0.076001	10.1762	0.07715	1.27	0.0472128	NM_006472	TXNIP	Thioredoxin interacting protein
9.41669	0.012464	9.76624	0.014645	1.27	7.25752e-05	NM_032013	NDRG3	NDRG family member 3
8.61312	0.038005	8.96256	0.06634	1.27	0.00753351	NM_001146108	-	prostaglandin reductase 1
9.13456	0.052866	9.4839	0.03473	1.27	0.0131058	NM_052879	LARP4	La ribonucleoprotein domain family, member 4
7.66961	0.068852	8.01877	0.022055	1.27	0.0285113	NR_004421	-	RNA, U1A small nuclear
7.66961	0.068852	8.01877	0.022055	1.27	0.0285113	NR_004421	-	RNA, U1A small nuclear
7.66961	0.068852	8.01877	0.022055	1.27	0.0285113	NR_004421	-	RNA, U1A small nuclear
7.66961	0.068852	8.01877	0.022055	1.27	0.0285113	NR_004421	-	RNA, U1A small nuclear
7.66961	0.068852	8.01877	0.022055	1.27	0.0285113	NR_004421	-	RNA, U1A small nuclear
4.75063	0.039285	5.0992	0.16557	1.27	0.0410494	NM_177964	LYPD6B	LY6/PLAUR domain containing 6B
3.20948	0.029872	3.55775	0.185075	1.27	0.0460374	NM_138786	TM4SF18	Transmembrane 4 L six family member 18
7.36392	0.049881	7.71213	0.08241	1.27	0.0181736	NM_001109903	RNFT2	Ring finger protein, transmembrane 2
7.8548	0.077442	8.20242	0.04119	1.27	0.0430535	NM_001429	EP300	E1A binding protein p300
7.40013	0.080114	7.7477	0.02691	1.27	0.0456779	NM_001136194	FASTKD2	FAST kinase domains 2
6.95157	0.060185	7.29835	0.048435	1.27	0.0217832	NM_024621	VEPH1	Ventricular zone expressed PH domain homolog 1 (zebrafish)
9.46373	0.034356	9.81039	0.001535	1.27	0.0025453	NM_002127	HLA-G	Major histocompatibility complex, class I, G
9.46373	0.034356	9.81039	0.001535	1.27	0.0025453	NM_002127	HLA-G	Major histocompatibility complex, class I, G
7.22611	0.019203	7.5727	0.10307	1.27	0.00751414	NM_015630	EPC2	Enhancer of polycomb homolog 2 (Drosophila)
4.47147	0.047771	4.81806	0.10547	1.27	0.0229062	NM_023003	TM6SF1	Transmembrane 6 superfamily member 1
6.38983	0.040406	6.73611	0.016545	1.27	0.00488074	NM_025201	PLEKHO2	Pleckstrin homology domain containing, family O member 2
7.78836	0.029565	8.13435	0.10163	1.27	0.0105977	NM_001042493	C6orf162	Chromosome 6 open reading frame 162
6.84642	0.003246	7.19233	0.154605	1.27	0.021794	NM_212543	B4GALT4	UDP-Gal:betaGlcNAc beta 1,4- galactosyltransferase, polypeptide 4
7.87152	0.055046	8.21716	0.00974	1.27	0.0139727	NM_001127605	LIPA	Lipase A, lysosomal acid, cholesterol esterase
6.48243	0.059135	6.82765	0.05616	1.27	0.0221863	NM_014939	KIAA1012	KIAA1012
8.64371	0.027863	8.98891	0.0203	1.27	0.00137764	NM_001079839	OCIAD1	OCIA domain containing 1
11.6088	0.051839	11.9537	0.10245	1.27	0.0259885	ENST00000361681	-	NADH dehydrogenase, subunit 6 (complex I)
9.92303	0.042234	10.2677	0.00565	1.27	0.0055675	NM_005514	HLA-B	Major histocompatibility complex, class I, B
1.8355	0.077101	2.17998	0.006455	1.27	0.0408658	ENST00000386424	-	ncrna:snRNA_pseudogene chromosome:NCBI36:15:76978238:76978340:-1 gene:ENSG00000209159
5.06147	0.049431	5.40578	0.035125	1.27	0.011162	NM_024800	NEK11	NIMA (never in mitosis gene a)- related kinase 11
7.51851	0.057784	7.86281	0.06409	1.27	0.0223843	NM_022100	MRPS14	Mitochondrial ribosomal protein S14
4.21838	0.031456	4.56235	0.16103	1.27	0.0346289	NM_005739	RASGRP1	RAS guanyl releasing protein 1 (calcium and DAG-regulated)
7.57812	0.074032	7.92162	0.001135	1.27	0.036463	NM_033025	SYDE1	Synapse defective 1, Rho GTPase, homolog 1 (C. elegans)
6.09544	0.038165	6.43879	0.088175	1.27	0.0120343	NM_001037582	SCD5	Stearoyl-CoA desaturase 5
8.17069	0.076158	8.51403	0.033905	1.27	0.0416771	NM_006099	PIAS3	Protein inhibitor of activated STAT, 3
8.48357	0.069201	8.82684	0.069475	1.27	0.0376607	NM_032802	SPPL2A	Signal peptide peptidase-like 2A
6.65612	0.076794	6.99904	0.024795	1.27	0.0419127	NM_032164	ZNF394	Zinc finger protein 394
6.23705	0.038734	6.57996	0.07044	1.27	0.00904576	NR_027263	-	chromosome 14 open reading frame 128
10.7086	0.051885	11.0512	0.04775	1.27	0.0145889	NM_000405	GM2A	GM2 ganglioside activator
8.42553	0.03196	8.76789	0.04237	1.27	0.00328149	NM_001431	EPB41L2	Erythrocyte membrane protein band 4.1-like 2
4.86839	0.056712	5.21072	0.077	1.27	0.0244579	ENST00000406466	-	cdna:pseudogene chromosome:NCBI36:7:94301166:94301689:1 gene:ENSG00000219807
11.6287	0.063847	11.9709	0.0565	1.27	0.0282772	AY423734	-	SH3-domain kinase binding protein 1
6.21594	0.051846	6.55797	0.014465	1.27	0.0119707	NM_005128	DOPEY2	Dopey family member 2
8.31421	0.046962	8.65611	0.028875	1.27	0.00925732	NM_016291	IP6K2	Inositol hexakisphosphate kinase 2
5.96478	0.023346	6.30663	0.00179	1.27	0.000618077	NM_002360	MAFK	V-maf musculoaponeurotic fibrosarcoma oncogene homolog K (avian)
11.2346	0.05326	11.5764	0.03255	1.27	0.0142441	NM_003329	TXN	Thioredoxin
10.193	0.063292	10.5346	0.09065	1.27	0.0359828	NM_003290	TPM4	Tropomyosin 4
7.33956	0.05814	7.68102	0.036315	1.27	0.0192044	NM_144982	ZFC3H1	Zinc finger, C3H1-type containing
6.91146	0.008403	7.25263	0.08015	1.27	0.00253566	NM_014324	AMACR	Alpha-methylacyl-CoA racemase
4.95603	0.075624	5.2972	0.013915	1.27	0.039978	NM_024608	NEIL1	Nei endonuclease VIII-like 1 (E. coli)
10.5951	0.0502	10.9358	0.0113	1.27	0.0107794	NR_003573	-	annexin A2 pseudogene 2
10.9104	0.023629	11.2508	0.04085	1.27	0.00142383	NM_002087	GRN	Granulin
2.99891	0.077414	3.33932	0.032785	1.27	0.0446246	L00621	KCNC1	Potassium voltage-gated channel, Shaw-related subfamily, member 1
6.3251	0.02441	6.66526	0.06456	1.27	0.00322048	NM_000351	STS	Steroid sulfatase (microsomal), isozyme S
7.99417	0.02883	8.33413	0.04439	1.27	0.00264669	NM_002038	IFI6	Interferon, alpha-inducible protein 6
3.40309	0.035661	3.74253	0.05727	1.27	0.00605921	ENST00000272885	-	cdna:pseudogene chromosome:NCBI36:2:222165408:222165791:1 gene:ENSG00000144440
5.7343	0.027451	6.07369	0.104205	1.27	0.0110836	NM_015520	MAGI1	Membrane associated guanylate kinase, WW and PDZ domain containing 1
4.60464	0.009105	4.9439	0.054915	1.27	0.000729468	NM_178011	LRRTM3	Leucine rich repeat transmembrane neuronal 3
8.16827	0.036995	8.50744	0.0925	1.27	0.0128764	NM_004384	CSNK1G3	Casein kinase 1, gamma 3
7.12054	0.06997	7.45954	0.09875	1.26	0.0488801	ENST00000410125	-	ncrna:snRNA chromosome:NCBI36:3:122857006:122857141:-1 gene:ENSG00000222057
8.9572	0.056507	9.29599	0.00667	1.26	0.016232	NM_013238	DNAJC15	DnaJ (Hsp40) homolog, subfamily C, member 15
4.97748	0.059676	5.31584	0.06487	1.26	0.0259336	NM_015678	NBEA	Neurobeachin
8.36964	0.038666	8.70747	0.01783	1.26	0.00460992	NM_006333	C1D	C1D nuclear receptor co-repressor
6.29762	0.032993	6.63517	0.12596	1.26	0.0211434	NM_001030060	SAMD5	Sterile alpha motif domain containing 5
8.97789	0.038566	9.31529	0.08084	1.26	0.0114095	NM_003721	RFXANK	Regulatory factor X-associated ankyrin-containing protein
7.64381	0.045846	7.98107	0.07744	1.26	0.0156378	NM_152415	VPS37A	Vacuolar protein sorting 37 homolog A (S. cerevisiae)
7.43123	0.038027	7.76818	0.040825	1.26	0.00565341	NM_020944	GBA2	Glucosidase, beta (bile acid) 2
4.26729	0.068637	4.60414	0.04453	1.26	0.034094	BC069077	C15orf49	Chromosome 15 open reading frame 49
8.82278	0.029133	9.1593	0.047505	1.26	0.00304283	NM_002076	GNS	Glucosamine (N-acetyl)-6-sulfatase
7.62334	0.057826	7.95981	0.05554	1.26	0.0225301	NM_006469	IVNS1ABP	Influenza virus NS1A binding protein
5.52922	0.063819	5.86522	0.054185	1.26	0.0294774	7952733	-
10.3159	0.051486	10.6517	0.12655	1.26	0.0373279	NR_002162	-	ATP synthase, H+ transporting, mitochondrial F1 complex, epsilon subunit pseudogene 2
8.21264	0.035371	8.54785	0.11124	1.26	0.0178073	NM_000919	PAM	Peptidylglycine alpha-amidating monooxygenase
7.21697	0.035588	7.55209	0.17375	1.26	0.0480647	NM_020892	DTX2	Deltex homolog 2 (Drosophila)
11.4433	0.024939	11.7782	0.11725	1.26	0.0144171	BC018448	MALAT1	Metastasis associated lung adenocarcinoma transcript 1 (non-protein coding)
1.63035	0.063006	1.9652	0.11407	1.26	0.0464304	ENST00000364174	-	ncrna:snRNA chromosome:NCBI36:2:231325100:231325206:1 gene:ENSG00000201044
8.47419	0.04125	8.80873	0.009455	1.26	0.00575662	NM_002853	RAD1	RAD1 homolog (S. pombe)
7.60218	0.062542	7.93634	0.12092	1.26	0.049014	NM_006417	IFI44	Interferon-induced protein 44
9.1112	0.052504	9.44527	0.1328	1.26	0.0419294	ENST00000308307	-	cdna:pseudogene chromosome:NCBI36:7:22779790:22780137:-1 gene:ENSG00000173534
6.83611	0.05365	7.16965	0.04166	1.26	0.0168058	NM_003431	ZNF124	Zinc finger protein 124
8.40334	0.056577	8.73681	0.080155	1.26	0.02724	NM_030800	C15orf44	Chromosome 15 open reading frame 44
7.11118	0.030477	7.44397	0.03379	1.26	0.00268214	NM_024617	ZCCHC6	Zinc finger, CCHC domain containing 6
7.64775	0.044788	7.98046	0.03782	1.26	0.00943371	NM_020899	ZBTB4	Zinc finger and BTB domain containing 4
4.4736	0.07163	4.80631	0.000555	1.26	0.036342	NM_152542	PPM1K	Protein phosphatase 1K (PP2C domain containing)
8.93497	0.013065	9.26726	0.01617	1.26	0.000111134	NM_002843	PTPRJ	Protein tyrosine phosphatase, receptor type, J
6.43285	0.016942	6.76506	0.052975	1.26	0.00128591	NM_004855	PIGB	Phosphatidylinositol glycan anchor biosynthesis, class B
7.94084	0.044581	8.2729	0.05485	1.26	0.0113568	NM_194455	KRIT1	KRIT1, ankyrin repeat containing
8.74063	0.069659	9.07265	0.01161	1.26	0.0338496	NM_016403	CWC15	CWC15 spliceosome-associated protein homolog (S. cerevisiae)
9.59223	0.047539	9.9241	0.1056	1.26	0.0261139	AK298173	ZNF90	Zinc finger protein 90
6.13689	0.05029	6.46861	0.044275	1.26	0.0143964	NM_020848	KIAA1462	KIAA1462
7.14879	0.04707	7.4805	0.01489	1.26	0.00959359	NM_019053	EXOC6	Exocyst complex component 6
8.16647	0.027466	8.49813	0.02475	1.26	0.00164473	NM_014953	DIS3	DIS3 mitotic control homolog (S. cerevisiae)
2.11202	0.047556	2.44339	0.05241	1.26	0.0133029	ENST00000388256	-	ncrna:Mt_tRNA_pseudogene chromosome:NCBI36:11:102782085:102782152:-1 gene:ENSG00000210991
6.27749	0.059093	6.60877	0.053735	1.26	0.0248114	NM_007288	MME	Membrane metallo-endopeptidase
4.97675	0.070426	5.3079	0.088025	1.26	0.049196	ENST00000410565	-	ncrna:misc_RNA chromosome:NCBI36:11:75130822:75131117:1 gene:ENSG00000222497
7.53174	0.050757	7.86288	0.03699	1.26	0.0140453	NM_033412	MCART1	Mitochondrial carrier triple repeat 1
6.53289	0.060974	6.86402	0.045555	1.26	0.0257479	NM_024513	FYCO1	FYVE and coiled-coil domain containing 1
10.2966	0.0621	10.6275	0.029	1.26	0.0251282	8049073	-
3.25301	0.021704	3.58385	0.047265	1.26	0.00161273	ENST00000385831	-	ncrna:Mt_tRNA_pseudogene chromosome:NCBI36:2:117500310:117500382:-1 gene:ENSG00000208566
6.07118	0.031188	6.40179	0.119655	1.26	0.019053	NM_144492	CLDN14	Claudin 14
6.79999	0.050996	7.13009	0.022635	1.26	0.0131965	NM_021194	SLC30A1	Solute carrier family 30 (zinc transporter), member 1
5.56883	0.024952	5.89855	0.01849	1.26	0.00108332	ENST00000385792	-	ncrna:snoRNA_pseudogene chromosome:NCBI36:6:150527413:150527515:1 gene:ENSG00000208527
7.85032	0.048285	8.17988	0.03683	1.26	0.0122102	NM_024996	GFM1	G elongation factor, mitochondrial 1
8.83129	0.038526	9.16075	0.026025	1.26	0.00534192	NM_000157	GBA	Glucosidase, beta; acid (includes glucosylceramidase)
8.03466	0.032617	8.36398	0.039195	1.26	0.00378182	NM_007124	UTRN	Utrophin
11.1684	0.071799	11.4977	0.0316	1.26	0.0395821	NR_026712	-	ribosomal protein L13a pseudogene 5
9.84733	0.025872	10.1766	0.0898	1.26	0.00808949	NM_001967	EIF4A2	Eukaryotic translation initiation factor 4A, isoform 2
4.67528	0.06229	5.00385	0.034075	1.26	0.0264882	XM_001721358	-	ribosomal protein S15a pseudogene 17
6.65195	0.041767	6.98032	0.02526	1.26	0.00703865	NM_021643	TRIB2	Tribbles homolog 2 (Drosophila)
4.49252	0.035932	4.82047	0.079355	1.26	0.0106668	NM_145316	TMEM217	Transmembrane protein 217
9.77999	0.020375	10.1077	0.0114	1.26	0.000473265	NM_001814	CTSC	Cathepsin C
9.2206	0.038946	9.54785	0.07239	1.25	0.011139	7979886	-
7.25845	0.072355	7.58568	0.034575	1.25	0.0415856	NM_138357	CCDC109A	Coiled-coil domain containing 109A
6.46086	0.06573	6.78791	0.00138	1.25	0.0294602	NM_006153	NCK1	NCK adaptor protein 1
6.32681	0.037946	6.65386	0.02766	1.25	0.00530268	NM_001136218	TMEM51	Transmembrane protein 51
8.11489	0.030909	8.44188	0.00328	1.25	0.00213872	NM_012158	FBXL3	F-box and leucine-rich repeat protein 3
7.51766	0.075357	7.84457	0.048825	1.25	0.0490127	NR_000020	-	small nucleolar RNA, C/D box 33
5.83676	0.012456	6.16317	0.091415	1.25	0.00522179	NM_024956	TMEM62	Transmembrane protein 62
9.5175	0.074849	9.84389	0.006075	1.25	0.0438779	NM_002389	CD46	CD46 molecule, complement regulatory protein
5.9156	0.030884	6.2417	0.01877	1.25	0.00240059	NM_178831	GATS	GATS, stromal antigen 3 opposite strand
8.53517	0.056723	8.86117	0.056335	1.25	0.0237812	NM_005188	CBL	Cas-Br-M (murine) ecotropic retroviral transforming sequence
2.95537	0.059624	3.28103	0.0263	1.25	0.0230913	BC119776	FLJ44881	FLJ44881
5.66744	0.049295	5.99287	0.04861	1.25	0.0150647	NM_021632	ZNF350	Zinc finger protein 350
5.68037	0.073012	6.00575	0.064055	1.25	0.0489563	NM_001031690	FAM131B	Family with sequence similarity 131, member B
6.0544	0.009213	6.3796	0.114655	1.25	0.0104603	NM_001109	ADAM8	ADAM metallopeptidase domain 8
5.83876	0.066038	6.16383	0.028835	1.25	0.0319553	NM_025004	CCDC15	Coiled-coil domain containing 15
7.25474	0.04056	7.57947	0.02195	1.25	0.00646392	NM_002552	ORC4L	Origin recognition complex, subunit 4-like (yeast)
11.3238	0.033298	11.6486	0.07715	1.25	0.00915025	NR_003286	-	18S ribosomal RNA
8.9483	0.025862	9.27288	0.01771	1.25	0.00128788	NM_020141	TMEM167B	Transmembrane protein 167B
8.9483	0.025862	9.27288	0.01771	1.25	0.00128788	NM_020141	TMEM167B	Transmembrane protein 167B
10.9842	0.028972	11.3087	0.01275	1.25	0.00182547	NM_033546	MYL12B	Myosin, light chain 12B, regulatory
8.80467	0.034218	9.129	0.008455	1.25	0.00326923	NM_000849	GSTM3	Glutathione S-transferase mu 3 (brain)
7.7938	0.030892	8.11796	0.13155	1.25	0.025167	NM_021831	AGBL5	ATP/GTP binding protein-like 5
6.02349	0.033474	6.3476	0.10117	1.25	0.0152947	NM_014191	SCN8A	Sodium channel, voltage gated, type VIII, alpha subunit
1.87301	0.042678	2.19681	0.10412	1.25	0.02309	ENST00000384633	-	ncrna:misc_RNA chromosome:NCBI36:X:107031031:107031132:-1 gene:ENSG00000207363
8.86144	0.051272	9.18516	0.081145	1.25	0.0241114	NM_014043	CHMP2B	Chromatin modifying protein 2B
11.0194	0.020528	11.3427	0.0424	1.25	0.00130688	NM_018976	SLC38A2	Solute carrier family 38, member 2
4.82367	0.060891	5.14698	0.07482	1.25	0.0340552	NM_152701	ABCA13	ATP-binding cassette, sub-family A (ABC1), member 13
11.9509	0.040104	12.2739	0.0393	1.25	0.00757145	NC_001807	-	gi|17981852|ref|NC_001807.4|:579-649; gene=TRNF; product=tRNA-Phe
6.66545	0.051555	6.98782	0.090745	1.25	0.02765	NM_016429	COPZ2	Coatomer protein complex, subunit zeta 2
11.964	0.037995	12.2863	0.0294	1.25	0.00572229	ENST00000361335	-	NADH dehydrogenase, subunit 4L (complex I)
7.64941	0.012562	7.97119	0.003435	1.25	7.06675e-05	NM_003369	UVRAG	UV radiation resistance associated gene
7.68619	0.042408	8.0078	0.00389	1.25	0.00721955	NR_003108	-	neighbor of BRCA1 gene 2
6.0931	0.057305	6.41454	0.04289	1.25	0.0232451	NM_152735	ZBTB9	Zinc finger and BTB domain containing 9
9.01281	0.040092	9.33424	0.01562	1.25	0.0061762	NM_003342	UBE2G1	Ubiquitin-conjugating enzyme E2G 1 (UBC7 homolog, yeast)
4.92732	0.027396	5.24845	0.02653	1.25	0.00190439	NM_001008749	RAB19	RAB19, member RAS oncogene family
7.27432	0.064304	7.59542	0.06207	1.25	0.036321	NM_015189	EXOC6B	Exocyst complex component 6B
5.95801	0.067162	6.27854	0.04928	1.25	0.0381074	NM_130810	DYX1C1	Dyslexia susceptibility 1 candidate 1
7.24259	0.061806	7.56284	0.00901	1.25	0.0260968	NM_001098817	INO80C	INO80 complex subunit C
8.91821	0.04436	9.23842	0.05413	1.25	0.0125717	NR_002940	-	leucine rich repeat containing 37, member A4 (pseudogene)
9.13735	0.045658	9.45741	0.13884	1.25	0.0427467	NM_004483	GCSH	Glycine cleavage system protein H (aminomethyl carrier)
4.95751	0.05251	5.27757	0.023075	1.25	0.0161357	ENST00000364176	-	ncrna:rRNA chromosome:NCBI36:5:63726767:63726883:-1 gene:ENSG00000201046
6.59409	0.050351	6.91413	0.135785	1.25	0.046436	NM_006223	PIN4	Protein (peptidylprolyl cis/trans isomerase) NIMA-interacting, 4 (parvulin)
8.40292	0.062832	8.72297	0.085085	1.25	0.0410688	NR_002822	-	MGC72080 pseudogene
6.6924	0.051037	7.01215	0.124005	1.25	0.0413379	NR_003521	-	WAS protein homolog associated with actin, golgi membranes and microtubules-like 1
8.47039	0.027676	8.78999	0.00024	1.25	0.00153172	NM_007159	SLMAP	Sarcolemma associated protein
3.45907	0.044378	3.77855	0.043625	1.25	0.011211	ENST00000363221	-	ncrna:misc_RNA chromosome:NCBI36:6:76421406:76421735:-1 gene:ENSG00000200091
11.8601	0.041843	12.1794	0.02965	1.25	0.00811596	NM_001016	RPS12	Ribosomal protein S12
7.14372	0.05373	7.46284	0.038385	1.25	0.0190856	NM_024583	SCRN3	Secernin 3
8.36446	0.032408	8.683	0.00998	1.25	0.00288736	NM_001030001	RPS29	Ribosomal protein S29
8.18688	0.013009	8.50522	0.08913	1.25	0.00535593	NM_022157	RRAGC	Ras-related GTP binding C
2.40657	0.015319	2.72474	0.021645	1.25	0.000276949	ENST00000362804	-	ncrna:snRNA chromosome:NCBI36:17:15981807:15981911:-1 gene:ENSG00000199674
3.98345	0.043525	4.3014	0.11265	1.25	0.0286332	ENST00000384391	-	ncrna:snoRNA chromosome:NCBI36:15:67537335:67537542:-1 gene:ENSG00000207119
5.04573	0.032167	5.3635	0.150795	1.25	0.0380302	ENST00000363724	-	ncrna:snRNA chromosome:NCBI36:6:155188002:155188101:-1 gene:ENSG00000200594
8.2903	0.0671	8.60797	0.002725	1.25	0.0343221	NM_025205	MED28	Mediator complex subunit 28
8.66419	0.063096	8.98178	0.028815	1.25	0.0299685	NM_020920	CHD8	Chromodomain helicase DNA binding protein 8
6.78426	0.046367	7.10074	0.082635	1.25	0.0212126	NM_001143906	TRAFD1	TRAF-type zinc finger domain containing 1
7.60227	0.067518	7.91843	0.06491	1.25	0.0438556	NM_017544	NKRF	NFKB repressing factor
5.77006	0.040803	6.0862	0.028205	1.25	0.00764469	NM_001098491	ZNF419	Zinc finger protein 419
8.54552	0.024855	8.86164	0.151485	1.24	0.03412	NM_016470	C20orf111	Chromosome 20 open reading frame 111
8.89364	0.056669	9.20968	0.00689	1.24	0.0205935	NM_138799	MBOAT2	Membrane bound O-acyltransferase domain containing 2
7.91121	0.054631	8.22699	0.0052	1.24	0.0182935	NM_001250	CD40	CD40 molecule, TNF receptor superfamily member 5
6.18808	0.067136	6.50385	0.01102	1.24	0.035232	NM_017414	USP18	Ubiquitin specific peptidase 18
2.33457	0.038476	2.65027	0.064955	1.24	0.0107904	ENST00000362914	-	ncrna:snRNA chromosome:NCBI36:15:54354020:54354126:-1 gene:ENSG00000199784
6.93536	0.064827	7.25099	0.038135	1.24	0.034308	NM_019054	FAM35A	Family with sequence similarity 35, member A
7.96129	0.073206	8.27667	0.04498	1.24	0.0495252	NM_001040458	ERAP1	Endoplasmic reticulum aminopeptidase 1
4.88119	0.036184	5.19634	0.063995	1.24	0.00925698	NM_024728	C7orf10	Chromosome 7 open reading frame 10
5.57124	0.071081	5.88546	0.03216	1.24	0.044205	NM_001661	ARL4D	ADP-ribosylation factor-like 4D
8.67732	0.023902	8.99127	0.04691	1.24	0.00239856	NM_021818	SAV1	Salvador homolog 1 (Drosophila)
7.26201	0.044049	7.57571	0.02964	1.24	0.0101987	NM_033034	TRIM5	Tripartite motif-containing 5
9.59991	0.037502	9.91348	0.110615	1.24	0.0235578	NM_015994	ATP6V1D	ATPase, H+ transporting, lysosomal 34kDa, V1 subunit D
6.86892	0.049593	7.18221	0.01234	1.24	0.0138074	NM_004762	CYTH1	Cytohesin 1
8.11353	0.031617	8.42661	0.02569	1.24	0.00331051	NM_014601	EHD2	EH-domain containing 2
8.9783	0.05527	9.29116	0.057535	1.24	0.0255094	NM_014899	RHOBTB3	Rho-related BTB domain containing 3
8.67316	0.030406	8.98586	0.036835	1.24	0.00355555	NM_001006938	TCEAL6	Transcription elongation factor A (SII)-like 6
6.4669	0.060132	6.77947	0.06794	1.24	0.0346222	NM_030641	APOL6	Apolipoprotein L, 6
9.18987	0.04345	9.50219	0.024225	1.24	0.00950042	NM_001127204	HMOX2	Heme oxygenase (decycling) 2
8.13422	0.066796	8.44651	0.010905	1.24	0.0358703	NM_173469	UBE2Q2	Ubiquitin-conjugating enzyme E2Q family member 2
4.09919	0.061342	4.41146	0.065835	1.24	0.0359246	ENST00000387249	-	ncrna:Mt_tRNA_pseudogene chromosome:NCBI36:17:21949284:21949351:1 gene:ENSG00000209984
9.1641	0.044855	9.4762	0.07298	1.24	0.0180857	NM_016567	BCCIP	BRCA2 and CDKN1A interacting protein
6.62133	0.070308	6.93337	0.059255	1.24	0.0489223	NM_005236	ERCC4	Excision repair cross-complementing rodent repair deficiency, complementation group 4
9.9797	0.029265	10.2914	0.04725	1.24	0.0040541	NM_006391	IPO7	Importin 7
7.41113	0.035272	7.72288	0.00931	1.24	0.00423736	NM_014011	SOCS5	Suppressor of cytokine signaling 5
7.3827	0.049054	7.69433	0.07021	1.24	0.0216425	NM_012449	STEAP1	Six transmembrane epithelial antigen of the prostate 1
7.21327	0.053167	7.52441	0.1166	1.24	0.0438262	NM_006454	MXD4	MAX dimerization protein 4
6.7894	0.050956	7.10018	0.07225	1.24	0.0244724	NM_022662	ANAPC1	Anaphase promoting complex subunit 1
6.30957	0.030208	6.62035	0.041835	1.24	0.00395327	NM_001040655	TTC23	Tetratricopeptide repeat domain 23
7.92311	0.061785	8.23377	0.02844	1.24	0.0300905	NM_005228	EGFR	Epidermal growth factor receptor (erythroblastic leukemia viral (v-erb-b) oncogene homolog, avian)
7.50542	0.060202	7.81584	0.00129	1.24	0.0263573	NM_015110	SMC5	Structural maintenance of chromosomes 5
8.16714	0.03468	8.47732	0.08872	1.24	0.0145684	NM_013396	USP25	Ubiquitin specific peptidase 25
5.15524	0.055755	5.46532	0.086	1.24	0.0349366	NM_032119	GPR98	G protein-coupled receptor 98
11.5416	0.067414	11.8511	0.053	1.24	0.0434818	NM_001032288	UBE2V1	Ubiquitin-conjugating enzyme E2 variant 1
10.8188	0.023842	11.1278	0.0101	1.24	0.00104382	NM_001130004	ACTN1	Actinin, alpha 1
8.08962	0.06511	8.3978	0.006545	1.24	0.0344179	NM_206831	DPH3	DPH3, KTI11 homolog (S. cerevisiae)
8.24412	0.069157	8.55208	0.039695	1.24	0.0445423	NM_001190	BCAT2	Branched chain aminotransferase 2, mitochondrial
8.62378	0.072258	8.93167	0.02963	1.24	0.0487286	NM_006765	TUSC3	Tumor suppressor candidate 3
5.93316	0.053518	6.24087	0.006715	1.24	0.0186474	NM_007344	TTF1	Transcription termination factor, RNA polymerase I
7.04561	0.030101	7.35329	0.04899	1.24	0.00475447	NM_001145547	RBM17	RNA binding motif protein 17
7.54552	0.038651	7.85313	0.04459	1.24	0.00864751	NM_015042	ZNF609	Zinc finger protein 609
8.43421	0.057019	8.74155	0.043115	1.24	0.0264476	NM_002093	-	glycogen synthase kinase 3 beta
9.62393	0.040817	9.93093	0.021305	1.24	0.00802068	NM_001099670	C8orf59	Chromosome 8 open reading frame 59
2.78271	0.062769	3.08955	0.02473	1.24	0.0323548	ENST00000242475	-	Putative uncharacterized protein ARL4P gene:ENSG00000122872
8.88557	0.058439	9.19233	0.02694	1.24	0.0263157	NM_006256	PKN2	Protein kinase N2
7.59969	0.037394	7.90595	0.041935	1.24	0.00768161	NM_002994	CXCL5	Chemokine (C-X-C motif) ligand 5
7.86367	0.062307	8.1699	0.017025	1.24	0.03119	AY779046	RPL18A	Ribosomal protein L18a
7.31956	0.056561	7.62562	0.00296	1.24	0.0226247	NM_005426	TP53BP2	Tumor protein p53 binding protein, 2
7.72993	0.047868	8.03599	0.01033	1.24	0.013199	NM_001144769	DST	Dystonin
8.2568	0.062266	8.56218	0.068015	1.24	0.0404878	NM_153840	GPR110	G protein-coupled receptor 110
8.30362	0.022206	8.60883	0.11175	1.24	0.0159941	NM_003846	PEX11B	Peroxisomal biogenesis factor 11 beta
10.702	0.031461	11.0069	0.0757	1.24	0.00996493	NM_001145199	C12orf75	Chromosome 12 open reading frame 75
10.1778	0.052589	10.4827	0.0188	1.24	0.0187128	NM_004781	VAMP3	Vesicle-associated membrane protein 3 (cellubrevin)
7.16439	0.029713	7.46901	0.02099	1.24	0.00278215	NM_001846	COL4A2	Collagen, type IV, alpha 2
8.07587	0.016733	8.38038	0.010645	1.23	0.000300872	NM_001130042	CRYZ	Crystallin, zeta (quinone reductase)
6.42563	0.015778	6.73009	0.06068	1.23	0.0022999	NM_153688	ZFP1	Zinc finger protein 1 homolog (mouse)
5.2455	0.03923	5.54985	0.061215	1.23	0.0120423	NM_003392	WNT5A	Wingless-type MMTV integration site family, member 5A
8.79882	0.030036	9.10279	0.098615	1.23	0.0156768	NM_004483	GCSH	Glycine cleavage system protein H (aminomethyl carrier)
6.80099	0.023333	7.1049	0.03612	1.23	0.00183402	NM_000255	MUT	Methylmalonyl Coenzyme A mutase
7.59326	0.035785	7.8971	0.000605	1.23	0.00480174	NM_015914	TXNDC11	Thioredoxin domain containing 11
6.25577	0.070301	6.5595	0.015685	1.23	0.0455414	NM_015183	MAST4	Microtubule associated serine/threonine kinase family member 4
4.22266	0.028106	4.52613	0.070935	1.23	0.00742093	NR_015445	-	breast cancer estrogen-induced apoptosis 2
9.21335	0.022084	9.51657	0.062275	1.23	0.00387598	NR_026982	-	ribosomal protein L23a pseudogene 82
8.64961	0.042137	8.95281	0.04343	1.23	0.0114972	NR_002940	-	leucine rich repeat containing 37, member A4 (pseudogene)
3.24718	0.049358	3.55016	0.05073	1.23	0.0195435	NM_178544	ZNF546	Zinc finger protein 546
7.9355	0.021023	8.23818	0.151685	1.23	0.0367284	NM_001127202	PCID2	PCI domain containing 2
8.01886	0.059791	8.32148	0.0101	1.23	0.0281416	NM_003099	SNX1	Sorting nexin 1
9.92082	0.05178	10.2233	0.00075	1.23	0.017615	NR_003932	-	ribosomal protein L13a pseudogene 20
6.78319	0.034867	7.08568	0.03857	1.23	0.00620744	NM_001009899	KIAA2018	KIAA2018
11.3036	0.042975	11.6059	0.0999	1.23	0.0272307	NM_000995	RPL34	Ribosomal protein L34
7.63597	0.034218	7.93811	0.07002	1.23	0.0106783	NM_014647	KIAA0430	KIAA0430
8.56777	0.034855	8.86957	0.10076	1.23	0.0202675	ENST00000396622	-	cdna:pseudogene chromosome:NCBI36:9:35961341:35962315:-1 gene:ENSG00000213866
2.93562	0.031795	3.23739	0.02927	1.23	0.00407044	NM_181608	KRTAP19-2	Keratin associated protein 19-2
6.35062	0.048332	6.65239	0.076	1.23	0.0248331	NM_032497	ZNF559	Zinc finger protein 559
2.49364	0.044299	2.79539	0.0803	1.23	0.0217648	ENST00000318244	-	olfactory receptor, family 2, subfamily AJ, member 1
9.34423	0.024564	9.64581	0.01677	1.23	0.00139932	NM_006282	STK4	Serine/threonine kinase 4
7.37017	0.054827	7.67167	0.01879	1.23	0.0221456	NM_006558	KHDRBS3	KH domain containing, RNA binding, signal transduction associated 3
8.07453	0.031033	8.37602	0.01331	1.23	0.00309724	NM_006368	CREB3	CAMP responsive element binding protein 3
2.57503	0.059347	2.87627	0.06387	1.23	0.0362854	8055137	-
8.65589	0.044061	8.95702	0.026975	1.23	0.0115077	NM_006460	HEXIM1	Hexamethylene bis-acetamide inducible 1
8.21267	0.037683	8.51379	0.00241	1.23	0.00598337	NM_002881	RALB	V-ral simian leukemia viral oncogene homolog B (ras related; GTP binding protein)
1.89203	0.031765	2.19314	0.03932	1.23	0.00486445	ENST00000387440	-	ncrna:Mt_tRNA_pseudogene chromosome:NCBI36:9:5086587:5086652:-1 gene:ENSG00000210175
7.02823	0.036634	7.32917	0.00028	1.23	0.00541095	NM_021809	TGIF2	TGFB-induced factor homeobox 2
5.10657	0.049427	5.40745	0.023555	1.23	0.0163512	NM_001793	CDH3	Cadherin 3, type 1, P-cadherin (placental)
8.07093	0.062107	8.37163	0.045845	1.23	0.0365546	XR_016879	-	ribosomal protein L7 pseudogene 48
5.82319	0.029004	6.12381	0.016465	1.23	0.00253735	NM_001127511	APC	Adenomatous polyposis coli
6.49174	0.046665	6.79206	0.01959	1.23	0.013382	NM_014061	MAGEH1	Melanoma antigen family H, 1
5.70118	0.040798	6.00124	0.01325	1.23	0.00827503	NM_020160	MEIS3	Meis homeobox 3
8.04808	0.026401	8.34803	0.02623	1.23	0.00217028	NM_006333	C1D	C1D nuclear receptor co-repressor
7.66732	0.035422	7.96724	0.02981	1.23	0.00593166	NM_001113738	ARL17P1	ADP-ribosylation factor-like 17 pseudogene 1
5.69703	0.031487	5.99651	0.048295	1.23	0.0057906	NM_001083603	PTCH1	Patched homolog 1 (Drosophila)
6.64264	0.017233	6.94176	0.11213	1.23	0.0151366	NM_001146220	-	zinc finger protein 226
6.98271	0.066051	7.28176	0.04381	1.23	0.0435274	NM_001009932	DNASE1L1	Deoxyribonuclease I-like 1
6.59253	0.059872	6.89145	0.03309	1.23	0.0314696	NM_015238	WWC1	WW and C2 domain containing 1
6.85975	0.047438	7.15867	0.056565	1.23	0.0194855	NM_004830	MED23	Mediator complex subunit 23
8.72853	0.063974	9.02717	0.037425	1.23	0.0388983	ENST00000342007	-	cdna:pseudogene chromosome:NCBI36:6:25248191:25249628:1 gene:ENSG00000189235
9.54658	0.03037	9.84511	0.06356	1.23	0.00758443	NM_016462	TMEM14C	Transmembrane protein 14C
9.45033	0.023303	9.74831	0.083575	1.23	0.00859911	NM_001155	ANXA6	Annexin A6
9.36295	0.054795	9.66081	0.02504	1.23	0.0235333	NM_032525	TUBB6	Tubulin, beta 6
11.4462	0.059009	11.7438	0.02975	1.23	0.0301493	NM_004894	C14orf2	Chromosome 14 open reading frame 2
8.28871	0.032942	8.58546	0.035225	1.23	0.00531399	NM_177987	RP11-631M21.2	Tubulin, beta 8
2.21959	0.052467	2.51627	0.065865	1.23	0.0284445	ENST00000386505	-	ncrna:rRNA_pseudogene chromosome:NCBI36:4:18792503:18792590:-1 gene:ENSG00000209240
6.79318	0.063279	7.08974	0.056745	1.23	0.0426423	U66622	RAB1C	RAB1C, member RAS oncogene family pseudogene
6.3402	0.05225	6.63626	0.060445	1.23	0.026884	NM_012419	RGS17	Regulator of G-protein signaling 17
9.05429	0.049443	9.3503	0.01292	1.23	0.0165555	NM_030926	ITM2C	Integral membrane protein 2C
8.58308	0.019284	8.87885	0.057695	1.23	0.00292775	NM_002645	PIK3C2A	Phosphoinositide-3-kinase, class 2, alpha polypeptide
9.16515	0.04864	9.46088	0.01279	1.23	0.0157314	NM_032486	DCTN5	Dynactin 5 (p25)
8.13421	0.06374	8.42984	0.02382	1.23	0.0377801	NM_006447	USP16	Ubiquitin specific peptidase 16
7.16185	0.014945	7.45739	0.027745	1.23	0.000463926	NM_016248	AKAP11	A kinase (PRKA) anchor protein 11
6.70422	0.039511	6.99951	0.05848	1.23	0.0130086	NM_016240	SCARA3	Scavenger receptor class A, member 3
5.05187	0.039831	5.34683	0.046005	1.23	0.0111145	AF174606	BCR	Breakpoint cluster region
8.50249	0.05159	8.79742	0.114995	1.23	0.0478897	NM_012268	PLD3	Phospholipase D family, member 3
8.49162	0.047122	8.78635	0.02458	1.23	0.0151188	NM_002835	PTPN12	Protein tyrosine phosphatase, non-receptor type 12
11.7027	0.03817	11.9971	0.10235	1.23	0.0256309	NR_026911	-	ribosomal protein L21 pseudogene 28
2.88723	0.059777	3.18154	0.03347	1.23	0.0329077	NM_176810	NLRP13	NLR family, pyrin domain containing 13
6.06257	0.065481	6.35684	0.058125	1.23	0.0479828	ENST00000332977	-	cdna:pseudogene chromosome:NCBI36:1:96685074:96686462:1 gene:ENSG00000183920
10.7317	0.044075	11.0258	0.02485	1.23	0.0123111	NM_007236	CHP	Calcium binding protein P22
9.70453	0.066635	9.99819	0.04621	1.23	0.0474925	NM_005494	DNAJB6	DnaJ (Hsp40) homolog, subfamily B, member 6
8.16281	0.028254	8.45645	0.088175	1.23	0.0128696	NM_021943	ZFAND3	Zinc finger, AN1-type domain 3
6.62777	0.029674	6.92123	0.00467	1.23	0.00276263	NM_001102657	ZNF836	Zinc finger protein 836
7.21104	0.059444	7.50413	0.013445	1.23	0.0306979	NM_030762	BHLHE41	Basic helix-loop-helix family, member e41
2.80491	0.062171	3.09757	0.041755	1.22	0.0389126	NM_006922	SCN3A	Sodium channel, voltage-gated, type III, alpha subunit
8.49808	0.018438	8.79063	0.02622	1.22	0.000792466	NM_015033	FNBP1	Formin binding protein 1
7.60146	0.008691	7.89379	0.09848	1.22	0.00905043	NM_016081	PALLD	Palladin, cytoskeletal associated protein
11.1472	0.027669	11.4394	0.0322	1.22	0.00313547	NM_004528	MGST3	Microsomal glutathione S-transferase 3
8.29607	0.030074	8.58817	0.063455	1.22	0.00800917	NM_022807	SNRPN	Small nuclear ribonucleoprotein polypeptide N
7.00502	0.025427	7.29711	0.010585	1.22	0.0016491	NM_021916	ZNF70	Zinc finger protein 70
7.64257	0.048777	7.93415	0.082375	1.22	0.0304702	NM_001042706	IQCJ	IQ motif containing J
6.92388	0.026249	7.21509	0.01812	1.22	0.00205796	NM_017667	CCDC132	Coiled-coil domain containing 132
8.68236	0.033611	8.97347	0.01465	1.22	0.00472708	NM_001134479	LRRC8D	Leucine rich repeat containing 8 family, member D
7.82906	0.060203	8.12016	0.06969	1.22	0.0434814	NM_001025579	NDEL1	NudE nuclear distribution gene E homolog (A. nidulans)-like 1
10.579	0.027277	10.8698	0.10495	1.22	0.0188071	NM_015472	WWTR1	WW domain containing transcription regulator 1
6.62445	0.022268	6.91516	0.08552	1.22	0.00944664	NM_018316	KLHL26	Kelch-like 26 (Drosophila)
7.17003	0.04808	7.46035	0.054065	1.22	0.0216094	NM_003955	SOCS3	Suppressor of cytokine signaling 3
3.53552	0.031721	3.82583	0.134935	1.22	0.038231	NM_145172	WDR63	WD repeat domain 63
7.05211	0.040639	7.34238	0.04717	1.22	0.0126142	NM_152756	RICTOR	Rapamycin-insensitive companion of mTOR
12.5276	0.053444	12.8177	0.0306	1.22	0.024381	AK293612	HNRNPM	Heterogeneous nuclear ribonucleoprotein M
8.9561	0.016209	9.24602	0.07356	1.22	0.00479166	NM_006628	ARPP-19	Cyclic AMP phosphoprotein, 19 kD
7.98259	0.049462	8.27234	0.08128	1.22	0.0315815	NM_006893	LGTN	Ligatin
8.61562	0.027625	8.90531	0.005155	1.22	0.0022266	NM_172208	TAPBP	TAP binding protein (tapasin)
7.08385	0.018608	7.37346	0.13796	1.22	0.0312274	XM_001722611	-	similar to insulinoma protein (rig)
6.59476	0.044655	6.88432	0.041535	1.22	0.0155864	NM_145233	ZNF625	Zinc finger protein 625
9.14117	0.017355	9.43072	0.0005	1.22	0.00037182	NM_032374	KLC1	Kinesin light chain 1
10.2014	0.056306	10.4901	0.00765	1.22	0.026939	NM_006310	NPEPPS	Aminopeptidase puromycin sensitive
8.57004	0.021645	8.85859	0.067465	1.22	0.00535756	NM_197966	BID	BH3 interacting domain death agonist
8.94957	0.064813	9.23799	0.002405	1.22	0.0412947	NM_001099669	HIGD1A	HIG1 hypoxia inducible domain family, member 1A
9.14744	0.058689	9.43577	0.023285	1.22	0.0318814	NM_001098272	HMGCS1	3-hydroxy-3-methylglutaryl-Coenzyme A synthase 1 (soluble)
3.70508	0.014013	3.99323	0.070475	1.22	0.00387586	ENST00000385767	-	ncrna:Mt_tRNA_pseudogene chromosome:NCBI36:8:134837037:134837098:-1 gene:ENSG00000208502
8.4291	0.056601	8.7172	0.076005	1.22	0.0409223	NM_006330	LYPLA1	Lysophospholipase I
3.03429	0.063725	3.32203	0.05535	1.22	0.0470022	ENST00000355607	-	cdna:pseudogene chromosome:NCBI36:11:4867405:4868402:-1 gene:ENSG00000197023
3.17882	0.058655	3.46654	0.00312	1.22	0.0308046	ENST00000362714	-	ncrna:misc_RNA chromosome:NCBI36:12:126669834:126669945:-1 gene:ENSG00000199584
8.45064	0.0261	8.73822	0.111605	1.22	0.0217462	NM_024116	TAF1D	TATA box binding protein (TBP)-associated factor, RNA polymerase I, D, 41kDa
6.87043	0.064711	7.15791	0.0399	1.22	0.0453751	NM_018359	UFSP2	UFM1-specific peptidase 2
8.34317	0.038339	8.6306	0.02267	1.22	0.00828868	NM_018259	TTC17	Tetratricopeptide repeat domain 17
6.80419	0.053465	7.09141	0.02029	1.22	0.0240313	NM_033535	FBXL5	F-box and leucine-rich repeat protein 5
7.3929	0.029997	7.67999	0.05751	1.22	0.00736225	NM_000593	TAP1	Transporter 1, ATP-binding cassette, sub-family B (MDR/TAP)
7.3929	0.029997	7.67999	0.05751	1.22	0.00736225	NM_000593	TAP1	Transporter 1, ATP-binding cassette, sub-family B (MDR/TAP)
7.3929	0.029997	7.67999	0.05751	1.22	0.00736225	NM_000593	TAP1	Transporter 1, ATP-binding cassette, sub-family B (MDR/TAP)
5.38905	0.036111	5.67613	0.13463	1.22	0.0436708	8055309	-
8.77617	0.034037	9.0632	0.005065	1.22	0.0049547	NM_015093	MAP3K7IP2	Mitogen-activated protein kinase kinase kinase 7 interacting protein 2
6.72249	0.047835	7.00929	0.028095	1.22	0.0177377	NM_015617	PYGO1	Pygopus homolog 1 (Drosophila)
11.8191	0.035629	12.1056	0.0469	1.22	0.00915174	NM_005620	S100A11	S100 calcium binding protein A11
8.90563	0.026334	9.19199	0.099495	1.22	0.0169082	NM_004483	GCSH	Glycine cleavage system protein H (aminomethyl carrier)
4.7176	0.058298	5.00392	0.065545	1.22	0.0409104	NM_000662	NAT1	N-acetyltransferase 1 (arylamine N-acetyltransferase)
8.54736	0.052274	8.83363	0.033905	1.22	0.024245	NR_002822	-	MGC72080 pseudogene
3.53854	0.067141	3.82474	0.01078	1.22	0.0470745	NM_019894	TMPRSS4	Transmembrane protease, serine 4
6.92159	0.054536	7.20773	0.03354	1.22	0.0274645	NM_005977	RNF6	Ring finger protein (C3H2C3 type) 6
5.85399	0.05506	6.14001	0.093285	1.22	0.0464821	NM_020447	C15orf17	Chromosome 15 open reading frame 17
7.98332	0.027852	8.26905	0.047295	1.22	0.00492601	NM_001990	EYA3	Eyes absent homolog 3 (Drosophila)
7.83876	0.055425	8.12412	0.05407	1.22	0.0332549	NM_006134	TMEM50B	Transmembrane protein 50B
11.0744	0.028711	11.3595	0.0508	1.22	0.00582308	NM_001154	ANXA5	Annexin A5
5.16749	0.058802	5.45218	0.063075	1.22	0.0416995	NR_024556	-	Rho-related BTB domain containing 1
7.37264	0.067909	7.65699	0.01529	1.22	0.0498302	NM_007212	RNF2	Ring finger protein 2
10.2297	0.04989	10.5139	0.03915	1.22	0.0224053	NM_031280	MRPS15	Mitochondrial ribosomal protein S15
5.91753	0.024318	6.20158	0.029355	1.22	0.00220991	NM_017644	KLHL24	Kelch-like 24 (Drosophila)
6.99595	0.027185	7.27998	0.002785	1.22	0.00224042	NM_032175	UTP15	UTP15, U3 small nucleolar ribonucleoprotein, homolog (S. cerevisiae)
6.42947	0.049097	6.71335	0.032725	1.22	0.0204835	NM_018676	THSD1	Thrombospondin, type I, domain containing 1
6.88966	0.060619	7.17296	0.00592	1.22	0.0357615	NM_153251	ZDHHC20	Zinc finger, DHHC-type containing 20
8.89263	0.038686	9.17592	0.074045	1.22	0.0183529	NM_001048249	C5orf43	Chromosome 5 open reading frame 43
8.12728	0.057539	8.41043	0.0204	1.22	0.0314702	NM_004459	BPTF	Bromodomain PHD finger transcription factor
8.1596	0.026091	8.44267	0.027615	1.22	0.00267025	NM_001083613	TMEM219	Transmembrane protein 219
8.85176	0.025322	9.13471	0.042985	1.22	0.00360389	NM_005567	LGALS3BP	Lectin, galactoside-binding, soluble, 3 binding protein
6.45857	0.055745	6.7412	0.016095	1.22	0.0283863	NM_005093	CBFA2T2	Core-binding factor, runt domain, alpha subunit 2; translocated to, 2
9.30426	0.031572	9.58596	0.024155	1.22	0.00474896	NM_003927	MBD2	Methyl-CpG binding domain protein 2
6.01663	0.010119	6.29782	0.13687	1.22	0.0299006	NM_152553	RNF217	Ring finger protein 217
9.3749	0.062761	9.65578	0.011495	1.21	0.0409275	NM_001797	CDH11	Cadherin 11, type 2, OB-cadherin (osteoblast)
8.99682	0.007815	9.27762	0.01013	1.21	2.94185e-05	NM_001750	CAST	Calpastatin
5.85332	0.062943	6.1338	0.025325	1.21	0.0427547	XR_040247	-	hCG1644301
7.02103	0.057906	7.30126	0.06778	1.21	0.0436343	NM_001013660	FRRS1	Ferric-chelate reductase 1
8.52436	0.009827	8.80449	0.070395	1.21	0.00354809	NM_001130445	SSFA2	Sperm specific antigen 2
7.735	0.012473	8.01495	0.10951	1.21	0.0158517	NM_012461	TINF2	TERF1 (TRF1)-interacting nuclear factor 2
8.42783	0.019921	8.70773	0.038145	1.21	0.00179719	NM_000021	PSEN1	Presenilin 1
5.20562	0.026664	5.48515	0.135745	1.21	0.038775	ENST00000386796	-	ncrna:scRNA_pseudogene chromosome:NCBI36:16:4648853:4649153:1 gene:ENSG00000209531
6.02699	0.060007	6.3064	0.069075	1.21	0.0483424	NM_014743	KIAA0232	KIAA0232
3.77879	0.06373	4.05791	0.01517	1.21	0.0438475	NM_001638	APOF	Apolipoprotein F
10.19	0.044018	10.4687	0.0547	1.21	0.0196963	NM_016131	RAB10	RAB10, member RAS oncogene family
2.91428	0.02684	3.19279	0.07623	1.21	0.0106748	ENST00000384481	-	ncrna:misc_RNA chromosome:NCBI36:5:172412061:172412164:-1 gene:ENSG00000207210
7.78969	0.045262	8.06798	0.035435	1.21	0.0174779	NM_001136050	DHRS1	Dehydrogenase/reductase (SDR family) member 1
1.65137	0.050547	1.92963	0.097335	1.21	0.0447785	ENST00000388138	-	ncrna:Mt_tRNA_pseudogene chromosome:NCBI36:8:47858821:47858888:-1 gene:ENSG00000210873
3.01241	0.061119	3.29061	0.00899	1.21	0.0388135	NM_006418	OLFM4	Olfactomedin 4
2.45769	0.062549	2.73584	0.05108	1.21	0.0481985	ENST00000410290	-	ncrna:snRNA chromosome:NCBI36:1:148475939:148476128:1 gene:ENSG00000222222
5.18001	0.029267	5.45815	0.09593	1.21	0.0192255	NM_052901	SLC25A25	Solute carrier family 25 (mitochondrial carrier; phosphate carrier), member 25
7.9035	0.044485	8.1816	0.03278	1.21	0.0162511	NM_031449	ZMIZ2	Zinc finger, MIZ-type containing 2
6.09387	0.03455	6.37196	0.05239	1.21	0.0103203	NM_032709	PYROXD2	Pyridine nucleotide-disulphide oxidoreductase domain 2
8.39185	0.053762	8.66974	0.06475	1.21	0.0364913	NM_005875	EIF1B	Eukaryotic translation initiation factor 1B
11.5523	0.035559	11.8301	0.00705	1.21	0.00655296	NM_001002858	ANXA2	Annexin A2
8.8917	0.049397	9.16934	0.050625	1.21	0.0258961	NM_001098424	DLG1	Discs, large homolog 1 (Drosophila)
9.85751	0.030419	10.135	0.08915	1.21	0.0175315	NM_203497	COMMD6	COMM domain containing 6
7.98512	0.043447	8.26234	0.038225	1.21	0.0160846	NM_001033568	RHOT1	Ras homolog gene family, member T1
2.17006	0.045706	2.44695	0.03188	1.21	0.0177771	NM_001004737	OR5K2	Olfactory receptor, family 5, subfamily K, member 2
6.7115	0.037331	6.98829	0.00861	1.21	0.00792268	NM_015035	ZHX3	Zinc fingers and homeoboxes 3
3.45096	0.008026	3.72769	0.02283	1.21	0.000115104	NM_001004698	OR2W5	Olfactory receptor, family 2, subfamily W, member 5
8.33529	0.027715	8.612	0.032485	1.21	0.00387292	NM_005253	FOSL2	FOS-like antigen 2
8.67358	0.043286	8.94996	0.05941	1.21	0.0205922	AF531436	-	F-box protein 34
8.22195	0.030661	8.49827	0.030915	1.21	0.00513706	NM_002865	RAB2A	RAB2A, member RAS oncogene family
12.0428	0.03028	12.3187	0.01645	1.21	0.00404826	NM_002966	S100A10	S100 calcium binding protein A10
8.1677	0.044984	8.44365	0.015325	1.21	0.0154681	NM_000850	GSTM4	Glutathione S-transferase mu 4
10.5992	0.031147	10.8751	0.052	1.21	0.00816753	NM_015068	PEG10	Paternally expressed 10
9.91726	0.04422	10.193	0.0604	1.21	0.0221452	NM_018447	TMEM111	Transmembrane protein 111
10.3051	0.042553	10.5803	0.01605	1.21	0.0130329	NM_012264	TMEM184B	Transmembrane protein 184B
6.87603	0.004671	7.1512	0.05148	1.21	0.00104081	NM_031292	PUS7L	Pseudouridylate synthase 7 homolog (S. cerevisiae)-like
11.4375	0.043871	11.7126	0.01295	1.21	0.0142551	NM_032747	USMG5	Up-regulated during skeletal muscle growth 5 homolog (mouse)
8.27722	0.036843	8.55224	0.00934	1.21	0.00776093	NM_021005	NR2F2	Nuclear receptor subfamily 2, group F, member 2
12.2206	0.03797	12.4956	0.1243	1.21	0.0444428	NC_001807	-	gi|17981852|ref|NC_001807.4|:c5892-5827; gene=TRNY; product=tRNA-Tyr
9.30974	0.048505	9.58474	0.008185	1.21	0.0195935	NM_022495	C14orf135	Chromosome 14 open reading frame 135
10.3081	0.050752	10.583	0.01005	1.21	0.0227792	NM_007278	GABARAP	GABA(A) receptor-associated protein
11.9152	0.031781	12.1899	0.0915	1.21	0.0202209	NM_000982	RPL21	Ribosomal protein L21
7.34546	0.060601	7.62017	0.0332	1.21	0.0420015	NM_006568	CGRRF1	Cell growth regulator with ring finger domain 1
9.77187	0.02939	10.0464	0.0285	1.21	0.00442219	BC071678	RPS18P9	Ribosomal protein S18 pseudogene 9
8.40334	0.045015	8.67773	0.015115	1.21	0.0157875	NM_007217	PDCD10	Programmed cell death 10
9.16299	0.049957	9.43731	0.02434	1.21	0.0229532	NM_000183	HADHB	Hydroxyacyl-Coenzyme A dehydrogenase/3-ketoacyl-Coenzyme A thiolase/enoyl-Coenzyme A hydratase (trifunctional protein), beta
7.42986	0.018095	7.70404	0.05293	1.21	0.00291426	NM_002719	PPP2R5C	Protein phosphatase 2, regulatory subunit B, gamma isoform
9.56632	0.030791	9.84046	0.002615	1.21	0.00404843	NM_004926	ZFP36L1	Zinc finger protein 36, C3H type-like 1
8.12558	0.032525	8.39957	0.06422	1.21	0.0119457	NM_004241	JMJD1C	Jumonji domain containing 1C
9.90456	0.017158	10.1785	0.0805	1.21	0.00789515	NM_006158	NEFL	Neurofilament, light polypeptide
8.84315	0.047473	9.11693	0.05254	1.21	0.0248133	NM_174889	NDUFAF2	NADH dehydrogenase (ubiquinone) 1 alpha subcomplex, assembly factor 2
7.35158	0.020829	7.62535	0.07419	1.21	0.00767771	NM_032564	DGAT2	Diacylglycerol O-acyltransferase homolog 2 (mouse)
7.56101	0.042462	7.83477	0.07167	1.21	0.0240293	NM_022365	DNAJC1	DnaJ (Hsp40) homolog, subfamily C, member 1
4.70688	0.039227	4.98061	0.03939	1.21	0.0126022	NM_213607	CCDC103	Coiled-coil domain containing 103
3.49696	0.044264	3.77064	0.1095	1.21	0.0441101	ENST00000341824	-	cdna:pseudogene chromosome:NCBI36:X:138942169:138943305:1 gene:ENSG00000188174
9.4108	0.014404	9.68412	0.017015	1.21	0.000338358	NM_015379	BRI3	Brain protein I3
10.8031	0.040818	11.0763	0.0708	1.21	0.0219345	NM_001417	EIF4B	Eukaryotic translation initiation factor 4B
8.47072	0.055169	8.7438	0.071205	1.21	0.0432727	NM_001081550	THOC2	THO complex 2
11.4813	0.037439	11.7542	0.0316	1.21	0.0100772	NM_080927	DCBLD2	Discoidin, CUB and LCCL domain containing 2
10.5521	0.015107	10.8249	0.0521	1.21	0.00222791	NM_018841	GNG12	Guanine nucleotide binding protein (G protein), gamma 12
4.05646	0.049566	4.32913	0.020855	1.21	0.0224659	AK093210	-	hypothetical LOC254028
9.44047	0.02969	9.71282	0.070635	1.21	0.0118124	NM_004670	PAPSS2	3-phosphoadenosine 5-phosphosulfate synthase 2
10.3827	0.028833	10.6545	0.02905	1.21	0.00436735	NM_001009924	C20orf30	Chromosome 20 open reading frame 30
8.39192	0.022115	8.66352	0.02574	1.21	0.00178327	NR_024020	-	nucleolar protein 8
11.191	0.035767	11.4621	0.0078	1.21	0.00731249	NM_003756	EIF3H	Eukaryotic translation initiation factor 3, subunit H
7.49094	0.047085	7.76208	0.078495	1.21	0.0337387	NM_178454	TMEM77	Transmembrane protein 77
1.89984	0.035889	2.17087	0.049365	1.21	0.0117853	ENST00000387217	-	ncrna:Mt_tRNA_pseudogene chromosome:NCBI36:17:21942958:21943026:-1 gene:ENSG00000209952
8.66126	0.025087	8.93204	0.053185	1.21	0.00554016	NM_002127	HLA-G	Major histocompatibility complex, class I, G
9.52825	0.022336	9.79894	0.01286	1.21	0.00141226	NR_003131	-	PX19 protein pseudogene
5.35896	0.046599	5.62933	0.10297	1.21	0.045375	NM_000359	TGM1	Transglutaminase 1 (K polypeptide epidermal type I, protein-glutamine-gamma-glutamyltransferase)
1.96849	0.033903	2.23794	0.04349	1.21	0.00935083	ENST00000363116	-	ncrna:snRNA chromosome:NCBI36:3:181781539:181781645:1 gene:ENSG00000199986
9.47765	0.050624	9.74708	0.006255	1.21	0.0239366	XM_001716665	-	ribosomal protein L35 pseudogene 1
9.39471	0.037155	9.66409	0.062505	1.21	0.016342	NM_152227	SNX5	Sorting nexin 5
7.15339	0.044915	7.42264	0.04591	1.21	0.0210507	NM_032780	TMEM25	Transmembrane protein 25
9.5995	0.023152	9.86856	0.016435	1.21	0.00174162	NM_198450	APOOL	Apolipoprotein O-like
10.0698	0.02554	10.3386	0.00205	1.2	0.00217429	NM_003798	CTNNAL1	Catenin (cadherin-associated protein), alpha-like 1
7.82672	0.011867	8.09529	0.020695	1.2	0.000251706	NM_005028	PIP4K2A	Phosphatidylinositol-5-phosphate 4-kinase, type II, alpha
9.78525	0.012191	10.0534	0.036	1.2	0.000725031	NM_002117	HLA-C	Major histocompatibility complex, class I, C
5.79455	0.025572	6.06259	0.04003	1.2	0.00415975	NM_001995	ACSL1	Acyl-CoA synthetase long-chain family member 1
6.76753	0.055949	7.0355	0.002865	1.2	0.0331446	NM_144566	ZNF700	Zinc finger protein 700
8.7439	0.037645	9.01159	0.053045	1.2	0.0147416	NM_018639	WSB2	WD repeat and SOCS box-containing 2
10.4494	0.055589	10.7169	0.02895	1.2	0.0349364	NM_006009	TUBA1A	Tubulin, alpha 1a
8.81432	0.036482	9.08163	0.02032	1.2	0.00888388	NM_015051	ERP44	Endoplasmic reticulum protein 44
5.19753	0.06142	5.46479	0.043405	1.2	0.0494492	NR_024005	-	hypothetical LOC84771
6.88027	0.035922	7.14729	0.088895	1.2	0.0252134	NM_007204	DDX20	DEAD (Asp-Glu-Ala-Asp) box polypeptide 20
9.18048	0.054245	9.44701	0.045215	1.2	0.0361885	NM_003009	SEPW1	Selenoprotein W, 1
10.3795	0.054731	10.6461	0.02005	1.2	0.0325645	NM_014573	TMEM97	Transmembrane protein 97
10.3946	0.0246	10.6608	0.1406	1.2	0.0467959	NM_005034	POLR2K	Polymerase (RNA) II (DNA directed) polypeptide K, 7.0kDa
6.76803	0.034875	7.03409	0.02634	1.2	0.00827844	NM_004177	STX3	Syntaxin 3
9.04344	0.045501	9.30899	0.071675	1.2	0.0307163	NM_016507	CRKRS	Cdc2-related kinase, arginine/serine-rich
8.95295	0.035121	9.21827	0.008785	1.2	0.00743688	NM_016551	TM7SF3	Transmembrane 7 superfamily member 3
8.99962	0.026243	9.2643	0.037585	1.2	0.00438239	NM_024598	C16orf57	Chromosome 16 open reading frame 57
5.34549	0.024309	5.61001	0.020965	1.2	0.00238727	NM_001669	ARSD	Arylsulfatase D
8.46751	0.031467	8.73174	0.001575	1.2	0.00500271	NM_014462	LSM1	LSM1 homolog, U6 small nuclear RNA associated (S. cerevisiae)
6.73551	0.046375	6.99954	0.09335	1.2	0.0427083	NM_173505	ANKRD29	Ankyrin repeat domain 29
10.3782	0.0242	10.6419	0.03345	1.2	0.00319076	NM_003082	SNAPC1	Small nuclear RNA activating complex, polypeptide 1, 43kDa
8.15877	0.055139	8.42252	0.046355	1.2	0.0393128	NM_001177	ARL1	ADP-ribosylation factor-like 1
7.36228	0.048426	7.62603	0.073615	1.2	0.0367516	NM_015571	SENP6	SUMO1/sentrin specific peptidase 6
8.26026	0.031815	8.52392	0.039735	1.2	0.00791813	NM_016361	ACP6	Acid phosphatase 6, lysophosphatidic
7.39457	0.00349	7.6578	0.026	1.2	9.59959e-05	NM_022071	SH2D4A	SH2 domain containing 4A
9.59212	0.059211	9.85528	0.039165	1.2	0.0459102	NM_002524	NRAS	Neuroblastoma RAS viral (v-ras) oncogene homolog
Total	1564
