# Supplementary material for: Ago1 Interacts with RNA Polymerase II and Binds to the Promoters of Actively Transcribed Genes in Human Cancer Cells
Source: PLoS Genet. 2013 Sep 26;9(9):e1003821. doi: 10.1371/journal.pgen.1003821 (PMC3784563; doi:10.1371/journal.pgen.1003821)
Supplement: Table S9 — Enriched miRNAs with predicted targets in Ago1-bound sequences. (XLSX) [file pgen.1003821.s021.xlsx]

## Sheet: Table S9
Supplemental Table 9. Enriched miRNAs with predicted targets in Ago1-bound sequences.
miRNA	# hits in Ago1 peaks	# hits in 5x random peaks	# expected	Enrichment ratio (Ob/Exp)	Log2 ratio	p-value (enrichment)	p-value (depletion)	GC% of miRNA	miRNA conservation*	Note
hsa-miR-122-3p	4233	9994	1998.8	2.11777	1.08255	0	1	0.318182	20	Enriched†
hsa-miR-1273a	7886	19723	3944.6	1.99919	0.999416	0	1	0.48	4	Enriched
hsa-miR-3613-3p	28941	73610	14722	1.96583	0.975139	0	1	0.375	1	Enriched
hsa-miR-5095	31967	83356	16671.2	1.9175	0.939227	0	1	0.619048	1	Enriched
hsa-miR-4775	28875	77222	15444.4	1.86961	0.902737	0	1	0.272727	1	Enriched
hsa-miR-4634	3398	9249	1849.8	1.83696	0.87732	1.39324e-227	1	0.947368	1	Enriched
hsa-miR-4684-5p	21303	59023	11804.6	1.80464	0.851711	0	1	0.409091	1	Enriched
hsa-miR-20b-3p**	10899	31193	6238.6	1.74703	0.804904	0	1	0.5	30	Enriched
hsa-miR-5096	17949	51450	10290	1.74431	0.802656	0	1	0.52381	1	Enriched
hsa-miR-4537	11856	34461	6892.2	1.72021	0.782585	0	1	0.590909	1	Enriched
hsa-miR-4794	6534	19098	3819.6	1.71065	0.774545	0	1	0.5	1	Enriched
hsa-miR-520h	21324	62431	12486.2	1.70781	0.772147	0	1	0.409091	4	Enriched
hsa-miR-652-3p	2870	8474	1694.8	1.69342	0.75994	1.23309e-148	1	0.571429	9	Enriched
hsa-miR-520g	22681	67330	13466	1.68432	0.752166	0	1	0.416667	4	Enriched
hsa-miR-106b-5p	23133	69095	13819	1.674	0.7433	0	1	0.428571	30	Enriched
hsa-miR-92b-3p	6560	19625	3925	1.67134	0.741005	1.43E-321	1	0.636364	62	Enriched
hsa-miR-377-5p	15202	45746	9149.2	1.66157	0.732547	0	1	0.5	14	Enriched
hsa-miR-566	9814	29544	5908.8	1.66091	0.731974	0	1	0.684211	3	Enriched
hsa-miR-4419b	26603	80702	16140.4	1.64822	0.720909	0	1	0.555556	1	Enriched
hsa-miR-106a-5p	23257	70591	14118.2	1.64731	0.720112	0	1	0.434783	30	Enriched
hsa-miR-17-5p	23257	70591	14118.2	1.64731	0.720112	0	1	0.478261	30	Enriched
hsa-miR-93-5p	24044	73045	14609	1.64583	0.718815	0	1	0.521739	30	Enriched
hsa-miR-373-3p	23578	71798	14359.6	1.64197	0.715428	0	1	0.478261	4	Enriched
hsa-miR-20a-5p	23319	71016	14203.2	1.64181	0.715287	0	1	0.391304	30	Enriched
hsa-miR-20b-5p	23090	70320	14064	1.64178	0.715261	0	1	0.478261	30	Enriched
hsa-miR-372	23035	70202	14040.4	1.64062	0.714241	0	1	0.478261	9	Enriched
hsa-miR-4295	5251	16048	3209.6	1.63603	0.710199	1.26595e-238	1	0.388889	1	Enriched
hsa-miR-367-3p	6463	19802	3960.4	1.63191	0.706561	2.11042e-290	1	0.363636	12	Enriched
hsa-miR-5011-5p	2632	8066	1613.2	1.63154	0.706234	1.60112e-119	1	0.380952	1	Enriched
hsa-miR-1827	32940	100991	20198.2	1.63084	0.705615	0	1	0.388889	3	Enriched
hsa-miR-4258	9007	27767	5553.4	1.62189	0.697676	0	1	0.823529	1	Enriched
hsa-miR-92a-3p	6453	19919	3983.8	1.61981	0.695825	6.32119e-282	1	0.545455	62	Enriched
hsa-miR-4772-3p	16413	50732	10146.4	1.61762	0.693873	0	1	0.5	1	Enriched
hsa-miR-4683	7510	23443	4688.6	1.60176	0.679658	7.67E-314	1	0.608696	1	Enriched
hsa-miR-143-5p	22709	71037	14207.4	1.59839	0.676619	0	1	0.590909	20	Enriched
hsa-miR-25-3p	6650	21003	4200.6	1.58311	0.662762	1.38117e-265	1	0.5	62	Enriched
hsa-miR-562	7038	22233	4446.6	1.58278	0.662461	1.03545e-280	1	0.4	5	Enriched
hsa-miR-1277-5p	4776	15119	3023.8	1.57947	0.659441	1.19525e-189	1	0.125	5	Enriched
hsa-miR-1273c	1002	3182	636.4	1.57448	0.654875	6.06039e-41	1	0.590909	1	Enriched
hsa-miR-25-5p	9619	30673	6134.6	1.56799	0.648916	0	1	0.571429	62	Enriched
hsa-miR-4284	16932	54566	10913.2	1.55152	0.633682	0	1	0.611111	1	Enriched
hsa-miR-1304-3p	28197	90963	18192.6	1.54992	0.632194	0	1	0.590909	2	Enriched
hsa-miR-4707-3p	18108	58748	11749.6	1.54116	0.624017	0	1	0.727273	1	Enriched
hsa-miR-3929	37678	122829	24565.8	1.53376	0.617073	0	1	0.521739	1	Enriched
hsa-miR-130a-3p	5568	18265	3653	1.52423	0.608081	4.4174e-190	1	0.409091	25	Enriched
hsa-miR-340-3p	4994	16461	3292.2	1.51692	0.601145	3.76021e-167	1	0.409091	10	Enriched
hsa-miR-508-5p	22156	73161	14632.2	1.51419	0.598546	0	1	0.565217	11	Enriched
hsa-miR-924	6404	21239	4247.8	1.5076	0.592254	6.98517e-208	1	0.45	4	Enriched
hsa-miR-1268a	12526	41701	8340.2	1.50188	0.58677	0	1	0.833333	2	Enriched
hsa-miR-4666b	2203	16249	3249.8	0.677888	-0.560881	1	5.75807e-85	0.391304	1	Depleted #
hsa-miR-3134	924	7562	1512.4	0.610949	-0.710876	1	5.23731e-60	0.26087	1	Depleted
hsa-miR-4643	2154	18832	3766.4	0.571899	-0.806168	1	6.02923e-180	0.363636	1	Depleted
* Number of species sharing the same miRNA.
** miRNAs highlighted in pink color are known oncomiRs.
† Enriched in Ago1-bound sequences
# Depleted in Ago1-bound sequences
