# Supplementary material for: Ago1 Interacts with RNA Polymerase II and Binds to the Promoters of Actively Transcribed Genes in Human Cancer Cells
Source: PLoS Genet. 2013 Sep 26;9(9):e1003821. doi: 10.1371/journal.pgen.1003821 (PMC3784563; doi:10.1371/journal.pgen.1003821)
Supplement: Table S10 — Ago1-bound 5 kb genes (AbGs-5 kb). (XLSX) [file pgen.1003821.s022.xlsx]

## Sheet: Table S10
Supplemental Table 10. Ago1-bound 5kb genes (AbGs-5kb).
Ensembl Gene ID	Ensembl Transcript ID	Chr	strand	Transcript Start (bp)	Transcript End (bp)	HGNC symbol	Distance of nearby peak to TSS	Peak summit	Peak start	Peak end	Peak fold enrichment	Peak FDR	GeneExp change by Ago1 knockdown	GeneExp change Ratio	p-value	Adjusted p-value
ENSG00000223972	ENST00000456328	chr1	1	11869	14409	DDX11L1	-1594	10275	9500	11550	6.99954	0.038	NoChange
ENSG00000223972	ENST00000515242	chr1	1	11872	14412	DDX11L1	-1597	10275	9500	11550	6.99954	0.038	NoChange
ENSG00000223972	ENST00000450305	chr1	1	12010	13670	DDX11L1	765	12775	12450	13550	6.59734	0.038	NoChange
ENSG00000223972	ENST00000450305	chr1	1	12010	13670	DDX11L1	2915	14925	14350	16300	6.16721	0.054	NoChange
ENSG00000227232	ENST00000537342	chr1	-1	16663	19305	WASH7P	4380	14925	14350	16300	6.16721	0.054	NoData
ENSG00000237973	ENST00000414273	chr1	1	566454	567996		471	566925	566350	567600	7.46341	0.031	NoData
ENSG00000241800	ENST00000485927	chr1	-1	567996	568067		1142	566925	566350	567600	7.46341	0.031	NoData
ENSG00000230368	ENST00000432963	chr1	-1	803620	805581	FAM41C	356	805225	804650	805650	6.97668	0.038	NoData
ENSG00000241180	ENST00000398216	chr1	1	849551	850351		674	850225	849750	850950	6.97668	0.038	NoData
ENSG00000223764	ENST00000432961	chr1	-1	852750	853914		3689	850225	849750	850950	6.97668	0.038	NoData
ENSG00000187634	ENST00000455979	chr1	1	874655	879639	SAMD11	-3330	871325	870850	871800	6.42577	0.054	NoData
ENSG00000187634	ENST00000478729	chr1	1	875726	877553	SAMD11	399	876125	875450	876450	6.74238	0.038	NoData
ENSG00000187634	ENST00000474461	chr1	1	876456	878374	SAMD11	-331	876125	875450	876450	6.74238	0.038	NoData
ENSG00000188976	ENST00000477976	chr1	-1	879585	893838	NOC2L	-537	894375	893050	895250	6.37989	0.054	NoChange
ENSG00000188976	ENST00000477976	chr1	-1	879585	893838	NOC2L	3313	890525	889950	890950	6.85974	0.038	NoChange
ENSG00000188976	ENST00000487214	chr1	-1	889806	894689	NOC2L	-1136	895825	895400	896300	6.39101	0.054	NoData
ENSG00000188976	ENST00000469563	chr1	-1	893626	894636	NOC2L	261	894375	893050	895250	6.37989	0.054	NoData
ENSG00000187961	ENST00000455747	chr1	1	895967	901094	KLHL17	-142	895825	895400	896300	6.39101	0.054	NoData
ENSG00000187583	ENST00000379409	chr1	1	901882	910388	PLEKHN1	143	902025	900800	903550	6.1939	0.054	NoData
ENSG00000187583	ENST00000480267	chr1	1	906255	906903	PLEKHN1	-4230	902025	900800	903550	6.1939	0.054	NoData
ENSG00000187583	ENST00000480267	chr1	1	906255	906903	PLEKHN1	770	907025	906650	907550	6.17922	0.054	NoData
ENSG00000187583	ENST00000491024	chr1	1	908892	911245	PLEKHN1	2683	911575	910900	912100	9.38501	0.014	NoData
ENSG00000187583	ENST00000491024	chr1	1	908892	911245	PLEKHN1	-1867	907025	906650	907550	6.17922	0.054	NoData
ENSG00000187642	ENST00000433179	chr1	-1	910579	917497	C1orf170	-2128	919625	918850	920200	8.28468	0.015	NoChange
ENSG00000187642	ENST00000341290	chr1	-1	910584	917473	C1orf170	3498	913975	913450	914750	6.97668	0.038	NoChange
ENSG00000187642	ENST00000479361	chr1	-1	910585	912021	C1orf170	446	911575	910900	912100	9.38501	0.014	NoChange
ENSG00000187642	ENST00000479361	chr1	-1	910585	912021	C1orf170	-1954	913975	913450	914750	6.97668	0.038	NoChange
ENSG00000188290	ENST00000428771	chr1	-1	934342	935552	HES4	-4623	940175	938800	940600	7.4899	0.031	NoChange
ENSG00000188290	ENST00000484667	chr1	-1	934350	935361	HES4	2086	933275	932500	937650	15.2286	0.001	NoData
ENSG00000231702	ENST00000423619	chr1	-1	943454	943609		3434	940175	938800	940600	7.4899	0.031	NoData
ENSG00000187608	ENST00000379389	chr1	1	948803	949920	ISG15	472	949275	948600	952500	8.53268	0.015	NoChange
ENSG00000188157	ENST00000379370	chr1	1	955503	991496	AGRN	1922	957425	955850	958700	8.28468	0.015	NoData
ENSG00000188157	ENST00000379370	chr1	1	955503	991496	AGRN	4622	960125	959100	961650	8.70464	0.014	NoData
ENSG00000188157	ENST00000477585	chr1	1	969486	976105	AGRN	-1511	967975	967100	968850	7.4899	0.031	NoData
ENSG00000188157	ENST00000469403	chr1	1	970247	976777	AGRN	3278	973525	971600	974150	8.44134	0.015	NoData
ENSG00000188157	ENST00000479707	chr1	1	980779	981729	AGRN	996	981775	981000	982950	9.17928	0.014	NoData
ENSG00000188157	ENST00000479707	chr1	1	980779	981729	AGRN	-3704	977075	976400	980300	8.87158	0.014	NoData
ENSG00000188157	ENST00000466223	chr1	1	982581	983245	AGRN	-806	981775	981000	982950	9.17928	0.014	NoData
ENSG00000188157	ENST00000492947	chr1	1	983909	984774	AGRN	1116	985025	983600	985800	9.15731	0.014	NoData
ENSG00000188157	ENST00000379364	chr1	1	985102	991492	AGRN	-77	985025	983600	985800	9.15731	0.014	NoData
ENSG00000188157	ENST00000419249	chr1	1	985936	989330	AGRN	389	986325	985850	987800	6.93762	0.038	NoData
ENSG00000188157	ENST00000461111	chr1	1	987366	991492	AGRN	-1041	986325	985850	987800	6.93762	0.038	NoData
ENSG00000242590	ENST00000418300	chr1	1	990413	991496		3412	993825	989000	996650	10.5567	0.008	NoData
ENSG00000217801	ENST00000427998	chr1	1	995114	1001836		-1289	993825	989000	996650	10.5567	0.008	NoData
ENSG00000217801	ENST00000456409	chr1	1	998459	1001836		1016	999475	996800	1000350	8.49376	0.015	NoData
ENSG00000217801	ENST00000433695	chr1	1	999875	1001654		-400	999475	996800	1000350	8.49376	0.015	NoData
ENSG00000217801	ENST00000451054	chr1	1	999898	1001821		2477	1002375	1001750	1002800	6.89847	0.038	NoData
ENSG00000217801	ENST00000451054	chr1	1	999898	1001821		4177	1004075	1003100	1010100	12.2914	0.004	NoData
ENSG00000131591	ENST00000465822	chr1	-1	1017203	1027457	C1orf159	2632	1024825	1024300	1025450	7.48066	0.031	NoChange
ENSG00000131591	ENST00000487177	chr1	-1	1017205	1023016	C1orf159	-1809	1024825	1024300	1025450	7.48066	0.031	NoChange
ENSG00000131591	ENST00000464905	chr1	-1	1017526	1019452	C1orf159	4377	1015075	1012750	1016250	6.4474	0.054	NoChange
ENSG00000131591	ENST00000464905	chr1	-1	1017526	1019452	C1orf159	877	1018575	1017150	1020250	9.85751	0.011	NoChange
ENSG00000131591	ENST00000482816	chr1	-1	1019306	1051623	C1orf159	-2	1051625	1050900	1052300	8.51463	0.015	NoData
ENSG00000131591	ENST00000457999	chr1	-1	1019399	1051736	C1orf159	111	1051625	1050900	1052300	8.51463	0.015	NoData
ENSG00000131591	ENST00000473600	chr1	-1	1022521	1027674	C1orf159	-51	1027725	1026400	1028450	8.29624	0.015	NoData
ENSG00000131591	ENST00000475119	chr1	-1	1022570	1051741	C1orf159	-3234	1054975	1054450	1055400	6.12284	0.054	NoData
ENSG00000131591	ENST00000442117	chr1	-1	1022955	1028193	C1orf159	468	1027725	1026400	1028450	8.29624	0.015	NoData
ENSG00000223823	ENST00000416774	chr1	1	1072397	1079436		-3922	1068475	1068000	1069050	7.23868	0.031	NoData
ENSG00000223823	ENST00000416774	chr1	1	1072397	1079436		-572	1071825	1071150	1072200	6.52412	0.054	NoData
ENSG00000223823	ENST00000416774	chr1	1	1072397	1079436		-2772	1069625	1069100	1069900	6.37381	0.054	NoData
ENSG00000223823	ENST00000416774	chr1	1	1072397	1079436		1878	1074275	1073700	1074750	7.48066	0.031	NoData
ENSG00000207730	ENST00000384997	chr1	1	1102484	1102578	MIR200B	691	1103175	1102750	1103600	6.97668	0.038	NoData
ENSG00000207730	ENST00000384997	chr1	1	1102484	1102578	MIR200B	-2059	1100425	1099750	1102600	7.26092	0.031	NoData
ENSG00000207730	ENST00000384997	chr1	1	1102484	1102578	MIR200B	-3259	1099225	1097800	1099650	10.1752	0.008	NoData
ENSG00000207607	ENST00000384875	chr1	1	1103243	1103332	MIR200A	-68	1103175	1102750	1103600	6.97668	0.038	NoData
ENSG00000198976	ENST00000362106	chr1	1	1104385	1104467	MIR429	3440	1107825	1107250	1108350	7.73416	0.022	NoData
ENSG00000198976	ENST00000362106	chr1	1	1104385	1104467	MIR429	1790	1106175	1105400	1106950	9.7163	0.011	NoData
ENSG00000205231	ENST00000379317	chr1	-1	1108436	1114935	TTLL10-AS1	3410	1111525	1110950	1112100	7.74306	0.022	NoData
ENSG00000162571	ENST00000506177	chr1	1	1109264	1110414	TTLL10	-1439	1107825	1107250	1108350	7.73416	0.022	NoData
ENSG00000162571	ENST00000506177	chr1	1	1109264	1110414	TTLL10	-3089	1106175	1105400	1106950	9.7163	0.011	NoData
ENSG00000162571	ENST00000379289	chr1	1	1109286	1133313	TTLL10	489	1109775	1108450	1110500	6.27577	0.054	NoData
ENSG00000162571	ENST00000379289	chr1	1	1109286	1133313	TTLL10	2239	1111525	1110950	1112100	7.74306	0.022	NoData
ENSG00000186891	ENST00000379268	chr1	-1	1138891	1142071	TNFRSF18	-1704	1143775	1140550	1145100	8.18924	0.015	NoData
ENSG00000186891	ENST00000379268	chr1	-1	1138891	1142071	TNFRSF18	-3554	1145625	1145300	1146300	6.97668	0.038	NoData
ENSG00000186891	ENST00000486728	chr1	-1	1139224	1141060	TNFRSF18	1285	1139775	1139300	1140350	9.16804	0.014	NoData
ENSG00000186827	ENST00000497869	chr1	-1	1146720	1149518	TNFRSF4	-1057	1150575	1150200	1150900	7.35453	0.031	NoData
ENSG00000186827	ENST00000497869	chr1	-1	1146720	1149518	TNFRSF4	-57	1149575	1148900	1150000	8.72726	0.014	NoData
ENSG00000186827	ENST00000497869	chr1	-1	1146720	1149518	TNFRSF4	-2657	1152175	1151650	1153100	7.36754	0.031	NoData
ENSG00000186827	ENST00000453580	chr1	-1	1147399	1148878	TNFRSF4	3253	1145625	1145300	1146300	6.97668	0.038	NoData
ENSG00000078808	ENST00000494748	chr1	-1	1152312	1156731	SDF4	-4144	1160875	1160150	1161300	7.89733	0.022	NoChange
ENSG00000078808	ENST00000494748	chr1	-1	1152312	1156731	SDF4	-694	1157425	1156750	1159000	10.9606	0.006	NoChange
ENSG00000078808	ENST00000478938	chr1	-1	1152314	1155673	SDF4	148	1155525	1153700	1156150	7.0303	0.038	NoChange
ENSG00000078808	ENST00000478938	chr1	-1	1152314	1155673	SDF4	3498	1152175	1151650	1153100	7.36754	0.031	NoChange
ENSG00000078808	ENST00000403997	chr1	-1	1153903	1163976	SDF4	3101	1160875	1160150	1161300	7.89733	0.022	NoData
ENSG00000078808	ENST00000403997	chr1	-1	1153903	1163976	SDF4	2051	1161925	1161550	1162500	8.31766	0.015	NoData
ENSG00000078808	ENST00000403997	chr1	-1	1153903	1163976	SDF4	651	1163325	1162950	1164050	8.96477	0.014	NoData
ENSG00000078808	ENST00000403997	chr1	-1	1153903	1163976	SDF4	-3249	1167225	1166850	1167950	10.8989	0.006	NoData
ENSG00000078808	ENST00000459994	chr1	-1	1162809	1167348	SDF4	123	1167225	1166850	1167950	10.8989	0.006	NoData
ENSG00000184163	ENST00000478606	chr1	-1	1177829	1178538	FAM132A	3413	1175125	1174400	1175900	6.83772	0.038	NoData
ENSG00000184163	ENST00000478606	chr1	-1	1177829	1178538	FAM132A	4913	1173625	1169100	1174150	9.70315	0.011	NoData
ENSG00000184163	ENST00000330388	chr1	-1	1177833	1182102	FAM132A	-1523	1183625	1182300	1184150	7.76014	0.022	NoData
ENSG00000184163	ENST00000330388	chr1	-1	1177833	1182102	FAM132A	-3973	1186075	1184750	1186450	6.93762	0.038	NoData
ENSG00000184163	ENST00000330388	chr1	-1	1177833	1182102	FAM132A	1127	1180975	1178550	1181650	13.1716	0.001	NoData
ENSG00000184163	ENST00000486627	chr1	-1	1179361	1180104	FAM132A	-871	1180975	1178550	1181650	13.1716	0.001	NoData
ENSG00000260179	ENST00000565563	chr1	-1	1185157	1186714		-2261	1188975	1187750	1190000	7.035	0.038	NoData
ENSG00000260179	ENST00000565563	chr1	-1	1185157	1186714		3089	1183625	1182300	1184150	7.76014	0.022	NoData
ENSG00000260179	ENST00000565563	chr1	-1	1185157	1186714		639	1186075	1184750	1186450	6.93762	0.038	NoData
ENSG00000160087	ENST00000349431	chr1	-1	1189850	1209265	UBE2J2	-510	1209775	1208000	1211300	7.52701	0.031	NoChange
ENSG00000160087	ENST00000339385	chr1	-1	1190285	1201503	UBE2J2	-1672	1203175	1200400	1205250	7.92715	0.022	NoChange
ENSG00000160087	ENST00000339385	chr1	-1	1190285	1201503	UBE2J2	2078	1199425	1198950	1199750	6.88667	0.038	NoChange
ENSG00000160087	ENST00000339385	chr1	-1	1190285	1201503	UBE2J2	-4472	1205975	1205650	1206700	6.57012	0.054	NoChange
ENSG00000160087	ENST00000467339	chr1	-1	1190644	1191715	UBE2J2	-4910	1196625	1195100	1197400	7.40078	0.031	NoChange
ENSG00000160087	ENST00000467339	chr1	-1	1190644	1191715	UBE2J2	-310	1192025	1191450	1194500	7.27737	0.031	NoChange
ENSG00000160087	ENST00000467339	chr1	-1	1190644	1191715	UBE2J2	2740	1188975	1187750	1190000	7.035	0.038	NoChange
ENSG00000160087	ENST00000471154	chr1	-1	1192502	1198949	UBE2J2	-476	1199425	1198950	1199750	6.88667	0.038	NoChange
ENSG00000160087	ENST00000471154	chr1	-1	1192502	1198949	UBE2J2	2324	1196625	1195100	1197400	7.40078	0.031	NoChange
ENSG00000160087	ENST00000488418	chr1	-1	1203242	1208851	UBE2J2	2876	1205975	1205650	1206700	6.57012	0.054	NoData
ENSG00000230415	ENST00000434139	chr1	1	1210603	1215800		-828	1209775	1208000	1211300	7.52701	0.031	NoData
ENSG00000162572	ENST00000400928	chr1	1	1217576	1227409	SCNN1D	3699	1221275	1219800	1221700	6.74238	0.038	NoChange
ENSG00000162572	ENST00000379099	chr1	1	1222489	1226323	SCNN1D	1386	1223875	1222650	1225600	7.49981	0.031	NoData
ENSG00000162572	ENST00000379099	chr1	1	1222489	1226323	SCNN1D	-1214	1221275	1219800	1221700	6.74238	0.038	NoData
ENSG00000131584	ENST00000492936	chr1	-1	1227770	1241309	ACAP3	84	1241225	1240200	1242200	9.31806	0.014	NoData
ENSG00000131584	ENST00000467278	chr1	-1	1228250	1234335	ACAP3	-440	1234775	1234350	1235150	6.41572	0.054	NoData
ENSG00000131584	ENST00000470659	chr1	-1	1229879	1230388	ACAP3	313	1230075	1229100	1231050	9.8913	0.011	NoData
ENSG00000131584	ENST00000476572	chr1	-1	1231846	1234997	ACAP3	-3778	1238775	1237550	1240000	11.878	0.006	NoData
ENSG00000131584	ENST00000476572	chr1	-1	1231846	1234997	ACAP3	-1528	1236525	1235550	1237500	7.23868	0.031	NoData
ENSG00000131584	ENST00000476572	chr1	-1	1231846	1234997	ACAP3	222	1234775	1234350	1235150	6.41572	0.054	NoData
ENSG00000131584	ENST00000478065	chr1	-1	1236828	1240281	ACAP3	-944	1241225	1240200	1242200	9.31806	0.014	NoData
ENSG00000131584	ENST00000478065	chr1	-1	1236828	1240281	ACAP3	3756	1236525	1235550	1237500	7.23868	0.031	NoData
ENSG00000131584	ENST00000478065	chr1	-1	1236828	1240281	ACAP3	1506	1238775	1237550	1240000	11.878	0.006	NoData
ENSG00000169972	ENST00000467712	chr1	1	1244201	1246449	PUSL1	274	1244475	1242450	1246750	9.19322	0.014	NoData
ENSG00000169972	ENST00000493657	chr1	1	1244615	1247056	PUSL1	-140	1244475	1242450	1246750	9.19322	0.014	NoData
ENSG00000127054	ENST00000531292	chr1	-1	1248439	1250044	CPSF3L	-231	1250275	1248750	1251000	7.38779	0.031	NoChange
ENSG00000127054	ENST00000531020	chr1	-1	1249516	1250521	CPSF3L	246	1250275	1248750	1251000	7.38779	0.031	NoChange
ENSG00000127054	ENST00000525603	chr1	-1	1250940	1256285	CPSF3L	-1040	1257325	1255600	1258750	7.69722	0.022	NoChange
ENSG00000127054	ENST00000470679	chr1	-1	1254850	1259983	CPSF3L	2658	1257325	1255600	1258750	7.69722	0.022	NoData
ENSG00000224051	ENST00000488011	chr1	1	1260621	1262851	GLTPD1	54	1260675	1259200	1261300	9.19322	0.014	NoChange
ENSG00000224051	ENST00000488011	chr1	1	1260621	1262851	GLTPD1	2104	1262725	1261350	1264550	7.27737	0.031	NoChange
ENSG00000169962	ENST00000339381	chr1	1	1266694	1270686	TAS1R3	4931	1271625	1270750	1272350	9.13882	0.014	NoData
ENSG00000169962	ENST00000339381	chr1	1	1266694	1270686	TAS1R3	1631	1268325	1267650	1269800	10.451	0.008	NoData
ENSG00000169962	ENST00000339381	chr1	1	1266694	1270686	TAS1R3	81	1266775	1265450	1267200	8.62533	0.014	NoData
ENSG00000169962	ENST00000339381	chr1	1	1266694	1270686	TAS1R3	-3969	1262725	1261350	1264550	7.27737	0.031	NoData
ENSG00000107404	ENST00000472445	chr1	-1	1277150	1284335	DVL1	910	1283425	1282250	1284650	7.63933	0.031	NoData
ENSG00000107404	ENST00000472445	chr1	-1	1277150	1284335	DVL1	3760	1280575	1277450	1282050	9.42961	0.014	NoData
ENSG00000162576	ENST00000309212	chr1	-1	1288071	1293915	MXRA8	2240	1291675	1288100	1293450	12.5027	0.004	NoChange
ENSG00000162576	ENST00000378864	chr1	-1	1288072	1297157	MXRA8	182	1296975	1296350	1297400	8.32665	0.015	NoChange
ENSG00000162576	ENST00000445648	chr1	-1	1288072	1293923	MXRA8	-3052	1296975	1296350	1297400	8.32665	0.015	NoChange
ENSG00000162576	ENST00000464351	chr1	-1	1290384	1290892	MXRA8	-783	1291675	1288100	1293450	12.5027	0.004	NoData
ENSG00000175756	ENST00000338338	chr1	-1	1309110	1310875	AURKAIP1	-3050	1313925	1313250	1314400	7.4899	0.031	NoChange
ENSG00000175756	ENST00000489799	chr1	-1	1309624	1310524	AURKAIP1	3049	1307475	1306950	1307750	6.16721	0.054	NoChange
ENSG00000175756	ENST00000489799	chr1	-1	1309624	1310524	AURKAIP1	599	1309925	1309400	1311200	12.8682	0.001	NoChange
ENSG00000175756	ENST00000489799	chr1	-1	1309624	1310524	AURKAIP1	1549	1308975	1307900	1309350	6.33871	0.054	NoChange
ENSG00000223663	ENST00000435351	chr1	1	1314044	1314412		-119	1313925	1313250	1314400	7.4899	0.031	NoData
ENSG00000221978	ENST00000463260	chr1	-1	1321875	1324093	CCNL2	518	1323575	1323300	1323950	6.74238	0.038	NoChange
ENSG00000224870	ENST00000453521	chr1	1	1335799	1337426		1176	1336975	1336400	1337500	9.1968	0.014	NoData
ENSG00000242485	ENST00000344843	chr1	-1	1337288	1342693	MRPL20	-1832	1344525	1344150	1345200	7.07677	0.038	NoChange
ENSG00000242485	ENST00000344843	chr1	-1	1337288	1342693	MRPL20	-82	1342775	1341550	1343950	9.02103	0.014	NoChange
ENSG00000242485	ENST00000493287	chr1	-1	1337293	1341687	MRPL20	4712	1336975	1336400	1337500	9.1968	0.014	NoData
ENSG00000235098	ENST00000427211	chr1	-1	1353800	1357149	ANKRD65	-726	1357875	1356800	1358550	6.93762	0.038	NoChange
ENSG00000235098	ENST00000436362	chr1	-1	1355625	1356272	ANKRD65	47	1356225	1355700	1356700	7.5837	0.031	NoData
ENSG00000225905	ENST00000428932	chr1	1	1355625	1358071		600	1356225	1355700	1356700	7.5837	0.031	NoData
ENSG00000230270	ENST00000439191	chr1	-1	1360832	1363179		1554	1361625	1360900	1363000	6.74238	0.038	NoData
ENSG00000230270	ENST00000439191	chr1	-1	1360832	1363179		-1196	1364375	1363950	1364900	6.99902	0.038	NoData
ENSG00000205116	ENST00000378821	chr1	1	1361508	1363167	TMEM88B	-3633	1357875	1356800	1358550	6.93762	0.038	NoData
ENSG00000205116	ENST00000378821	chr1	1	1361508	1363167	TMEM88B	117	1361625	1360900	1363000	6.74238	0.038	NoData
ENSG00000236239	ENST00000428781	chr1	-1	1363502	1365635		1260	1364375	1363950	1364900	6.99902	0.038	NoData
ENSG00000225285	ENST00000434150	chr1	-1	1365930	1367223		-1902	1369125	1367550	1370900	7.91574	0.022	NoData
ENSG00000225285	ENST00000454562	chr1	-1	1365930	1369868		743	1369125	1367550	1370900	7.91574	0.022	NoData
ENSG00000179403	ENST00000471398	chr1	1	1371115	1372557	VWA1	960	1372075	1371050	1372450	7.73416	0.022	NoData
ENSG00000215915	ENST00000475091	chr1	1	1385294	1391282	ATAD3C	2431	1387725	1387200	1388750	7.1718	0.031	NoData
ENSG00000215915	ENST00000484537	chr1	1	1397863	1404043	ATAD3C	3862	1401725	1401200	1402100	7.33805	0.031	NoData
ENSG00000215915	ENST00000484537	chr1	1	1397863	1404043	ATAD3C	-2288	1395575	1394900	1397400	10.0222	0.011	NoData
ENSG00000215915	ENST00000484537	chr1	1	1397863	1404043	ATAD3C	112	1397975	1397600	1398600	6.64951	0.038	NoData
ENSG00000215915	ENST00000484537	chr1	1	1397863	1404043	ATAD3C	2762	1400625	1400250	1401000	6.96157	0.038	NoData
ENSG00000160072	ENST00000360489	chr1	1	1407143	1431581	ATAD3B	-2568	1404575	1403950	1405200	7.99376	0.022	NoData
ENSG00000160072	ENST00000308647	chr1	1	1407149	1431582	ATAD3B	1776	1408925	1408200	1410300	6.29054	0.054	NoData
ENSG00000160072	ENST00000472194	chr1	1	1413406	1433228	ATAD3B	-4481	1408925	1408200	1410300	6.29054	0.054	NoData
ENSG00000160072	ENST00000378736	chr1	1	1414429	1418525	ATAD3B	1246	1415675	1415350	1416250	6.27577	0.054	NoData
ENSG00000160072	ENST00000485748	chr1	1	1418865	1431582	ATAD3B	-3190	1415675	1415350	1416250	6.27577	0.054	NoData
ENSG00000197785	ENST00000378756	chr1	1	1447531	1470065	ATAD3A	-1606	1445925	1444700	1447800	12.2681	0.004	NoChange
ENSG00000205090	ENST00000378733	chr1	-1	1470554	1475737	TMEM240	962	1474775	1474300	1475450	6.92359	0.038	NoData
ENSG00000205090	ENST00000425828	chr1	-1	1470587	1475833	TMEM240	-1842	1477675	1477350	1477950	6.52412	0.054	NoData
ENSG00000205090	ENST00000425828	chr1	-1	1470587	1475833	TMEM240	-3142	1478975	1478550	1479400	6.27169	0.054	NoData
ENSG00000160075	ENST00000378726	chr1	-1	1477054	1481867	SSU72	4192	1477675	1477350	1477950	6.52412	0.054	NoData
ENSG00000160075	ENST00000378726	chr1	-1	1477054	1481867	SSU72	-4308	1486175	1485650	1486600	6.30803	0.054	NoData
ENSG00000160075	ENST00000378726	chr1	-1	1477054	1481867	SSU72	-558	1482425	1481800	1482850	8.15216	0.015	NoData
ENSG00000160075	ENST00000378726	chr1	-1	1477054	1481867	SSU72	2892	1478975	1478550	1479400	6.27169	0.054	NoData
ENSG00000160075	ENST00000378726	chr1	-1	1477054	1481867	SSU72	-2308	1484175	1483500	1484600	8.96477	0.014	NoData
ENSG00000215791	ENST00000539195	chr1	-1	1497726	1499904		829	1499075	1498150	1500300	6.59734	0.038	Down	1.65	0.00568598	0.0424094
ENSG00000215791	ENST00000539195	chr1	-1	1497726	1499904		-3871	1503775	1503500	1504400	6.12395	0.054	Down	1.65	0.00568598	0.0424094
ENSG00000215791	ENST00000539195	chr1	-1	1497726	1499904		3279	1496625	1496150	1497550	6.30294	0.054	Down	1.65	0.00568598	0.0424094
ENSG00000215014	ENST00000366221	chr1	1	1510355	1511373		2970	1513325	1512500	1514050	8.73471	0.014	NoData
ENSG00000236684	ENST00000426195	chr1	1	1515136	1515379		-1811	1513325	1512500	1514050	8.73471	0.014	NoData
ENSG00000228594	ENST00000422725	chr1	-1	1533392	1535476	C1orf233	1801	1533675	1533250	1534200	6.47937	0.054	NoData
ENSG00000228594	ENST00000422725	chr1	-1	1533392	1535476	C1orf233	-3499	1538975	1538250	1541950	7.90767	0.022	NoData
ENSG00000228594	ENST00000422725	chr1	-1	1533392	1535476	C1orf233	-999	1536475	1535600	1537050	6.96157	0.038	NoData
ENSG00000197530	ENST00000507229	chr1	1	1551691	1564543	MIB2	334	1552025	1550000	1552550	9.76502	0.011	NoData
ENSG00000197530	ENST00000503789	chr1	1	1552788	1560201	MIB2	-763	1552025	1550000	1552550	9.76502	0.011	NoData
ENSG00000197530	ENST00000506488	chr1	1	1552957	1565912	MIB2	818	1553775	1553200	1557500	11.0712	0.006	NoData
ENSG00000197530	ENST00000512004	chr1	1	1558502	1560239	MIB2	-4727	1553775	1553200	1557500	11.0712	0.006	NoData
ENSG00000197530	ENST00000483015	chr1	1	1563869	1565969	MIB2	256	1564125	1563350	1564700	6.57012	0.054	NoData
ENSG00000197530	ENST00000511910	chr1	1	1564486	1565983	MIB2	-361	1564125	1563350	1564700	6.57012	0.054	NoData
ENSG00000197530	ENST00000470373	chr1	1	1564853	1565985	MIB2	2422	1567275	1566550	1568000	8.87158	0.014	NoData
ENSG00000189409	ENST00000356026	chr1	1	1567474	1570030	MMP23B	-199	1567275	1566550	1568000	8.87158	0.014	NoChange
ENSG00000248333	ENST00000317673	chr1	-1	1571100	1588935	CDK11B	-1590	1590525	1590000	1591250	6.89116	0.038	NoChange
ENSG00000248333	ENST00000341832	chr1	-1	1571100	1588714	CDK11B	2589	1586125	1585650	1586700	6.48998	0.054	NoChange
ENSG00000189339	ENST00000234800	chr1	-1	1592940	1624167	SLC35E2B	-258	1624425	1623750	1624800	6.52585	0.054	NoData
ENSG00000189339	ENST00000480991	chr1	-1	1595221	1601578	SLC35E2B	4203	1597375	1596850	1597900	8.46681	0.015	NoData
ENSG00000189339	ENST00000480991	chr1	-1	1595221	1601578	SLC35E2B	1103	1600475	1600150	1601150	6.52412	0.054	NoData
ENSG00000008130	ENST00000341991	chr1	-1	1682671	1710229	NADK	-1146	1711375	1709000	1711800	7.23949	0.031	NoChange
ENSG00000008130	ENST00000342348	chr1	-1	1683910	1690081	NADK	-4194	1694275	1693150	1694650	6.76912	0.038	NoChange
ENSG00000008130	ENST00000342348	chr1	-1	1683910	1690081	NADK	-394	1690475	1689450	1690900	6.20235	0.054	NoChange
ENSG00000008130	ENST00000498806	chr1	-1	1684414	1685822	NADK	347	1685475	1684500	1686000	6.55632	0.054	NoChange
ENSG00000008130	ENST00000480499	chr1	-1	1685602	1687766	NADK	591	1687175	1686800	1687800	6.73257	0.038	NoData
ENSG00000008130	ENST00000477235	chr1	-1	1685610	1688463	NADK	38	1688425	1687900	1689000	7.44757	0.031	NoData
ENSG00000008130	ENST00000489538	chr1	-1	1685620	1688047	NADK	-378	1688425	1687900	1689000	7.44757	0.031	NoData
ENSG00000008130	ENST00000497615	chr1	-1	1685642	1686335	NADK	-840	1687175	1686800	1687800	6.73257	0.038	NoData
ENSG00000008130	ENST00000492845	chr1	-1	1687341	1711401	NADK	26	1711375	1709000	1711800	7.23949	0.031	NoData
ENSG00000008130	ENST00000480542	chr1	-1	1710596	1711896	NADK	-3429	1715325	1713650	1716050	8.28708	0.015	NoData
ENSG00000078369	ENST00000434686	chr1	-1	1735847	1821840	GNB1	565	1821275	1820900	1821950	6.80663	0.038	NoData
ENSG00000231050	ENST00000412228	chr1	1	1822910	1824097		415	1823325	1822650	1823750	6.61645	0.038	NoData
ENSG00000231050	ENST00000412228	chr1	1	1822910	1824097		2465	1825375	1823850	1826950	6.97166	0.038	NoData
ENSG00000169885	ENST00000307786	chr1	1	1846266	1848733	CALML6	-291	1845975	1845400	1847300	6.92359	0.038	NoData
ENSG00000169885	ENST00000307786	chr1	1	1846266	1848733	CALML6	-3941	1842325	1841950	1843000	8.07068	0.022	NoData
ENSG00000169885	ENST00000462293	chr1	1	1846848	1848510	CALML6	3227	1850075	1849350	1850550	7.32158	0.031	NoData
ENSG00000178821	ENST00000378602	chr1	-1	1849029	1850236	TMEM52	161	1850075	1849350	1850550	7.32158	0.031	NoData
ENSG00000178821	ENST00000310991	chr1	-1	1849030	1850712	TMEM52	-2363	1853075	1852300	1853500	8.32688	0.015	NoData
ENSG00000142609	ENST00000464311	chr1	-1	1853396	1859368	C1orf222	-807	1860175	1859250	1860900	11.1909	0.006	NoData
ENSG00000142609	ENST00000412120	chr1	-1	1853522	1858842	C1orf222	617	1858225	1857800	1858600	7.48066	0.031	NoData
ENSG00000142609	ENST00000493964	chr1	-1	1853726	1887154	C1orf222	-71	1887225	1886950	1887850	6.92666	0.038	NoData
ENSG00000142609	ENST00000450874	chr1	-1	1885363	1920074	C1orf222	-601	1920675	1919650	1921150	6.30951	0.054	NoData
ENSG00000142609	ENST00000450874	chr1	-1	1885363	1920074	C1orf222	3149	1916925	1915850	1917400	7.77317	0.022	NoData
ENSG00000142609	ENST00000461752	chr1	-1	1887150	1891504	C1orf222	4279	1887225	1886950	1887850	6.92666	0.038	NoData
ENSG00000142609	ENST00000378592	chr1	-1	1915110	1935276	C1orf222	-399	1935675	1935050	1936150	6.55632	0.054	NoData
ENSG00000142609	ENST00000378590	chr1	-1	1919401	1922368	C1orf222	1693	1920675	1919650	1921150	6.30951	0.054	NoData
ENSG00000233542	ENST00000443930	chr1	-1	1944652	1946969		94	1946875	1946500	1947450	6.66347	0.038	NoData
ENSG00000233542	ENST00000443930	chr1	-1	1944652	1946969		-2556	1949525	1949150	1950000	7.376	0.031	NoData
ENSG00000187730	ENST00000378585	chr1	1	1950780	1962192	GABRD	4845	1955625	1955150	1956100	6.52412	0.054	NoChange
ENSG00000187730	ENST00000378585	chr1	1	1950780	1962192	GABRD	-1255	1949525	1949150	1950000	7.376	0.031	NoChange
ENSG00000226969	ENST00000445600	chr1	-1	1980642	1981090		2815	1978275	1977200	1979350	8.85466	0.014	NoData
ENSG00000067606	ENST00000503297	chr1	1	1982247	1991030	PRKCZ	928	1983175	1980850	1983900	7.20453	0.031	NoData
ENSG00000067606	ENST00000503297	chr1	1	1982247	1991030	PRKCZ	2928	1985175	1984200	1986200	6.35796	0.054	NoData
ENSG00000067606	ENST00000479566	chr1	1	1986880	2002975	PRKCZ	-3705	1983175	1980850	1983900	7.20453	0.031	NoData
ENSG00000067606	ENST00000479566	chr1	1	1986880	2002975	PRKCZ	-1705	1985175	1984200	1986200	6.35796	0.054	NoData
ENSG00000067606	ENST00000466651	chr1	1	1987118	2066786	PRKCZ	4257	1991375	1990900	1991750	6.74238	0.038	NoData
ENSG00000067606	ENST00000400921	chr1	1	2004901	2116829	PRKCZ	-2826	2002075	2001750	2002450	6.65856	0.038	NoChange
ENSG00000067606	ENST00000400921	chr1	1	2004901	2116829	PRKCZ	-426	2004475	2003300	2004950	7.27737	0.031	NoChange
ENSG00000067606	ENST00000461106	chr1	1	2005425	2116629	PRKCZ	450	2005875	2005000	2006450	9.33858	0.014	NoChange
ENSG00000067606	ENST00000461465	chr1	1	2006127	2082275	PRKCZ	-252	2005875	2005000	2006450	9.33858	0.014	NoChange
ENSG00000067606	ENST00000496325	chr1	1	2006683	2082302	PRKCZ	1642	2008325	2006800	2008800	6.39101	0.054	NoChange
ENSG00000067606	ENST00000486681	chr1	1	2036178	2087526	PRKCZ	4547	2040725	2039950	2041100	7.44606	0.031	NoChange
ENSG00000067606	ENST00000470986	chr1	1	2043093	2082417	PRKCZ	-2368	2040725	2039950	2041100	7.44606	0.031	NoChange
ENSG00000067606	ENST00000470986	chr1	1	2043093	2082417	PRKCZ	-1068	2042025	2041300	2043950	11.9476	0.006	NoChange
ENSG00000067606	ENST00000471018	chr1	1	2065077	2080363	PRKCZ	-552	2064525	2063800	2065400	6.29286	0.054	NoChange
ENSG00000067606	ENST00000471018	chr1	1	2065077	2080363	PRKCZ	-2802	2062275	2061350	2063750	6.92359	0.038	NoChange
ENSG00000067606	ENST00000419838	chr1	1	2066701	2082304	PRKCZ	74	2066775	2066050	2067250	7.73416	0.022	NoData
ENSG00000067606	ENST00000419838	chr1	1	2066701	2082304	PRKCZ	3324	2070025	2068400	2070600	9.85751	0.011	NoData
ENSG00000067606	ENST00000479263	chr1	1	2075890	2116834	PRKCZ	385	2076275	2075600	2076650	6.30951	0.054	NoChange
ENSG00000067606	ENST00000503672	chr1	1	2076796	2088167	PRKCZ	-521	2076275	2075600	2076650	6.30951	0.054	NoChange
ENSG00000067606	ENST00000478770	chr1	1	2076826	2116555	PRKCZ	899	2077725	2077200	2078150	6.27169	0.054	NoChange
ENSG00000067606	ENST00000505322	chr1	1	2100287	2116832	PRKCZ	-4412	2095875	2095500	2096500	6.55632	0.054	NoData
ENSG00000182873	ENST00000333854	chr1	-1	2113233	2115314		4689	2110625	2109350	2111800	9.63321	0.014	NoChange
ENSG00000182873	ENST00000444529	chr1	-1	2114174	2115828		-1697	2117525	2117050	2118200	6.93277	0.038	NoChange
ENSG00000162585	ENST00000469733	chr1	-1	2115903	2139172	C1orf86	-803	2139975	2135100	2145750	9.95147	0.011	NoData
ENSG00000162585	ENST00000414253	chr1	-1	2115917	2126214	C1orf86	-461	2126675	2124500	2128150	10.377	0.008	NoData
ENSG00000162585	ENST00000401813	chr1	-1	2120987	2131346	C1orf86	-2179	2133525	2133000	2135050	7.0303	0.038	NoData
ENSG00000162585	ENST00000378545	chr1	-1	2120990	2130427	C1orf86	3752	2126675	2124500	2128150	10.377	0.008	NoData
ENSG00000162585	ENST00000497675	chr1	-1	2124864	2125547	C1orf86	4322	2121225	2120150	2122150	7.81472	0.022	NoChange
ENSG00000162585	ENST00000497675	chr1	-1	2124864	2125547	C1orf86	2022	2123525	2123000	2124000	6.50016	0.054	NoChange
ENSG00000162585	ENST00000514625	chr1	-1	2129502	2135321	C1orf86	1796	2133525	2133000	2135050	7.0303	0.038	NoData
ENSG00000203301	ENST00000545087	chr1	-1	2143360	2145620		-2255	2147875	2147450	2148400	7.33805	0.031	NoData
ENSG00000243558	ENST00000420964	chr1	-1	2143610	2144013		4038	2139975	2135100	2145750	9.95147	0.011	NoData
ENSG00000234396	ENST00000442483	chr1	-1	2143962	2152175		4300	2147875	2147450	2148400	7.33805	0.031	NoData
ENSG00000234396	ENST00000442483	chr1	-1	2143962	2152175		-2550	2154725	2154250	2155250	7.07677	0.038	NoData
ENSG00000234396	ENST00000442483	chr1	-1	2143962	2152175		350	2151825	2151500	2152350	7.16674	0.031	NoData
ENSG00000157933	ENST00000508416	chr1	1	2163918	2234477	SKI	1707	2165625	2164150	2167000	7.69059	0.022	NoData
ENSG00000157933	ENST00000478223	chr1	1	2179435	2234815	SKI	-1260	2178175	2177750	2179500	8.47611	0.015	NoData
ENSG00000157933	ENST00000478223	chr1	1	2179435	2234815	SKI	1540	2180975	2180450	2181600	6.39101	0.054	NoData
ENSG00000157933	ENST00000507179	chr1	1	2235085	2235807	SKI	3740	2238825	2238400	2239200	7.23868	0.031	NoChange
ENSG00000157933	ENST00000507179	chr1	1	2235085	2235807	SKI	-2460	2232625	2231450	2233500	9.42814	0.014	NoChange
ENSG00000238240	ENST00000417061	chr1	-1	2283095	2283298		-1027	2284325	2283800	2285350	6.96157	0.038	NoData
ENSG00000238240	ENST00000417061	chr1	-1	2283095	2283298		-3477	2286775	2286300	2287250	6.65856	0.038	NoData
ENSG00000238240	ENST00000417061	chr1	-1	2283095	2283298		3623	2279675	2279200	2280300	7.27737	0.031	NoData
ENSG00000116151	ENST00000469374	chr1	-1	2302604	2318968	MORN1	193	2318775	2318350	2319100	6.50016	0.054	NoData
ENSG00000116151	ENST00000419785	chr1	-1	2303115	2316560	MORN1	335	2316225	2315750	2317400	8.03303	0.022	NoData
ENSG00000116151	ENST00000419785	chr1	-1	2303115	2316560	MORN1	3135	2313425	2312500	2314050	6.77154	0.038	NoData
ENSG00000116151	ENST00000378525	chr1	-1	2309494	2323110	MORN1	85	2323025	2322500	2323800	7.98871	0.022	NoData
ENSG00000116151	ENST00000378525	chr1	-1	2309494	2323110	MORN1	1385	2321725	2320150	2322300	6.99526	0.038	NoData
ENSG00000178642	ENST00000317490	chr1	1	2316811	2319922		1964	2318775	2318350	2319100	6.50016	0.054	NoData
ENSG00000116151	ENST00000494279	chr1	-1	2319466	2321435	MORN1	-290	2321725	2320150	2322300	6.99526	0.038	NoData
ENSG00000116151	ENST00000494279	chr1	-1	2319466	2321435	MORN1	-1590	2323025	2322500	2323800	7.98871	0.022	NoData
ENSG00000157916	ENST00000488353	chr1	1	2325444	2334655	RER1	2431	2327875	2327250	2328250	7.4899	0.031	NoChange
ENSG00000157916	ENST00000462129	chr1	1	2333390	2334666	RER1	3185	2336575	2336100	2336900	6.43309	0.054	NoChange
ENSG00000157911	ENST00000508384	chr1	-1	2339969	2345236	PEX10	-2939	2348175	2346950	2349600	8.44134	0.015	NoData
ENSG00000157911	ENST00000508384	chr1	-1	2339969	2345236	PEX10	-639	2345875	2342450	2346650	8.33928	0.015	NoData
ENSG00000157911	ENST00000515760	chr1	-1	2340022	2341443	PEX10	518	2340925	2340450	2341550	7.73416	0.022	NoData
ENSG00000157911	ENST00000515760	chr1	-1	2340022	2341443	PEX10	4868	2336575	2336100	2336900	6.43309	0.054	NoData
ENSG00000229813	ENST00000420406	chr1	1	2357419	2362089		4356	2361775	2361350	2362150	6.29054	0.054	NoData
ENSG00000229813	ENST00000420406	chr1	1	2357419	2362089		756	2358175	2357800	2358500	6.39363	0.054	NoData
ENSG00000229813	ENST00000420406	chr1	1	2357419	2362089		2206	2359625	2358550	2360200	6.40723	0.054	NoData
ENSG00000149527	ENST00000449969	chr1	1	2398898	2436965	PLCH2	-1023	2397875	2397250	2399000	6.30951	0.054	NoChange
ENSG00000149527	ENST00000449969	chr1	1	2398898	2436965	PLCH2	-4073	2394825	2394500	2395550	6.12395	0.054	NoChange
ENSG00000149527	ENST00000498669	chr1	1	2398927	2411391	PLCH2	4498	2403425	2402650	2405350	7.50727	0.031	NoData
ENSG00000149527	ENST00000498669	chr1	1	2398927	2411391	PLCH2	798	2399725	2399100	2400100	7.20453	0.031	NoData
ENSG00000149527	ENST00000498669	chr1	1	2398927	2411391	PLCH2	2648	2401575	2401050	2402550	6.35796	0.054	NoData
ENSG00000149527	ENST00000288766	chr1	1	2407754	2434525	PLCH2	-1579	2406175	2405450	2406600	9.15731	0.014	NoData
ENSG00000149527	ENST00000288766	chr1	1	2407754	2434525	PLCH2	-4329	2403425	2402650	2405350	7.50727	0.031	NoData
ENSG00000149527	ENST00000343889	chr1	1	2410529	2436969	PLCH2	346	2410875	2410550	2411350	7.1718	0.031	NoChange
ENSG00000149527	ENST00000278878	chr1	1	2411327	2436964	PLCH2	-452	2410875	2410550	2411350	7.1718	0.031	NoChange
ENSG00000149527	ENST00000278878	chr1	1	2411327	2436964	PLCH2	2748	2414075	2413350	2414850	9.31644	0.014	NoChange
ENSG00000224387	ENST00000424657	chr1	-1	2423739	2424697		672	2424025	2423400	2424700	6.27577	0.054	NoData
ENSG00000229393	ENST00000442305	chr1	-1	2424876	2425918		-1107	2427025	2426000	2427550	6.47937	0.054	NoData
ENSG00000149527	ENST00000419816	chr1	1	2428941	2436966	PLCH2	-1916	2427025	2426000	2427550	6.47937	0.054	NoChange
ENSG00000149527	ENST00000473964	chr1	1	2429221	2436967	PLCH2	554	2429775	2428800	2430500	7.96204	0.022	NoChange
ENSG00000149527	ENST00000462379	chr1	1	2430086	2436967	PLCH2	-311	2429775	2428800	2430500	7.96204	0.022	NoChange
ENSG00000157881	ENST00000378466	chr1	-1	2439972	2458039	PANK4	-186	2458225	2456400	2460750	8.10275	0.015	NoChange
ENSG00000157881	ENST00000505228	chr1	-1	2440234	2452340	PANK4	-2985	2455325	2454650	2456350	7.17537	0.031	NoChange
ENSG00000157881	ENST00000502512	chr1	-1	2441232	2445842	PANK4	-1283	2447125	2445500	2447950	6.99526	0.038	NoData
ENSG00000157881	ENST00000471361	chr1	-1	2441732	2444452	PANK4	827	2443625	2443300	2444350	7.653	0.031	NoData
ENSG00000157881	ENST00000471361	chr1	-1	2441732	2444452	PANK4	1927	2442525	2441950	2443000	8.34411	0.015	NoData
ENSG00000157881	ENST00000468002	chr1	-1	2445795	2450734	PANK4	59	2450675	2448150	2451650	7.23868	0.031	NoData
ENSG00000157881	ENST00000515423	chr1	-1	2445852	2447376	PANK4	-3299	2450675	2448150	2451650	7.23868	0.031	NoData
ENSG00000157881	ENST00000515423	chr1	-1	2445852	2447376	PANK4	251	2447125	2445500	2447950	6.99526	0.038	NoData
ENSG00000157881	ENST00000491212	chr1	-1	2452700	2457626	PANK4	2301	2455325	2454650	2456350	7.17537	0.031	NoData
ENSG00000197921	ENST00000378453	chr1	-1	2460184	2461684	HES5	-791	2462475	2461800	2464650	7.98855	0.022	NoData
ENSG00000197921	ENST00000378453	chr1	-1	2460184	2461684	HES5	3459	2458225	2456400	2460750	8.10275	0.015	NoData
ENSG00000197921	ENST00000378453	chr1	-1	2460184	2461684	HES5	-4441	2466125	2465350	2466600	6.97166	0.038	NoData
ENSG00000238164	ENST00000449660	chr1	-1	2481359	2483545		70	2483475	2482900	2485100	6.8995	0.038	NoChange
ENSG00000238164	ENST00000448624	chr1	-1	2481513	2483037		2012	2481025	2480600	2482500	8.29645	0.015	NoData
ENSG00000238164	ENST00000448624	chr1	-1	2481513	2483037		-438	2483475	2482900	2485100	6.8995	0.038	NoData
ENSG00000238164	ENST00000448624	chr1	-1	2481513	2483037		4462	2478575	2477550	2480450	7.91693	0.022	NoData
ENSG00000157873	ENST00000482074	chr1	1	2487845	2490301	TNFRSF14	80	2487925	2486300	2490150	8.1118	0.015	NoData
ENSG00000157873	ENST00000496064	chr1	1	2487996	2492974	TNFRSF14	-71	2487925	2486300	2490150	8.1118	0.015	NoChange
ENSG00000157873	ENST00000482602	chr1	1	2492121	2497061	TNFRSF14	854	2492975	2492250	2493550	8.65278	0.014	NoData
ENSG00000157873	ENST00000480305	chr1	1	2493240	2494891	TNFRSF14	-265	2492975	2492250	2493550	8.65278	0.014	NoChange
ENSG00000225931	ENST00000456687	chr1	1	2497849	2508811		3226	2501075	2500600	2501700	9.2383	0.014	NoData
ENSG00000228037	ENST00000424215	chr1	1	2512999	2515972		-3774	2509225	2507800	2509850	6.93762	0.038	NoData
ENSG00000228037	ENST00000424215	chr1	1	2512999	2515972		3876	2516875	2516250	2517250	6.35796	0.054	NoData
ENSG00000157870	ENST00000493183	chr1	1	2517930	2521071	FAM213B	-1055	2516875	2516250	2517250	6.35796	0.054	NoData
ENSG00000157870	ENST00000477045	chr1	1	2518524	2520184	FAM213B	401	2518925	2517550	2522650	8.97056	0.014	NoData
ENSG00000157870	ENST00000476686	chr1	1	2520033	2522907	FAM213B	-1108	2518925	2517550	2522650	8.97056	0.014	NoData
ENSG00000142606	ENST00000504800	chr1	-1	2522365	2560933	MMEL1	-2642	2563575	2563050	2565300	6.96157	0.038	NoChange
ENSG00000142606	ENST00000464195	chr1	-1	2523133	2524318	MMEL1	-107	2524425	2524050	2525200	6.97668	0.038	NoChange
ENSG00000142606	ENST00000469962	chr1	-1	2524094	2525512	MMEL1	1087	2524425	2524050	2525200	6.97668	0.038	NoData
ENSG00000142606	ENST00000469962	chr1	-1	2524094	2525512	MMEL1	-1613	2527125	2525350	2527600	8.98729	0.014	NoData
ENSG00000142606	ENST00000509374	chr1	-1	2537720	2542840	MMEL1	-885	2543725	2543300	2544350	6.47937	0.054	NoData
ENSG00000237058	ENST00000427302	chr1	1	2564007	2568059		-432	2563575	2563050	2565300	6.96157	0.038	NoData
ENSG00000215912	ENST00000401094	chr1	-1	2567415	2577002	TTC34	1077	2575925	2575500	2576450	7.16674	0.031	NoData
ENSG00000215912	ENST00000401095	chr1	-1	2572807	2706236	TTC34	1011	2705225	2704900	2705750	6.27577	0.054	NoData
ENSG00000226286	ENST00000440516	chr1	-1	3049491	3050273		-3352	3053625	3053050	3054000	7.40268	0.031	NoData
ENSG00000142611	ENST00000463591	chr1	1	3160696	3303482	PRDM16	2279	3162975	3162600	3163550	6.92666	0.038	NoData
ENSG00000142611	ENST00000378389	chr1	1	3341483	3350659	PRDM16	792	3342275	3340600	3342950	9.20954	0.014	NoChange
ENSG00000142611	ENST00000378389	chr1	1	3341483	3350659	PRDM16	-3908	3337575	3337300	3338000	6.27577	0.054	NoChange
ENSG00000142611	ENST00000378389	chr1	1	3341483	3350659	PRDM16	4842	3346325	3346050	3347050	7.48066	0.031	NoChange
ENSG00000130762	ENST00000378378	chr1	1	3370990	3397677	ARHGEF16	-1065	3369925	3368450	3370850	7.87895	0.022	NoChange
ENSG00000130762	ENST00000378378	chr1	1	3370990	3397677	ARHGEF16	985	3371975	3371250	3372550	10.666	0.006	NoChange
ENSG00000130762	ENST00000445297	chr1	1	3385108	3390085	ARHGEF16	217	3385325	3384150	3385850	7.32391	0.031	NoData
ENSG00000130762	ENST00000464620	chr1	1	3388171	3391021	ARHGEF16	-2846	3385325	3384150	3385850	7.32391	0.031	NoData
ENSG00000130762	ENST00000485984	chr1	1	3389333	3397677	ARHGEF16	3892	3393225	3392550	3395000	9.16804	0.014	NoChange
ENSG00000162591	ENST00000294599	chr1	-1	3406484	3448012	MEGF6	-3313	3451325	3450850	3451700	6.52412	0.054	NoChange
ENSG00000162591	ENST00000294599	chr1	-1	3406484	3448012	MEGF6	2887	3445125	3444600	3446750	6.50016	0.054	NoChange
ENSG00000162591	ENST00000294599	chr1	-1	3406484	3448012	MEGF6	737	3447275	3446800	3447900	6.66347	0.038	NoChange
ENSG00000162591	ENST00000485002	chr1	-1	3406484	3440810	MEGF6	2585	3438225	3437350	3439450	6.96157	0.038	NoChange
ENSG00000162591	ENST00000485002	chr1	-1	3406484	3440810	MEGF6	-4315	3445125	3444600	3446750	6.50016	0.054	NoChange
ENSG00000162591	ENST00000356575	chr1	-1	3406490	3528059	MEGF6	3084	3524975	3524250	3525450	8.22976	0.015	NoChange
ENSG00000162591	ENST00000356575	chr1	-1	3406490	3528059	MEGF6	-516	3528575	3525500	3529350	11.7396	0.006	NoChange
ENSG00000162591	ENST00000494257	chr1	-1	3406876	3410050	MEGF6	3275	3406775	3406250	3409450	8.96477	0.014	NoChange
ENSG00000162591	ENST00000491842	chr1	-1	3407489	3413281	MEGF6	356	3412925	3412150	3413650	8.91756	0.014	NoData
ENSG00000162591	ENST00000475790	chr1	-1	3409203	3412578	MEGF6	-347	3412925	3412150	3413650	8.91756	0.014	NoData
ENSG00000207776	ENST00000385042	chr1	-1	3477259	3477354	MIR551A	-2021	3479375	3478900	3479900	8.63733	0.014	NoData
ENSG00000207776	ENST00000385042	chr1	-1	3477259	3477354	MIR551A	4079	3473275	3472500	3474000	7.44757	0.031	NoData
ENSG00000238260	ENST00000435049	chr1	-1	3539754	3541307		-18	3541325	3540050	3542100	8.50658	0.015	NoData
ENSG00000158109	ENST00000378344	chr1	1	3541566	3546691	TPRG1L	-241	3541325	3540050	3542100	8.50658	0.015	Up	1.71	0.0052263	0.040052
ENSG00000116213	ENST00000424367	chr1	-1	3548777	3566590	WRAP73	15	3566575	3565900	3567100	7.02599	0.038	Up	2.02	0.014109	0.0839282
ENSG00000116213	ENST00000424367	chr1	-1	3548777	3566590	WRAP73	4015	3562575	3562300	3562950	6.41572	0.054	Up	2.02	0.014109	0.0839282
ENSG00000227589	ENST00000443034	chr1	-1	3575502	3585336		-3889	3589225	3588550	3589550	6.5707	0.054	NoData
ENSG00000227589	ENST00000443034	chr1	-1	3575502	3585336		4161	3581175	3580000	3581550	6.41572	0.054	NoData
ENSG00000078900	ENST00000378288	chr1	1	3607236	3652765	TP73	4139	3611375	3610300	3612100	7.90767	0.022	NoChange
ENSG00000078900	ENST00000378290	chr1	1	3614622	3649655	TP73	-947	3613675	3613350	3614950	6.39363	0.054	NoChange
ENSG00000078900	ENST00000378290	chr1	1	3614622	3649655	TP73	-3247	3611375	3610300	3612100	7.90767	0.022	NoChange
ENSG00000078900	ENST00000378290	chr1	1	3614622	3649655	TP73	3503	3618125	3617700	3618750	6.92359	0.038	NoChange
ENSG00000235131	ENST00000416554	chr1	-1	3628764	3630862		-3263	3634125	3633650	3634450	6.74238	0.038	NoData
ENSG00000235131	ENST00000416554	chr1	-1	3628764	3630862		337	3630525	3629150	3632300	7.1718	0.031	NoData
ENSG00000235131	ENST00000416554	chr1	-1	3628764	3630862		3437	3627425	3627000	3627700	6.52585	0.054	NoData
ENSG00000227372	ENST00000452079	chr1	-1	3652548	3663886	TP73-AS1	111	3663775	3663350	3664950	6.99526	0.038	NoChange
ENSG00000227372	ENST00000418088	chr1	-1	3652548	3663340	TP73-AS1	-435	3663775	3663350	3664950	6.99526	0.038	NoChange
ENSG00000227372	ENST00000544565	chr1	-1	3659683	3662802	TP73-AS1	327	3662475	3661400	3662900	6.37989	0.054	NoData
ENSG00000235169	ENST00000444870	chr1	1	3689352	3692546		-1327	3688025	3687600	3688600	6.99902	0.038	NoData
ENSG00000235169	ENST00000561886	chr1	1	3689627	3692234		48	3689675	3689000	3690050	8.10025	0.022	NoData
ENSG00000235169	ENST00000561886	chr1	1	3689627	3692234		3048	3692675	3692350	3693350	6.27169	0.054	NoData
ENSG00000130764	ENST00000378251	chr1	-1	3696784	3713068	LRRC47	-3057	3716125	3715750	3716600	8.07068	0.022	NoChange
ENSG00000130764	ENST00000462356	chr1	-1	3697699	3700739	LRRC47	-1186	3701925	3701650	3702500	6.12284	0.054	NoData
ENSG00000130764	ENST00000462356	chr1	-1	3697699	3700739	LRRC47	-2986	3703725	3703050	3706050	8.47611	0.015	NoData
ENSG00000116198	ENST00000461667	chr1	-1	3739340	3745937	CEP104	-1488	3747425	3746800	3747750	6.41572	0.054	NoData
ENSG00000116198	ENST00000495701	chr1	-1	3746256	3747788	CEP104	363	3747425	3746800	3747750	6.41572	0.054	NoData
ENSG00000169598	ENST00000468793	chr1	1	3774024	3801993	DFFB	1	3774025	3773350	3775350	7.30537	0.031	NoChange
ENSG00000169598	ENST00000477548	chr1	1	3774037	3801993	DFFB	-12	3774025	3773350	3775350	7.30537	0.031	NoChange
ENSG00000169598	ENST00000481945	chr1	1	3784227	3789109	DFFB	-1452	3782775	3782300	3783350	8.65913	0.014	NoData
ENSG00000169598	ENST00000481945	chr1	1	3784227	3789109	DFFB	2998	3787225	3786850	3788450	7.23868	0.031	NoData
ENSG00000169598	ENST00000461150	chr1	1	3800071	3801993	DFFB	-2346	3797725	3797300	3798350	6.92666	0.038	NoData
ENSG00000198912	ENST00000486765	chr1	-1	3805689	3816811	C1orf174	3886	3812925	3812550	3813250	6.55632	0.054	NoData
ENSG00000236423	ENST00000439488	chr1	1	3816980	3832011		445	3817425	3816100	3819150	9.32556	0.014	NoData
ENSG00000229280	ENST00000449232	chr1	-1	4235588	4235959		4584	4231375	4230750	4231750	7.50727	0.031	NoData
ENSG00000196581	ENST00000378190	chr1	1	4714792	4837854	AJAP1	-1867	4712925	4712300	4713250	7.653	0.031	NoData
ENSG00000236948	ENST00000413887	chr1	-1	5647428	5728355		2880	5725475	5725100	5725900	6.39363	0.054	NoData
ENSG00000236948	ENST00000413887	chr1	-1	5647428	5728355		-2970	5731325	5731000	5731700	6.23261	0.054	NoData
ENSG00000236948	ENST00000413887	chr1	-1	5647428	5728355		430	5727925	5727350	5728400	7.4899	0.031	NoData
ENSG00000131697	ENST00000489180	chr1	-1	5922873	6052533	NPHP4	-142	6052675	6051600	6054000	6.16208	0.054	NoData
ENSG00000069424	ENST00000493807	chr1	1	6052733	6067720	KCNAB2	-58	6052675	6051600	6054000	6.16208	0.054	NoData
ENSG00000069424	ENST00000445501	chr1	1	6052771	6132850	KCNAB2	2254	6055025	6054200	6055450	6.16721	0.054	NoData
ENSG00000069424	ENST00000445501	chr1	1	6052771	6132850	KCNAB2	4504	6057275	6056850	6057800	7.4899	0.031	NoData
ENSG00000069424	ENST00000378083	chr1	1	6105981	6161239	KCNAB2	-1006	6104975	6104550	6105300	6.54572	0.054	NoChange
ENSG00000069424	ENST00000458166	chr1	1	6106174	6158915	KCNAB2	1601	6107775	6107450	6108400	6.27577	0.054	NoData
ENSG00000069424	ENST00000462676	chr1	1	6145260	6146423	KCNAB2	4815	6150075	6149400	6151300	6.74238	0.038	NoData
ENSG00000069424	ENST00000462676	chr1	1	6145260	6146423	KCNAB2	2265	6147525	6147100	6148150	6.73257	0.038	NoData
ENSG00000069424	ENST00000462676	chr1	1	6145260	6146423	KCNAB2	-4685	6140575	6139900	6141100	6.96157	0.038	NoData
ENSG00000069424	ENST00000481789	chr1	1	6156316	6158870	KCNAB2	1509	6157825	6157300	6158400	7.76419	0.022	NoChange
ENSG00000069424	ENST00000481789	chr1	1	6156316	6158870	KCNAB2	-741	6155575	6154350	6155900	6.41572	0.054	NoChange
ENSG00000069424	ENST00000481789	chr1	1	6156316	6158870	KCNAB2	309	6156625	6155950	6157200	6.83772	0.038	NoChange
ENSG00000069424	ENST00000481789	chr1	1	6156316	6158870	KCNAB2	-3391	6152925	6152250	6153300	7.653	0.031	NoChange
ENSG00000069424	ENST00000481789	chr1	1	6156316	6158870	KCNAB2	3709	6160025	6159450	6160850	8.44134	0.015	NoChange
ENSG00000116254	ENST00000378006	chr1	-1	6161853	6206901	CHD5	-4074	6210975	6210650	6211400	6.2	0.054	NoData
ENSG00000116254	ENST00000378006	chr1	-1	6161853	6206901	CHD5	-1274	6208175	6207800	6208500	6.30951	0.054	NoData
ENSG00000116254	ENST00000538279	chr1	-1	6161853	6240183	CHD5	-1242	6241425	6240450	6241800	6.23261	0.054	NoData
ENSG00000116254	ENST00000475121	chr1	-1	6165141	6166832	CHD5	4557	6162275	6161650	6162850	6.97668	0.038	NoData
ENSG00000116254	ENST00000475121	chr1	-1	6165141	6166832	CHD5	7	6166825	6166300	6167550	7.3458	0.031	NoData
ENSG00000116254	ENST00000377999	chr1	-1	6165143	6191799	CHD5	-4976	6196775	6196200	6197450	6.12395	0.054	NoData
ENSG00000116254	ENST00000377999	chr1	-1	6165143	6191799	CHD5	1624	6190175	6189400	6190600	6.97166	0.038	NoData
ENSG00000116254	ENST00000496404	chr1	-1	6165151	6240083	CHD5	1858	6238225	6237750	6238700	8.07068	0.022	NoData
ENSG00000116254	ENST00000491020	chr1	-1	6185594	6188602	CHD5	-1573	6190175	6189400	6190600	6.97166	0.038	NoData
ENSG00000116251	ENST00000497965	chr1	-1	6246675	6260902	RPL22	-1773	6262675	6262250	6263250	6.50016	0.054	NoChange
ENSG00000116251	ENST00000462296	chr1	-1	6252987	6263554	RPL22	879	6262675	6262250	6263250	6.50016	0.054	NoData
ENSG00000116251	ENST00000465335	chr1	-1	6252990	6269449	RPL22	-626	6270075	6269100	6270750	6.54572	0.054	NoData
ENSG00000226944	ENST00000455744	chr1	-1	6264900	6265840		-235	6266075	6265250	6269000	12.7436	0.001	NoData
ENSG00000158286	ENST00000484435	chr1	1	6266189	6267624	RNF207	-114	6266075	6265250	6269000	12.7436	0.001	NoData
ENSG00000158286	ENST00000463453	chr1	1	6270962	6272113	RNF207	-887	6270075	6269100	6270750	6.54572	0.054	NoData
ENSG00000158286	ENST00000483336	chr1	1	6272798	6279403	RNF207	3827	6276625	6276200	6277100	6.93762	0.038	NoData
ENSG00000116237	ENST00000483852	chr1	-1	6281252	6284114	ICMT	-1961	6286075	6285350	6286600	6.5057	0.054	Down	1.96	0.000666053	0.0115259
ENSG00000116237	ENST00000495791	chr1	-1	6281958	6283562	ICMT	1537	6282025	6281550	6282350	6.30951	0.054	Down	1.96	0.000666053	0.0115259
ENSG00000116237	ENST00000495791	chr1	-1	6281958	6283562	ICMT	387	6283175	6282750	6283650	7.26419	0.031	Down	1.96	0.000666053	0.0115259
ENSG00000225077	ENST00000429480	chr1	1	6297831	6299504	LINC00337	1344	6299175	6298700	6299600	6.61399	0.038	NoData
ENSG00000173673	ENST00000377898	chr1	1	6304252	6305638	HES3	4423	6308675	6303800	6309300	8.38846	0.015	NoData
ENSG00000158292	ENST00000377893	chr1	-1	6307406	6321035	GPR153	3110	6317925	6316750	6318600	6.33871	0.054	NoChange
ENSG00000158292	ENST00000377893	chr1	-1	6307406	6321035	GPR153	-840	6321875	6318700	6323550	11.3142	0.006	NoChange
ENSG00000097021	ENST00000377855	chr1	-1	6324333	6445873	ACOT7	-202	6446075	6445600	6446700	7.7426	0.022	NoChange
ENSG00000097021	ENST00000377842	chr1	-1	6324333	6419404	ACOT7	2879	6416525	6415800	6417150	8.22566	0.015	NoChange
ENSG00000097021	ENST00000377842	chr1	-1	6324333	6419404	ACOT7	229	6419175	6417300	6420100	6.97166	0.038	NoChange
ENSG00000097021	ENST00000473466	chr1	-1	6341190	6412309	ACOT7	-16	6412325	6411650	6413050	8.62533	0.014	NoData
ENSG00000097021	ENST00000473466	chr1	-1	6341190	6412309	ACOT7	-4216	6416525	6415800	6417150	8.22566	0.015	NoData
ENSG00000097021	ENST00000473466	chr1	-1	6341190	6412309	ACOT7	3184	6409125	6406650	6409850	8.95423	0.014	NoData
ENSG00000097021	ENST00000481175	chr1	-1	6341313	6355564	ACOT7	3739	6351825	6351400	6352450	7.96204	0.022	NoData
ENSG00000069812	ENST00000377836	chr1	-1	6473060	6479963	HES2	288	6479675	6478200	6481350	8.81015	0.014	NoData
ENSG00000069812	ENST00000471190	chr1	-1	6473110	6476691	HES2	-2984	6479675	6478200	6481350	8.81015	0.014	NoData
ENSG00000187017	ENST00000377828	chr1	1	6484848	6521004	ESPN	2927	6487775	6486600	6488100	8.37529	0.015	NoChange
ENSG00000187017	ENST00000418286	chr1	1	6500438	6505817	ESPN	-213	6500225	6499750	6500850	8.26094	0.015	NoData
ENSG00000187017	ENST00000418286	chr1	1	6500438	6505817	ESPN	3337	6503775	6503100	6504800	8.01495	0.022	NoData
ENSG00000231868	ENST00000419034	chr1	-1	6503094	6507066		3291	6503775	6503100	6504800	8.01495	0.022	NoData
ENSG00000231868	ENST00000419034	chr1	-1	6503094	6507066		-659	6507725	6505850	6510950	7.33805	0.031	NoData
ENSG00000187017	ENST00000461727	chr1	1	6508103	6520989	ESPN	-378	6507725	6505850	6510950	7.33805	0.031	NoChange
ENSG00000187017	ENST00000477679	chr1	1	6511777	6520471	ESPN	198	6511975	6511300	6512600	6.93762	0.038	NoChange
ENSG00000187017	ENST00000477679	chr1	1	6511777	6520471	ESPN	2498	6514275	6513150	6515000	7.0303	0.038	NoChange
ENSG00000187017	ENST00000468561	chr1	1	6520568	6521430	ESPN	1457	6522025	6520100	6522600	9.63961	0.014	NoData
ENSG00000215788	ENST00000356876	chr1	-1	6521211	6526255	TNFRSF25	-820	6527075	6524250	6527650	8.77637	0.014	Up	1.58	0.0262003	0.134398
ENSG00000215788	ENST00000356876	chr1	-1	6521211	6526255	TNFRSF25	-3820	6530075	6528850	6531300	6.9987	0.038	Up	1.58	0.0262003	0.134398
ENSG00000215788	ENST00000475730	chr1	-1	6521816	6522667	TNFRSF25	642	6522025	6520100	6522600	9.63961	0.014	Up	1.58	0.0262003	0.134398
ENSG00000171680	ENST00000489097	chr1	-1	6526152	6537648	PLEKHG5	1773	6535875	6533950	6537450	6.76342	0.038	Up	538.99	0.00129087	0.0164622
ENSG00000171680	ENST00000489097	chr1	-1	6526152	6537648	PLEKHG5	4423	6533225	6532900	6533650	6.119	0.054	Up	538.99	0.00129087	0.0164622
ENSG00000171680	ENST00000491384	chr1	-1	6527182	6546014	PLEKHG5	-461	6546475	6545700	6547150	7.8127	0.022	Up	538.99	0.00129087	0.0164622
ENSG00000171680	ENST00000487949	chr1	-1	6527182	6531643	PLEKHG5	1568	6530075	6528850	6531300	6.9987	0.038	Up	538.99	0.00129087	0.0164622
ENSG00000171680	ENST00000377725	chr1	-1	6527182	6550630	PLEKHG5	505	6550125	6548250	6553600	10.0933	0.011	Up	538.99	0.00129087	0.0164622
ENSG00000171680	ENST00000491384	chr1	-1	6527182	6546014	PLEKHG5	-4111	6550125	6548250	6553600	10.0933	0.011	Up	538.99	0.00129087	0.0164622
ENSG00000171680	ENST00000487949	chr1	-1	6527182	6531643	PLEKHG5	-1582	6533225	6532900	6533650	6.119	0.054	Up	538.99	0.00129087	0.0164622
ENSG00000171680	ENST00000377732	chr1	-1	6527182	6556756	PLEKHG5	-169	6556925	6556000	6559500	9.74409	0.011	Up	538.99	0.00129087	0.0164622
ENSG00000171680	ENST00000487949	chr1	-1	6527182	6531643	PLEKHG5	4568	6527075	6524250	6527650	8.77637	0.014	Up	538.99	0.00129087	0.0164622
ENSG00000171680	ENST00000377725	chr1	-1	6527182	6550630	PLEKHG5	4155	6546475	6545700	6547150	7.8127	0.022	Up	538.99	0.00129087	0.0164622
ENSG00000171680	ENST00000487949	chr1	-1	6527182	6531643	PLEKHG5	-4232	6535875	6533950	6537450	6.76342	0.038	Up	538.99	0.00129087	0.0164622
ENSG00000171680	ENST00000537245	chr1	-1	6527565	6557156	PLEKHG5	231	6556925	6556000	6559500	9.74409	0.011	Up	538.99	0.00129087	0.0164622
ENSG00000171680	ENST00000544978	chr1	-1	6527903	6557484	PLEKHG5	-3041	6560525	6559900	6561450	8.22976	0.015	Up	538.99	0.00129087	0.0164622
ENSG00000162408	ENST00000462798	chr1	-1	6592289	6593445	NOL9	3870	6589575	6589200	6589900	7.16954	0.031	NoData
ENSG00000162408	ENST00000460777	chr1	-1	6609316	6610548	NOL9	-2177	6612725	6612400	6613300	6.74238	0.038	NoData
ENSG00000162408	ENST00000460777	chr1	-1	6609316	6610548	NOL9	-3927	6614475	6613700	6615000	8.13927	0.015	NoData
ENSG00000162408	ENST00000464665	chr1	-1	6609422	6614560	NOL9	1835	6612725	6612400	6613300	6.74238	0.038	NoData
ENSG00000162408	ENST00000464665	chr1	-1	6609422	6614560	NOL9	85	6614475	6613700	6615000	8.13927	0.015	NoData
ENSG00000173662	ENST00000411823	chr1	1	6631001	6639486	TAS1R1	3774	6634775	6634200	6635300	7.74306	0.022	NoChange
ENSG00000204859	ENST00000545645	chr1	1	6646267	6649331	ZBTB48	408	6646675	6646250	6647550	6.99902	0.038	NoData
ENSG00000204859	ENST00000466813	chr1	1	6647316	6649220	ZBTB48	-641	6646675	6646250	6647550	6.99902	0.038	NoData
ENSG00000204859	ENST00000466813	chr1	1	6647316	6649220	ZBTB48	959	6648275	6647850	6649350	6.37989	0.054	NoData
ENSG00000204859	ENST00000466941	chr1	1	6648747	6649340	ZBTB48	-472	6648275	6647850	6649350	6.37989	0.054	NoData
ENSG00000162413	ENST00000377658	chr1	-1	6650784	6662929	KLHL21	1254	6661675	6660450	6663850	6.5585	0.054	Up	1.63	0.00341872	0.030185
ENSG00000162413	ENST00000496707	chr1	-1	6653441	6659876	KLHL21	2101	6657775	6657200	6658500	9.67629	0.011	NoData
ENSG00000162413	ENST00000496707	chr1	-1	6653441	6659876	KLHL21	4201	6655675	6655300	6656050	6.29054	0.054	NoData
ENSG00000162413	ENST00000496707	chr1	-1	6653441	6659876	KLHL21	-1799	6661675	6660450	6663850	6.5585	0.054	NoData
ENSG00000116273	ENST00000377648	chr1	1	6673745	6684093	PHF13	30	6673775	6673000	6675050	9.77551	0.011	NoChange
ENSG00000116273	ENST00000495385	chr1	1	6673822	6682705	PHF13	-47	6673775	6673000	6675050	9.77551	0.011	NoData
ENSG00000041988	ENST00000480647	chr1	1	6688455	6690386	THAP3	2970	6691425	6691100	6691900	6.55632	0.054	NoData
ENSG00000041988	ENST00000480647	chr1	1	6688455	6690386	THAP3	1870	6690325	6689350	6690700	6.73257	0.038	NoData
ENSG00000007923	ENST00000542246	chr1	-1	6695446	6741356	DNAJC11	-1369	6742725	6742100	6743150	6.46339	0.054	NoChange
ENSG00000007923	ENST00000469318	chr1	-1	6712974	6728270	DNAJC11	4295	6723975	6723500	6724650	7.77317	0.022	NoData
ENSG00000007923	ENST00000469318	chr1	-1	6712974	6728270	DNAJC11	-1005	6729275	6728900	6729700	6.96157	0.038	NoData
ENSG00000237436	ENST00000442889	chr1	-1	6843952	6844903		378	6844525	6844050	6845100	8.36849	0.015	NoData
ENSG00000237402	ENST00000427317	chr1	1	7429003	7430331	CAMTA1-IT1	2272	7431275	7430850	7431900	6.12828	0.054	NoData
ENSG00000171735	ENST00000303646	chr1	1	7740148	7826792	CAMTA1	77	7740225	7739700	7740800	7.89733	0.022	NoData
ENSG00000049246	ENST00000361923	chr1	1	7844763	7905237	PER3	62	7844825	7843500	7845450	8.91756	0.014	NoChange
ENSG00000049246	ENST00000473653	chr1	1	7845583	7848398	PER3	-758	7844825	7843500	7845450	8.91756	0.014	NoData
ENSG00000116288	ENST00000469225	chr1	1	8025411	8045342	PARK7	4514	8029925	8029400	8030250	6.38005	0.054	NoChange
ENSG00000225820	ENST00000423628	chr1	-1	8066074	8066784	ERRFI1-IT1	4859	8061925	8061400	8062300	7.3458	0.031	NoData
ENSG00000116285	ENST00000377482	chr1	-1	8071779	8086368	ERRFI1	-307	8086675	8085550	8087300	7.33805	0.031	NoChange
ENSG00000238290	ENST00000445300	chr1	1	8086798	8182762		-123	8086675	8085550	8087300	7.33805	0.031	NoData
ENSG00000232848	ENST00000399343	chr1	-1	8117305	8118523		2648	8115875	8115600	8116200	6.2	0.054	NoData
ENSG00000227634	ENST00000452982	chr1	1	8268732	8275270		4293	8273025	8272550	8273350	7.5837	0.031	NoData
ENSG00000162426	ENST00000377479	chr1	1	8378169	8404227	SLC45A1	356	8378525	8378100	8379050	7.23868	0.031	NoChange
ENSG00000142599	ENST00000337907	chr1	-1	8412457	8877524	RERE	349	8877175	8876650	8877550	6.97668	0.038	NoChange
ENSG00000142599	ENST00000467350	chr1	-1	8412969	8415142	RERE	-3133	8418275	8417800	8418950	7.376	0.031	NoData
ENSG00000142599	ENST00000505225	chr1	-1	8415581	8422904	RERE	-1271	8424175	8423500	8424550	6.4845	0.054	NoData
ENSG00000142599	ENST00000505225	chr1	-1	8415581	8422904	RERE	4629	8418275	8417800	8418950	7.376	0.031	NoData
ENSG00000142599	ENST00000464367	chr1	-1	8423770	8424898	RERE	723	8424175	8423500	8424550	6.4845	0.054	NoData
ENSG00000074800	ENST00000489867	chr1	-1	8934915	8939308	ENO1	333	8938975	8938650	8939600	6.22822	0.054	NoData
ENSG00000230679	ENST00000442636	chr1	1	8938894	8939953	ENO1-AS1	81	8938975	8938650	8939600	6.22822	0.054	NoData
ENSG00000232663	ENST00000431968	chr1	1	8969819	8969965		4406	8974225	8973700	8974700	7.653	0.031	NoData
ENSG00000180758	ENST00000377408	chr1	-1	9164081	9189250	GPR157	-475	9189725	9189350	9190250	6.18872	0.054	NoData
ENSG00000180758	ENST00000465853	chr1	-1	9164591	9171429	GPR157	1254	9170175	9169850	9170800	7.02139	0.038	NoData
ENSG00000180758	ENST00000466131	chr1	-1	9171228	9188840	GPR157	815	9188025	9187700	9189150	6.55632	0.054	NoData
ENSG00000049239	ENST00000377403	chr1	1	9294863	9331396	H6PD	-1188	9293675	9292350	9294350	8.63733	0.014	NoChange
ENSG00000049239	ENST00000495451	chr1	1	9325589	9331396	H6PD	-914	9324675	9324350	9325200	6.39363	0.054	NoData
ENSG00000252841	ENST00000517032	chr1	1	9338450	9338592		1175	9339625	9339200	9340050	6.85974	0.038	NoData
ENSG00000252841	ENST00000517032	chr1	1	9338450	9338592		4175	9342625	9341900	9343650	7.1718	0.031	NoData
ENSG00000171621	ENST00000328089	chr1	1	9352939	9429591	SPSB1	-1464	9351475	9350900	9351800	7.48066	0.031	Up	1.78	0.00528466	0.0403842
ENSG00000171621	ENST00000377399	chr1	1	9415766	9427634	SPSB1	4159	9419925	9419150	9420350	8.42413	0.015	NoData
ENSG00000171612	ENST00000302692	chr1	1	9599541	9642831	SLC25A33	484	9600025	9599550	9600500	8.77637	0.014	NoChange
ENSG00000171612	ENST00000302692	chr1	1	9599541	9642831	SLC25A33	-3666	9595875	9595500	9596350	6.66595	0.038	NoChange
ENSG00000188807	ENST00000340305	chr1	1	9648980	9665012	TMEM201	3245	9652225	9651750	9653150	6.13647	0.054	NoData
ENSG00000188807	ENST00000416541	chr1	1	9656955	9674931	TMEM201	1070	9658025	9657750	9658750	6.13647	0.054	NoData
ENSG00000188807	ENST00000416541	chr1	1	9656955	9674931	TMEM201	-4730	9652225	9651750	9653150	6.13647	0.054	NoData
ENSG00000231789	ENST00000415330	chr1	-1	9739858	9747632		4407	9743225	9742900	9743550	6.38005	0.054	NoData
ENSG00000231789	ENST00000415330	chr1	-1	9739858	9747632		-143	9747775	9747050	9748450	9.13882	0.014	NoData
ENSG00000171608	ENST00000484851	chr1	1	9748234	9752004	PIK3CD	-459	9747775	9747050	9748450	9.13882	0.014	NoData
ENSG00000171608	ENST00000543390	chr1	1	9778127	9782192	PIK3CD	4248	9782375	9781750	9782800	7.32391	0.031	NoData
ENSG00000171608	ENST00000543390	chr1	1	9778127	9782192	PIK3CD	1048	9779175	9778450	9780400	8.70631	0.014	NoData
ENSG00000171603	ENST00000377298	chr1	-1	9789084	9884584	CLSTN1	9	9884575	9883950	9884950	7.0303	0.038	NoChange
ENSG00000171603	ENST00000361311	chr1	-1	9789086	9884042	CLSTN1	-533	9884575	9883950	9884950	7.0303	0.038	NoChange
ENSG00000171603	ENST00000477264	chr1	-1	9789086	9793544	CLSTN1	-1531	9795075	9794700	9795550	6.52585	0.054	NoData
ENSG00000171603	ENST00000377288	chr1	-1	9789086	9884584	CLSTN1	-1141	9885725	9885300	9886250	6.70672	0.038	NoChange
ENSG00000178585	ENST00000377263	chr1	-1	9908334	9970321	CTNNBIP1	4946	9965375	9965050	9965950	7.0303	0.038	NoChange
ENSG00000223989	ENST00000454104	chr1	1	9908376	9910212		-4351	9904025	9903400	9904400	6.52412	0.054	NoData
ENSG00000178585	ENST00000377258	chr1	-1	9910508	9953295	CTNNBIP1	-4530	9957825	9957150	9958150	6.97668	0.038	NoData
ENSG00000178585	ENST00000377258	chr1	-1	9910508	9953295	CTNNBIP1	1770	9951525	9950850	9952100	7.55254	0.031	NoData
ENSG00000234374	ENST00000453140	chr1	1	9961518	9962174		-3693	9957825	9957150	9958150	6.97668	0.038	NoData
ENSG00000234374	ENST00000453140	chr1	1	9961518	9962174		3857	9965375	9965050	9965950	7.0303	0.038	NoData
ENSG00000234374	ENST00000453140	chr1	1	9961518	9962174		-1743	9959775	9959350	9960250	6.50016	0.054	NoData
ENSG00000162441	ENST00000377223	chr1	-1	9988997	10003387	LZIC	162	10003225	10002700	10004000	9.70315	0.011	NoChange
ENSG00000228150	ENST00000445884	chr1	1	10002981	10010032		244	10003225	10002700	10004000	9.70315	0.011	NoData
ENSG00000130939	ENST00000253251	chr1	1	10092890	10240425	UBE4B	-3865	10089025	10088650	10089300	6.42577	0.054	NoChange
ENSG00000130939	ENST00000343090	chr1	1	10093654	10241297	UBE4B	2121	10095775	10095400	10096050	6.17922	0.054	NoChange
ENSG00000054523	ENST00000355249	chr1	1	10270764	10438460	KIF1B	-489	10270275	10269700	10270900	7.76229	0.022	NoData
ENSG00000142657	ENST00000491493	chr1	1	10458649	10471609	PGD	76	10458725	10458300	10459300	6.49751	0.054	NoChange
ENSG00000142657	ENST00000487775	chr1	1	10459101	10460065	PGD	-376	10458725	10458300	10459300	6.49751	0.054	NoData
ENSG00000203469	ENST00000424487	chr1	1	10518612	10519395		-2787	10515825	10515350	10516150	6.92666	0.038	NoData
ENSG00000160049	ENST00000476658	chr1	-1	10521700	10532536	DFFA	11	10532525	10531750	10532950	6.76912	0.038	NoChange
ENSG00000142655	ENST00000472851	chr1	1	10532345	10596629	PEX14	180	10532525	10531750	10532950	6.76912	0.038	NoData
ENSG00000142655	ENST00000491661	chr1	1	10555329	10683343	PEX14	-504	10554825	10554500	10555250	6.71752	0.038	NoData
ENSG00000130940	ENST00000478524	chr1	-1	10697178	10698820	CASZ1	3695	10695125	10694200	10696100	6.60749	0.038	NoData
ENSG00000130940	ENST00000478524	chr1	-1	10697178	10698820	CASZ1	1295	10697525	10697150	10698000	6.65856	0.038	NoData
ENSG00000130940	ENST00000344008	chr1	-1	10707270	10856707	CASZ1	-68	10856775	10854900	10857350	8.46295	0.015	NoChange
ENSG00000130940	ENST00000472814	chr1	-1	10764253	10765632	CASZ1	-1243	10766875	10766350	10767300	7.08731	0.038	NoData
ENSG00000175262	ENST00000476357	chr1	-1	11006528	11009808	C1orf127	-1417	11011225	11010800	11011750	6.12828	0.054	NoData
ENSG00000175262	ENST00000377008	chr1	-1	11006530	11042094	C1orf127	-1231	11043325	11042850	11043700	6.12828	0.054	NoData
ENSG00000175262	ENST00000518410	chr1	-1	11007700	11024290	C1orf127	-1585	11025875	11025250	11026250	7.02139	0.038	NoData
ENSG00000009724	ENST00000400897	chr1	-1	11086580	11107280	MASP2	2555	11104725	11104200	11105450	7.99376	0.022	NoChange
ENSG00000009724	ENST00000400897	chr1	-1	11086580	11107280	MASP2	155	11107125	11106800	11107750	7.67838	0.022	NoChange
ENSG00000009724	ENST00000478645	chr1	-1	11097750	11103255	MASP2	-1470	11104725	11104200	11105450	7.99376	0.022	NoData
ENSG00000009724	ENST00000478645	chr1	-1	11097750	11103255	MASP2	-3870	11107125	11106800	11107750	7.67838	0.022	NoData
ENSG00000230337	ENST00000435388	chr1	1	11159732	11162157		-107	11159625	11159200	11160100	6.76431	0.038	NoData
ENSG00000230337	ENST00000435388	chr1	1	11159732	11162157		-2607	11157125	11156100	11157700	7.57444	0.031	NoData
ENSG00000120942	ENST00000376810	chr1	1	11333263	11348491	UBIAD1	-988	11332275	11331650	11332700	8.34411	0.015	NoChange
ENSG00000120942	ENST00000483738	chr1	1	11333991	11356106	UBIAD1	634	11334625	11334050	11335000	6.92359	0.038	NoData
ENSG00000238199	ENST00000433562	chr1	-1	11338673	11339408		4783	11334625	11334050	11335000	6.92359	0.038	NoData
ENSG00000204624	ENST00000294484	chr1	1	11539295	11597641	PTCHD2	680	11539975	11539600	11540550	7.41399	0.031	NoChange
ENSG00000204624	ENST00000304391	chr1	1	11593733	11597282	PTCHD2	-4208	11589525	11589200	11590200	7.02139	0.038	NoChange
ENSG00000116661	ENST00000471501	chr1	-1	11709585	11710770	FBXO2	-2555	11713325	11712100	11714000	9.74409	0.011	Down	2.73	0.000142249	0.0055822
ENSG00000116661	ENST00000475961	chr1	-1	11710794	11713586	FBXO2	261	11713325	11712100	11714000	9.74409	0.011	NoData
ENSG00000116670	ENST00000445656	chr1	-1	11735713	11741168	MAD2L2	1543	11739625	11739300	11740250	6.12828	0.054	NoChange
ENSG00000177674	ENST00000510878	chr1	1	11796232	11810690	AGTRAP	193	11796425	11795700	11797150	8.26094	0.015	NoChange
ENSG00000215910	ENST00000435090	chr1	1	11824462	11826801	C1orf167	1113	11825575	11824300	11826000	8.03004	0.022	NoData
ENSG00000215910	ENST00000484153	chr1	1	11826799	11838367	C1orf167	76	11826875	11826300	11827300	8.42413	0.015	NoData
ENSG00000215910	ENST00000484153	chr1	1	11826799	11838367	C1orf167	3976	11830775	11830400	11831100	6.13647	0.054	NoData
ENSG00000215910	ENST00000484153	chr1	1	11826799	11838367	C1orf167	-1224	11825575	11824300	11826000	8.03004	0.022	NoData
ENSG00000215910	ENST00000312793	chr1	1	11832179	11849642	C1orf167	-1404	11830775	11830400	11831100	6.13647	0.054	NoData
ENSG00000215910	ENST00000449278	chr1	1	11839874	11849535	C1orf167	2351	11842225	11841800	11842700	7.67838	0.022	NoData
ENSG00000215910	ENST00000475041	chr1	1	11845228	11848012	C1orf167	247	11845475	11845100	11846150	6.30605	0.054	NoData
ENSG00000215910	ENST00000475041	chr1	1	11845228	11848012	C1orf167	-3003	11842225	11841800	11842700	7.67838	0.022	NoData
ENSG00000177000	ENST00000376583	chr1	-1	11845810	11863571	MTHFR	-4	11863575	11863200	11864200	6.85067	0.038	NoChange
ENSG00000215910	ENST00000482358	chr1	1	11847869	11849642	C1orf167	-2394	11845475	11845100	11846150	6.30605	0.054	NoData
ENSG00000215910	ENST00000482358	chr1	1	11847869	11849642	C1orf167	2156	11850025	11849550	11850550	6.85974	0.038	NoData
ENSG00000215910	ENST00000482358	chr1	1	11847869	11849642	C1orf167	4706	11852575	11852150	11853050	6.13647	0.054	NoData
ENSG00000215910	ENST00000482358	chr1	1	11847869	11849642	C1orf167	6	11847875	11847300	11848750	7.56776	0.031	NoData
ENSG00000177000	ENST00000418034	chr1	-1	11861262	11865993	MTHFR	18	11865975	11865100	11866500	7.21601	0.031	NoData
ENSG00000177000	ENST00000413656	chr1	-1	11863085	11865351	MTHFR	1776	11863575	11863200	11864200	6.85067	0.038	NoData
ENSG00000177000	ENST00000431243	chr1	-1	11863085	11865470	MTHFR	-505	11865975	11865100	11866500	7.21601	0.031	NoData
ENSG00000199347	ENST00000362477	chr1	1	11968209	11968328	RNU5E-1	-1084	11967125	11966700	11967800	7.32391	0.031	NoData
ENSG00000201801	ENST00000364931	chr1	-1	11969865	11969984	RNU5E-4P	-641	11970625	11970300	11971300	6.2	0.054	NoData
ENSG00000083444	ENST00000485046	chr1	1	11994262	12018677	PLOD1	-387	11993875	11993500	11994300	6.52585	0.054	NoData
ENSG00000083444	ENST00000196061	chr1	1	11994810	12035594	PLOD1	15	11994825	11994500	11995450	6.37128	0.054	NoChange
ENSG00000083444	ENST00000465920	chr1	1	12014358	12018650	PLOD1	-3183	12011175	12010800	12011650	6.40723	0.054	NoData
ENSG00000083444	ENST00000481933	chr1	1	12031600	12035593	PLOD1	3925	12035525	12035150	12036100	8.98729	0.014	NoChange
ENSG00000116688	ENST00000444836	chr1	1	12040238	12073571	MFN2	-4713	12035525	12035150	12036100	8.98729	0.014	NoChange
ENSG00000116691	ENST00000235332	chr1	1	12079523	12092102	MIIP	-148	12079375	12078800	12080200	7.54358	0.031	Up	1.77	0.000234775	0.0069186
ENSG00000116691	ENST00000436478	chr1	1	12079590	12092095	MIIP	2335	12081925	12081400	12082400	7.13856	0.031	NoData
ENSG00000116691	ENST00000466860	chr1	1	12082279	12092032	MIIP	-354	12081925	12081400	12082400	7.13856	0.031	NoData
ENSG00000120949	ENST00000413146	chr1	1	12185956	12204264	TNFRSF8	-381	12185575	12185200	12186200	6.4845	0.054	NoChange
ENSG00000028137	ENST00000539840	chr1	1	12227149	12227588	TNFRSF1B	2576	12229725	12229450	12230100	6.14665	0.054	NoData
ENSG00000162496	ENST00000376223	chr1	-1	12627939	12677737	DHRS3	-2038	12679775	12679100	12680300	6.61219	0.038	Up	1.99	0.00107485	0.0149002
ENSG00000162496	ENST00000376223	chr1	-1	12627939	12677737	DHRS3	-3188	12680925	12680550	12682350	7.99376	0.022	Up	1.99	0.00107485	0.0149002
ENSG00000162496	ENST00000376223	chr1	-1	12627939	12677737	DHRS3	612	12677125	12676600	12677650	6.97166	0.038	Up	1.99	0.00107485	0.0149002
ENSG00000162496	ENST00000464917	chr1	-1	12628421	12676799	DHRS3	-326	12677125	12676600	12677650	6.97166	0.038	Up	1.99	0.00107485	0.0149002
ENSG00000221340	ENST00000408413	chr1	-1	12630000	12630100		-3025	12633125	12632750	12633400	6.27577	0.054	NoData
ENSG00000162496	ENST00000430996	chr1	-1	12638746	12656321	DHRS3	346	12655975	12654500	12656400	7.16954	0.031	NoData
ENSG00000116721	ENST00000332296	chr1	1	12851546	12856777	PRAMEF1	-3921	12847625	12847300	12848200	6.14665	0.054	NoData
ENSG00000229978	ENST00000434606	chr1	-1	13162851	13164468		2893	13161575	13161250	13161950	6.31356	0.054	NoData
ENSG00000179412	ENST00000323770	chr1	-1	13182991	13183872		1997	13181875	13181500	13182250	6.17922	0.054	NoData
ENSG00000189337	ENST00000376030	chr1	1	14925200	15444539	KAZN	-225	14924975	14924600	14925450	7.00227	0.038	NoChange
ENSG00000204464	ENST00000376005	chr1	-1	15494970	15497813	C1orf195	-762	15498575	15498300	15499250	6.85974	0.038	NoData
ENSG00000142634	ENST00000445566	chr1	1	15736761	15755577	EFHD2	464	15737225	15736650	15737650	8.22566	0.015	NoData
ENSG00000132906	ENST00000546424	chr1	-1	15817327	15850940	CASP9	-135	15851075	15850450	15851700	6.85974	0.038	NoChange
ENSG00000132906	ENST00000400777	chr1	-1	15818861	15850687	CASP9	3012	15847675	15847100	15848150	7.76939	0.022	NoChange
ENSG00000132906	ENST00000375890	chr1	-1	15819350	15851221	CASP9	146	15851075	15850450	15851700	6.85974	0.038	NoData
ENSG00000116138	ENST00000472665	chr1	1	15890581	15893636	DNAJC16	994	15891575	15891100	15892000	6.66595	0.038	NoData
ENSG00000116138	ENST00000479655	chr1	1	15892313	15892904	DNAJC16	-738	15891575	15891100	15892000	6.66595	0.038	NoData
ENSG00000116771	ENST00000375826	chr1	-1	15898848	15911605	AGMAT	930	15910675	15910200	15911250	8.32688	0.015	NoData
ENSG00000235084	ENST00000454346	chr1	1	15931092	15931538	CHCHD2P6	2283	15933375	15933050	15933750	6.14665	0.054	NoChange
ENSG00000252417	ENST00000516608	chr1	-1	15934573	15934640		1265	15933375	15933050	15933750	6.14665	0.054	NoData
ENSG00000197312	ENST00000546927	chr1	1	15944110	15953561	DDI2	1715	15945825	15945500	15946350	7.02139	0.038	NoChange
ENSG00000197312	ENST00000548451	chr1	1	15978331	15983480	DDI2	-706	15977625	15977250	15978050	6.14665	0.054	NoData
ENSG00000116786	ENST00000477849	chr1	1	16056340	16060610	PLEKHM2	2085	16058425	16058100	16058850	6.4845	0.054	NoChange
ENSG00000162461	ENST00000294454	chr1	1	16062900	16067891	SLC25A34	-4475	16058425	16058100	16058850	6.4845	0.054	NoData
ENSG00000162461	ENST00000294454	chr1	1	16062900	16067891	SLC25A34	-925	16061975	16061400	16062450	7.32391	0.031	NoData
ENSG00000162461	ENST00000465495	chr1	1	16065530	16066057	SLC25A34	2495	16068025	16067650	16068700	6.25008	0.054	NoData
ENSG00000224459	ENST00000418525	chr1	-1	16066546	16076391		-1484	16077875	16076500	16078500	7.57444	0.031	NoData
ENSG00000224459	ENST00000418525	chr1	-1	16066546	16076391		4166	16072225	16071950	16072950	6.14665	0.054	NoData
ENSG00000162460	ENST00000375782	chr1	1	16068917	16074477	TMEM82	-892	16068025	16067650	16068700	6.25008	0.054	NoData
ENSG00000162460	ENST00000465575	chr1	1	16069042	16071075	TMEM82	2033	16071075	16070700	16071650	7.749	0.022	NoData
ENSG00000162460	ENST00000465575	chr1	1	16069042	16071075	TMEM82	3183	16072225	16071950	16072950	6.14665	0.054	NoData
ENSG00000162458	ENST00000496928	chr1	1	16083102	16091568	FBLIM1	-177	16082925	16082450	16083550	8.15216	0.015	NoData
ENSG00000162458	ENST00000375771	chr1	1	16083154	16113089	FBLIM1	1221	16084375	16084000	16084900	6.52585	0.054	NoChange
ENSG00000162458	ENST00000510929	chr1	1	16084441	16091522	FBLIM1	-66	16084375	16084000	16084900	6.52585	0.054	NoData
ENSG00000162458	ENST00000431771	chr1	1	16085292	16093932	FBLIM1	633	16085925	16085300	16087450	8.92666	0.014	NoData
ENSG00000179743	ENST00000535249	chr1	-1	16160560	16162355		-4720	16167075	16166800	16167850	8.17042	0.015	NoData
ENSG00000065526	ENST00000487496	chr1	1	16265078	16266039	SPEN	-803	16264275	16263600	16264700	6.52585	0.054	NoData
ENSG00000116809	ENST00000537142	chr1	-1	16268366	16302574	ZBTB17	199	16302375	16301950	16302750	6.53868	0.054	NoData
ENSG00000116809	ENST00000464719	chr1	-1	16272216	16273787	ZBTB17	-4138	16277925	16277550	16278350	6.17922	0.054	NoData
ENSG00000116809	ENST00000494020	chr1	-1	16272428	16279468	ZBTB17	1543	16277925	16277550	16278350	6.17922	0.054	NoData
ENSG00000224966	ENST00000505954	chr1	1	16316366	16321246	TBC1D3P6	1109	16317475	16317100	16317750	6.14665	0.054	NoData
ENSG00000224966	ENST00000505954	chr1	1	16316366	16321246	TBC1D3P6	4309	16320675	16319450	16320950	6.67117	0.038	NoData
ENSG00000232456	ENST00000447882	chr1	-1	16361673	16366524		-1951	16368475	16368200	16369000	6.37381	0.054	NoData
ENSG00000184908	ENST00000375668	chr1	1	16370247	16383780	CLCNKB	-1772	16368475	16368200	16369000	6.37381	0.054	NoChange
ENSG00000185519	ENST00000375662	chr1	-1	16384264	16400121	FAM131C	896	16399225	16398900	16399850	6.27577	0.054	NoData
ENSG00000142627	ENST00000462805	chr1	-1	16459508	16460057	EPHA2	-668	16460725	16459900	16461500	6.92359	0.038	NoData
ENSG00000142627	ENST00000462805	chr1	-1	16459508	16460057	EPHA2	2632	16457425	16456750	16458000	7.50727	0.031	NoData
ENSG00000142627	ENST00000480202	chr1	-1	16461055	16472945	EPHA2	-2130	16475075	16474650	16475450	6.46339	0.054	NoData
ENSG00000142627	ENST00000480202	chr1	-1	16461055	16472945	EPHA2	2370	16470575	16469350	16471250	12.7993	0.001	NoData
ENSG00000142627	ENST00000480202	chr1	-1	16461055	16472945	EPHA2	4670	16468275	16467000	16468750	8.62533	0.014	NoData
ENSG00000142627	ENST00000480202	chr1	-1	16461055	16472945	EPHA2	-30	16472975	16471450	16473550	8.79922	0.014	NoData
ENSG00000227959	ENST00000424774	chr1	1	16481706	16483824		-2681	16479025	16478350	16480050	6.12284	0.054	NoData
ENSG00000227959	ENST00000424774	chr1	1	16481706	16483824		-31	16481675	16480150	16482750	11.3844	0.006	NoData
ENSG00000142632	ENST00000449495	chr1	-1	16531306	16533038	ARHGEF19	-37	16533075	16531850	16533750	7.05384	0.038	NoData
ENSG00000142632	ENST00000471928	chr1	-1	16532122	16533477	ARHGEF19	402	16533075	16531850	16533750	7.05384	0.038	NoData
ENSG00000237276	ENST00000475369	chr1	-1	16542952	16543823	ANO7L1	-952	16544775	16543600	16545150	8.63733	0.014	NoData
ENSG00000132881	ENST00000488510	chr1	-1	16555170	16563495	RSG1	-3380	16566875	16566550	16567500	6.14665	0.054	NoData
ENSG00000204377	ENST00000375605	chr1	-1	16555170	16556094	C1orf134	3369	16552725	16552300	16553200	8.34411	0.015	NoData
ENSG00000233929	ENST00000421314	chr1	-1	16567708	16567893	MT1XP1	1018	16566875	16566550	16567500	6.14665	0.054	NoData
ENSG00000037637	ENST00000375592	chr1	-1	16573334	16678949	FBXO42	-76	16679025	16678650	16679700	6.8995	0.038	NoData
ENSG00000055070	ENST00000475078	chr1	1	16679070	16719850	C1orf144	-45	16679025	16678650	16679700	6.8995	0.038	Down	1.72	0.00306115	0.0278894
ENSG00000157191	ENST00000513161	chr1	1	16767267	16785503	NECAP2	3158	16770425	16770100	16771100	7.57444	0.031	NoChange
ENSG00000080947	ENST00000263511	chr1	-1	16793931	16819196	CROCCP3	1121	16818075	16817250	16818600	6.41572	0.054	NoChange
ENSG00000080947	ENST00000263511	chr1	-1	16793931	16819196	CROCCP3	-4129	16823325	16823000	16823950	7.1718	0.031	NoChange
ENSG00000080947	ENST00000420820	chr1	-1	16802411	16817802	CROCCP3	4627	16813175	16812650	16813500	6.42577	0.054	NoChange
ENSG00000080947	ENST00000420820	chr1	-1	16802411	16817802	CROCCP3	-273	16818075	16817250	16818600	6.41572	0.054	NoChange
ENSG00000224174	ENST00000452795	chr1	1	16847189	16848303		2536	16849725	16849400	16850250	6.55632	0.054	NoData
ENSG00000241374	ENST00000427204	chr1	-1	16859035	16861505		230	16861275	16860400	16862650	8.87121	0.014	NoData
ENSG00000252099	ENST00000516290	chr1	-1	16860576	16860719		1394	16859325	16858800	16860350	6.85067	0.038	NoData
ENSG00000252099	ENST00000516290	chr1	-1	16860576	16860719		-556	16861275	16860400	16862650	8.87121	0.014	NoData
ENSG00000241971	ENST00000497040	chr1	-1	16874160	16874232	TRNAG36	2207	16872025	16871600	16872350	6.30803	0.054	NoData
ENSG00000219481	ENST00000430580	chr1	-1	16892131	16940083	NBPF1	-42	16940125	16939100	16940750	8.90647	0.014	NoData
ENSG00000215908	ENST00000540383	chr1	-1	16944751	16957401	CROCCP2	-1074	16958475	16954600	16959100	8.48628	0.015	NoData
ENSG00000215908	ENST00000540383	chr1	-1	16944751	16957401	CROCCP2	4826	16952575	16949800	16954300	9.74922	0.011	NoData
ENSG00000215908	ENST00000412962	chr1	-1	16944757	16961054	CROCCP2	-4421	16965475	16964400	16966050	7.27792	0.031	NoData
ENSG00000215908	ENST00000412962	chr1	-1	16944757	16961054	CROCCP2	2579	16958475	16954600	16959100	8.48628	0.015	NoData
ENSG00000215908	ENST00000421700	chr1	-1	16947340	16971167	CROCCP2	3792	16967375	16966900	16967800	7.982	0.022	NoChange
ENSG00000215908	ENST00000421700	chr1	-1	16947340	16971167	CROCCP2	1742	16969425	16968550	16970000	7.40737	0.031	NoChange
ENSG00000215908	ENST00000362058	chr1	-1	16956165	16971178	CROCCP2	-97	16971275	16970400	16972450	7.38918	0.031	NoData
ENSG00000186301	ENST00000334429	chr1	1	16972069	16976914	MST1P2	-794	16971275	16970400	16972450	7.38918	0.031	NoChange
ENSG00000186301	ENST00000457982	chr1	1	16972122	16976730	MST1P2	1503	16973625	16973050	16976950	12.0088	0.006	NoChange
ENSG00000207513	ENST00000384782	chr1	-1	16993280	16993443	RNU1-3	-182	16993625	16993100	16994100	6.78042	0.038	NoChange
ENSG00000239644	ENST00000429207	chr1	-1	17007487	17015279		-3246	17018525	17017550	17019800	7.44757	0.031	NoData
ENSG00000239644	ENST00000414828	chr1	-1	17013834	17018804		-4121	17022925	17022300	17024400	6.70672	0.038	NoData
ENSG00000239644	ENST00000414828	chr1	-1	17013834	17018804		279	17018525	17017550	17019800	7.44757	0.031	NoData
ENSG00000239644	ENST00000549765	chr1	-1	17017713	17046652		827	17045825	17044400	17046450	6.97166	0.038	NoData
ENSG00000239644	ENST00000535711	chr1	-1	17033419	17037114		3539	17033575	17032850	17034200	8.03303	0.022	NoData
ENSG00000243784	ENST00000489722	chr1	1	17052061	17052133	TRNAV36P	-386	17051675	17051200	17052050	7.98855	0.022	NoData
ENSG00000207389	ENST00000384659	chr1	1	17067011	17067174	RNU1-4	-236	17066775	17066300	17068050	6.76558	0.038	NoChange
ENSG00000227684	ENST00000457096	chr1	1	17076728	17077459		-1153	17075575	17075250	17075950	6.47937	0.054	NoData
ENSG00000227684	ENST00000457096	chr1	1	17076728	17077459		497	17077225	17076450	17077800	9.37953	0.014	NoData
ENSG00000186715	ENST00000442552	chr1	-1	17083727	17090975	MST1P9	-1300	17092275	17091650	17092900	9.17623	0.014	NoData
ENSG00000186715	ENST00000544155	chr1	-1	17084548	17085318	MST1P9	593	17084725	17084200	17087800	7.05384	0.038	NoData
ENSG00000186715	ENST00000545160	chr1	-1	17087332	17096732	MST1P9	4457	17092275	17091650	17092900	9.17623	0.014	NoChange
ENSG00000230239	ENST00000414128	chr1	1	17181902	17185779		4273	17186175	17185750	17186700	6.60749	0.038	NoData
ENSG00000239505	ENST00000462650	chr1	1	17186693	17186765	TRNAV34P	-518	17186175	17185750	17186700	6.60749	0.038	NoData
ENSG00000196690	ENST00000356370	chr1	-1	17196254	17198668		693	17197975	17197450	17200400	7.92715	0.022	NoData
ENSG00000228549	ENST00000438002	chr1	1	17197440	17200574		535	17197975	17197450	17200400	7.92715	0.022	NoData
ENSG00000238142	ENST00000422124	chr1	-1	17215033	17215868		-157	17216025	17215350	17216500	8.03303	0.022	NoData
ENSG00000238142	ENST00000416869	chr1	-1	17215037	17216137		112	17216025	17215350	17216500	8.03303	0.022	NoData
ENSG00000058453	ENST00000467938	chr1	1	17249262	17280857	CROCC	563	17249825	17249100	17250400	7.13856	0.031	NoData
ENSG00000058453	ENST00000492631	chr1	1	17256630	17272900	CROCC	-1905	17254725	17254400	17255450	6.27577	0.054	NoData
ENSG00000058453	ENST00000497654	chr1	1	17265588	17280857	CROCC	987	17266575	17265700	17267300	10.2815	0.008	NoChange
ENSG00000058453	ENST00000486318	chr1	1	17270620	17278450	CROCC	-4045	17266575	17265700	17267300	10.2815	0.008	NoData
ENSG00000058453	ENST00000486318	chr1	1	17270620	17278450	CROCC	1505	17272125	17271550	17274000	8.29624	0.015	NoData
ENSG00000058453	ENST00000498688	chr1	1	17273362	17279710	CROCC	-1237	17272125	17271550	17274000	8.29624	0.015	NoChange
ENSG00000058453	ENST00000477773	chr1	1	17274886	17277833	CROCC	639	17275525	17274300	17275900	7.82049	0.022	NoData
ENSG00000058453	ENST00000465021	chr1	1	17292523	17297237	CROCC	-498	17292025	17290350	17292400	7.44757	0.031	NoData
ENSG00000058453	ENST00000465291	chr1	1	17296280	17297462	CROCC	945	17297225	17296750	17297750	7.1718	0.031	NoData
ENSG00000117122	ENST00000375534	chr1	-1	17300997	17304771	MFAP2	2746	17302025	17301300	17302400	7.16954	0.031	NoChange
ENSG00000117122	ENST00000375535	chr1	-1	17300997	17307330	MFAP2	-3345	17310675	17310050	17311700	7.76014	0.022	NoChange
ENSG00000117122	ENST00000375534	chr1	-1	17300997	17304771	MFAP2	896	17303875	17303250	17304250	6.27169	0.054	NoChange
ENSG00000159363	ENST00000326735	chr1	-1	17312453	17338267	ATP13A2	642	17337625	17337300	17338200	7.16954	0.031	NoChange
ENSG00000159363	ENST00000466561	chr1	-1	17312454	17318353	ATP13A2	-3072	17321425	17320950	17321950	7.93135	0.022	NoChange
ENSG00000159363	ENST00000466561	chr1	-1	17312454	17318353	ATP13A2	-1722	17320075	17319500	17320550	6.93762	0.038	NoChange
ENSG00000159363	ENST00000502418	chr1	-1	17312476	17316498	ATP13A2	2423	17314075	17313000	17314500	7.376	0.031	NoChange
ENSG00000159363	ENST00000502418	chr1	-1	17312476	17316498	ATP13A2	323	17316175	17315650	17316600	7.67838	0.022	NoChange
ENSG00000159363	ENST00000503552	chr1	-1	17316670	17322778	ATP13A2	1353	17321425	17320950	17321950	7.93135	0.022	NoData
ENSG00000159363	ENST00000503552	chr1	-1	17316670	17322778	ATP13A2	2703	17320075	17319500	17320550	6.93762	0.038	NoData
ENSG00000159363	ENST00000463860	chr1	-1	17321982	17327342	ATP13A2	-1533	17328875	17328400	17329300	7.67838	0.022	NoData
ENSG00000159363	ENST00000511957	chr1	-1	17326764	17331567	ATP13A2	2692	17328875	17328400	17329300	7.67838	0.022	NoData
ENSG00000159363	ENST00000509619	chr1	-1	17328815	17332260	ATP13A2	-115	17332375	17331100	17332800	7.02139	0.038	NoData
ENSG00000117115	ENST00000375486	chr1	-1	17393256	17445930	PADI2	355	17445575	17445150	17446250	7.44757	0.031	NoChange
ENSG00000142623	ENST00000375471	chr1	1	17531621	17572500	PADI1	2704	17534325	17533900	17535450	6.8995	0.038	NoData
ENSG00000142623	ENST00000483501	chr1	1	17549982	17552653	PADI1	3243	17553225	17552750	17553850	6.52412	0.054	NoData
ENSG00000142623	ENST00000483501	chr1	1	17549982	17552653	PADI1	1593	17551575	17551300	17552650	6.65856	0.038	NoData
ENSG00000142623	ENST00000536552	chr1	1	17559850	17571603	PADI1	2125	17561975	17561250	17562750	9.53344	0.014	NoData
ENSG00000142623	ENST00000536552	chr1	1	17559850	17571603	PADI1	4675	17564525	17564050	17565650	7.74306	0.022	NoData
ENSG00000142623	ENST00000460293	chr1	1	17566127	17572499	PADI1	-1602	17564525	17564050	17565650	7.74306	0.022	NoData
ENSG00000142623	ENST00000460293	chr1	1	17566127	17572499	PADI1	-4152	17561975	17561250	17562750	9.53344	0.014	NoData
ENSG00000142623	ENST00000460293	chr1	1	17566127	17572499	PADI1	4698	17570825	17570500	17571500	7.1718	0.031	NoData
ENSG00000142619	ENST00000375460	chr1	1	17575593	17610728	PADI3	-4768	17570825	17570500	17571500	7.1718	0.031	NoChange
ENSG00000159339	ENST00000358829	chr1	1	17634690	17661291	PADI4	-2565	17632125	17631700	17632700	7.58946	0.031	NoData
ENSG00000159339	ENST00000375448	chr1	1	17634692	17690499	PADI4	4983	17639675	17639350	17640100	8.34411	0.015	NoChange
ENSG00000256049	ENST00000434762	chr1	1	17698691	17728195	PADI6	-166	17698525	17698200	17698950	6.92666	0.038	NoData
ENSG00000179051	ENST00000375436	chr1	-1	17733256	17766220	RCC2	895	17765325	17764650	17765950	8.37529	0.015	NoChange
ENSG00000179051	ENST00000375433	chr1	-1	17735172	17765057	RCC2	-268	17765325	17764650	17765950	8.37529	0.015	NoData
ENSG00000239020	ENST00000458798	chr1	1	17776259	17776359		4516	17780775	17780100	17781400	8.42141	0.015	NoData
ENSG00000117148	ENST00000375406	chr1	1	18081808	18153558	ACTL8	4217	18086025	18085600	18086500	7.76939	0.022	NoChange
ENSG00000117154	ENST00000251296	chr1	1	18434240	18704976	IGSF21	-1415	18432825	18432500	18433200	6.2	0.054	NoChange
ENSG00000117154	ENST00000412684	chr1	1	18605339	18702861	IGSF21	2786	18608125	18607800	18608400	6.66595	0.038	NoData
ENSG00000225478	ENST00000450125	chr1	1	18921906	18922112		4019	18925925	18925500	18926300	6.40723	0.054	NoData
ENSG00000009709	ENST00000375375	chr1	1	18957500	19062632	PAX7	-4675	18952825	18952350	18953200	6.2	0.054	NoData
ENSG00000255275	ENST00000494072	chr1	-1	19180707	19247615		2540	19245075	19244500	19245700	8.63733	0.014	NoData
ENSG00000159423	ENST00000538309	chr1	-1	19197926	19217385	ALDH4A1	2060	19215325	19214950	19215700	7.16674	0.031	NoChange
ENSG00000159423	ENST00000454547	chr1	-1	19209054	19212113	ALDH4A1	-3212	19215325	19214950	19215700	7.16674	0.031	NoData
ENSG00000169991	ENST00000455833	chr1	-1	19230775	19283180	IFFO2	-345	19283525	19282850	19284150	7.9054	0.022	NoData
ENSG00000169991	ENST00000355609	chr1	-1	19234785	19238486	IFFO2	3411	19235075	19234800	19235500	6.14665	0.054	NoData
ENSG00000169991	ENST00000355609	chr1	-1	19234785	19238486	IFFO2	-2539	19241025	19239350	19241550	6.12395	0.054	NoData
ENSG00000127481	ENST00000375267	chr1	-1	19401000	19536746	UBR4	21	19536725	19536250	19537250	6.47164	0.054	NoChange
ENSG00000127481	ENST00000375224	chr1	-1	19401008	19431410	UBR4	-2665	19434075	19433650	19434550	6.40723	0.054	NoChange
ENSG00000127481	ENST00000494503	chr1	-1	19433060	19437052	UBR4	2977	19434075	19433650	19434550	6.40723	0.054	NoData
ENSG00000127463	ENST00000477853	chr1	-1	19542158	19578046	KIAA0090	-279	19578325	19577850	19579150	7.73916	0.022	NoChange
ENSG00000127463	ENST00000494770	chr1	-1	19546062	19555889	KIAA0090	-2586	19558475	19558100	19558800	6.12828	0.054	NoChange
ENSG00000053372	ENST00000493700	chr1	1	19578329	19582546	MRTO4	-4	19578325	19577850	19579150	7.73916	0.022	NoData
ENSG00000162482	ENST00000361640	chr1	-1	19609052	19615744	AKR7A3	4969	19610775	19610250	19611300	7.13856	0.031	NoChange
ENSG00000053371	ENST00000489286	chr1	-1	19630660	19638401	AKR7A2	276	19638125	19637700	19638700	8.04037	0.022	NoChange
ENSG00000053371	ENST00000481966	chr1	-1	19630779	19634999	AKR7A2	-3126	19638125	19637700	19638700	8.04037	0.022	NoChange
ENSG00000077549	ENST00000375144	chr1	-1	19665273	19746245	CAPZB	1520	19744725	19744300	19745100	6.5707	0.054	NoChange
ENSG00000077549	ENST00000375142	chr1	-1	19665317	19811979	CAPZB	604	19811375	19810700	19812050	8.15216	0.015	NoData
ENSG00000077549	ENST00000433834	chr1	-1	19665853	19811158	CAPZB	-217	19811375	19810700	19812050	8.15216	0.015	NoData
ENSG00000077549	ENST00000489607	chr1	-1	19684016	19746638	CAPZB	-3487	19750125	19749800	19750550	6.92359	0.038	NoData
ENSG00000240490	ENST00000481521	chr1	1	19750878	19751093		-753	19750125	19749800	19750550	6.92359	0.038	NoData
ENSG00000158747	ENST00000548815	chr1	1	19970808	19984945	NBL1	967	19971775	19971450	19972850	7.40078	0.031	NoChange
ENSG00000158747	ENST00000425400	chr1	1	19971866	19983426	NBL1	-91	19971775	19971450	19972850	7.40078	0.031	NoChange
ENSG00000158748	ENST00000289753	chr1	1	19991780	20006055	HTR6	195	19991975	19991600	19992650	7.376	0.031	NoChange
ENSG00000162542	ENST00000494342	chr1	-1	20020985	20027703	TMCO4	3828	20023875	20023500	20024150	6.17922	0.054	NoChange
ENSG00000162542	ENST00000462171	chr1	-1	20076574	20097920	TMCO4	1995	20095925	20095450	20096350	6.4845	0.054	NoData
ENSG00000162542	ENST00000466661	chr1	-1	20086921	20124654	TMCO4	4279	20120375	20120000	20120750	6.13647	0.054	NoData
ENSG00000188784	ENST00000375116	chr1	-1	20246502	20250110	PLA2G2E	-165	20250275	20249850	20250650	7.48066	0.031	NoData
ENSG00000158786	ENST00000465062	chr1	1	20465823	20470573	PLA2G2F	4702	20470525	20470200	20471250	7.99376	0.022	NoData
ENSG00000158786	ENST00000465062	chr1	1	20465823	20470573	PLA2G2F	252	20466075	20465550	20466850	6.5707	0.054	NoData
ENSG00000227066	ENST00000417884	chr1	1	20480831	20487061		-1906	20478925	20478200	20479600	8.28468	0.015	NoData
ENSG00000227066	ENST00000417884	chr1	1	20480831	20487061		-3406	20477425	20477050	20477850	6.42577	0.054	NoData
ENSG00000187980	ENST00000429261	chr1	-1	20487746	20503917	PLA2G2C	-1658	20505575	20505200	20505900	6.12395	0.054	NoChange
ENSG00000187980	ENST00000495760	chr1	-1	20489585	20501662	PLA2G2C	3787	20497875	20497000	20498600	6.37128	0.054	NoChange
ENSG00000090432	ENST00000264198	chr1	-1	20825943	20834654	MUL1	79	20834575	20833900	20835250	9.74922	0.011	NoChange
ENSG00000183114	ENST00000332947	chr1	1	20878932	20881512	FAM43B	593	20879525	20878900	20879900	6.14665	0.054	NoData
ENSG00000244038	ENST00000375048	chr1	-1	20978270	20988000	DDOST	-1625	20989625	20989300	20989950	6.41572	0.054	NoChange
ENSG00000244038	ENST00000486473	chr1	-1	20979991	20982680	DDOST	-1145	20983825	20983450	20984200	6.47937	0.054	NoData
ENSG00000244038	ENST00000477229	chr1	-1	20986892	20987862	DDOST	4037	20983825	20983450	20984200	6.47937	0.054	NoChange
ENSG00000117245	ENST00000490034	chr1	-1	20990507	21024932	KIF17	1457	21023475	21022900	21024100	6.71866	0.038	NoChange
ENSG00000117245	ENST00000493818	chr1	-1	20990507	20991083	KIF17	1458	20989625	20989300	20989950	6.41572	0.054	NoChange
ENSG00000117245	ENST00000247986	chr1	-1	20990509	21044510	KIF17	-3715	21048225	21047750	21048750	7.74306	0.022	NoChange
ENSG00000117245	ENST00000498225	chr1	-1	20996922	21012868	KIF17	-2207	21015075	21014600	21015450	6.4845	0.054	NoData
ENSG00000235432	ENST00000440621	chr1	-1	21019227	21020506		-2969	21023475	21022900	21024100	6.71866	0.038	NoData
ENSG00000189410	ENST00000375031	chr1	-1	21046225	21059133	SH2D5	-192	21059325	21057300	21060000	8.42644	0.015	NoData
ENSG00000189410	ENST00000518294	chr1	-1	21051124	21059330	SH2D5	5	21059325	21057300	21060000	8.42644	0.015	NoData
ENSG00000189410	ENST00000519434	chr1	-1	21053525	21057668	SH2D5	1493	21056175	21055750	21056700	6.65856	0.038	NoData
ENSG00000127483	ENST00000312239	chr1	-1	21069154	21113181	HP1BP3	-94	21113275	21112750	21113750	7.20453	0.031	Down	1.68	6.15078e-05	0.00426296
ENSG00000127483	ENST00000438032	chr1	-1	21083659	21113765	HP1BP3	490	21113275	21112750	21113750	7.20453	0.031	NoData
ENSG00000075151	ENST00000374933	chr1	-1	21219604	21267891	EIF4G3	2416	21265475	21265000	21265900	7.58946	0.031	NoData
ENSG00000075151	ENST00000438975	chr1	-1	21276499	21503377	EIF4G3	-198	21503575	21502250	21504350	9.99596	0.011	NoData
ENSG00000117298	ENST00000415912	chr1	-1	21543740	21671997	ECE1	-278	21672275	21671800	21672800	7.46562	0.031	Down	1.59	0.0039693	0.0332881
ENSG00000117298	ENST00000357071	chr1	-1	21545077	21606042	ECE1	217	21605825	21605350	21606150	6.93277	0.038	Down	1.59	0.0039693	0.0332881
ENSG00000117298	ENST00000531334	chr1	-1	21546307	21548574	ECE1	3649	21544925	21544000	21545600	6.12395	0.054	NoChange
ENSG00000117298	ENST00000374893	chr1	-1	21546352	21616982	ECE1	-143	21617125	21616500	21617450	6.27577	0.054	NoData
ENSG00000117298	ENST00000528294	chr1	-1	21564642	21583210	ECE1	1935	21581275	21580850	21581800	7.44606	0.031	NoData
ENSG00000117298	ENST00000473505	chr1	-1	21586806	21606562	ECE1	-1013	21607575	21607300	21607950	6.39363	0.054	NoData
ENSG00000117298	ENST00000473505	chr1	-1	21586806	21606562	ECE1	-4013	21610575	21610100	21611050	7.02248	0.038	NoData
ENSG00000236936	ENST00000416959	chr1	1	21592575	21593744		-2350	21590225	21588550	21590600	7.74306	0.022	NoData
ENSG00000117298	ENST00000481130	chr1	-1	21599239	21625492	ECE1	4567	21620925	21620500	21621400	6.47937	0.054	NoData
ENSG00000117298	ENST00000481130	chr1	-1	21599239	21625492	ECE1	2017	21623475	21623100	21624450	8.03303	0.022	NoData
ENSG00000117298	ENST00000527991	chr1	-1	21599325	21620917	ECE1	-8	21620925	21620500	21621400	6.47937	0.054	NoData
ENSG00000117298	ENST00000527991	chr1	-1	21599325	21620917	ECE1	-2558	21623475	21623100	21624450	8.03303	0.022	NoData
ENSG00000117298	ENST00000463334	chr1	-1	21599328	21671630	ECE1	655	21670975	21670550	21671600	6.2562	0.054	NoData
ENSG00000231105	ENST00000449034	chr1	1	21619783	21626267		-2658	21617125	21616500	21617450	6.27577	0.054	NoData
ENSG00000186543	ENST00000436658	chr1	1	21760811	21764051		1864	21762675	21761700	21763250	10.9064	0.006	NoData
ENSG00000142794	ENST00000454000	chr1	1	21766621	21809960	NBPF3	-3946	21762675	21761700	21763250	10.9064	0.006	NoData
ENSG00000142794	ENST00000486229	chr1	1	21766731	21795387	NBPF3	444	21767175	21766000	21767650	7.09839	0.031	NoData
ENSG00000142794	ENST00000434838	chr1	1	21771437	21809811	NBPF3	-4262	21767175	21766000	21767650	7.09839	0.031	Up	1.52	0.0242814	0.126427
ENSG00000162551	ENST00000374830	chr1	1	21896796	21904224	ALPL	3129	21899925	21899450	21900600	10.7241	0.006	NoData
ENSG00000162551	ENST00000374829	chr1	1	21900971	21904892	ALPL	-1046	21899925	21899450	21900600	10.7241	0.006	NoChange
ENSG00000233431	ENST00000457706	chr1	1	21912965	21917680		510	21913475	21912500	21914650	8.37529	0.015	NoData
ENSG00000076864	ENST00000471600	chr1	-1	21922714	21952890	RAP1GAP	-1985	21954875	21954550	21955300	6.17922	0.054	NoChange
ENSG00000076864	ENST00000471600	chr1	-1	21922714	21952890	RAP1GAP	-3135	21956025	21955550	21956450	8.63733	0.014	NoChange
ENSG00000076864	ENST00000482984	chr1	-1	21946534	21994174	RAP1GAP	1399	21992775	21992000	21993250	8.93798	0.014	NoData
ENSG00000090686	ENST00000464577	chr1	-1	22012385	22031108	USP48	-4317	22035425	22034900	22035950	7.1718	0.031	NoData
ENSG00000090686	ENST00000421625	chr1	-1	22054344	22110099	USP48	24	22110075	22109600	22111150	6.47773	0.054	NoData
ENSG00000090686	ENST00000532737	chr1	-1	22079528	22109719	USP48	-356	22110075	22109600	22111150	6.47773	0.054	NoData
ENSG00000187942	ENST00000484271	chr1	1	22147990	22149041	LDLRAD2	235	22148225	22147850	22148800	6.41572	0.054	NoData
ENSG00000142798	ENST00000486901	chr1	-1	22148738	22157206	HSPG2	581	22156625	22156150	22157000	6.65856	0.038	NoChange
ENSG00000142798	ENST00000481644	chr1	-1	22149794	22150759	HSPG2	2534	22148225	22147850	22148800	6.41572	0.054	NoChange
ENSG00000142798	ENST00000453796	chr1	-1	22172689	22174451	HSPG2	2076	22172375	22172000	22172850	6.4845	0.054	NoData
ENSG00000142798	ENST00000453796	chr1	-1	22172689	22174451	HSPG2	3876	22170575	22170200	22171000	6.13647	0.054	NoData
ENSG00000142798	ENST00000498495	chr1	-1	22200971	22201701	HSPG2	-124	22201825	22201250	22202500	6.27577	0.054	NoData
ENSG00000142798	ENST00000480900	chr1	-1	22204007	22205567	HSPG2	-658	22206225	22205850	22206600	6.17922	0.054	NoData
ENSG00000142798	ENST00000480900	chr1	-1	22204007	22205567	HSPG2	3742	22201825	22201250	22202500	6.27577	0.054	NoData
ENSG00000142798	ENST00000412328	chr1	-1	22213726	22222803	HSPG2	-2572	22225375	22225050	22225900	7.81196	0.022	NoData
ENSG00000142798	ENST00000374673	chr1	-1	22213728	22215214	HSPG2	-1711	22216925	22216500	22217500	6.4845	0.054	NoData
ENSG00000232037	ENST00000423231	chr1	1	22234591	22235073		-3966	22230625	22229900	22231050	7.1718	0.031	NoData
ENSG00000219073	ENST00000473526	chr1	1	22310759	22315847	CELA3B	2166	22312925	22312600	22313250	6.14665	0.054	NoData
ENSG00000241329	ENST00000485776	chr1	1	22313974	22314270		-1049	22312925	22312600	22313250	6.14665	0.054	NoData
ENSG00000142789	ENST00000400271	chr1	1	22333943	22339032	CELA3A	1932	22335875	22335450	22336450	7.67838	0.022	NoChange
ENSG00000243734	ENST00000466485	chr1	1	22337143	22337439		-1268	22335875	22335450	22336450	7.67838	0.022	NoData
ENSG00000228397	ENST00000455966	chr1	-1	22350487	22351461		4136	22347325	22346800	22347800	6.47937	0.054	NoData
ENSG00000234397	ENST00000487348	chr1	-1	22649333	22649824		-2851	22652675	22652200	22653050	6.12828	0.054	NoChange
ENSG00000184677	ENST00000374651	chr1	1	22778472	22853855	ZBTB40	103	22778575	22777700	22779100	7.76521	0.022	NoData
ENSG00000173372	ENST00000374642	chr1	1	22962999	22966101	C1QA	-2024	22960975	22960650	22961750	6.65856	0.038	NoChange
ENSG00000173372	ENST00000339353	chr1	1	22963118	22966175	C1QA	7	22963125	22962800	22963700	7.5837	0.031	NoChange
ENSG00000173372	ENST00000438241	chr1	1	22963255	22965824	C1QA	-130	22963125	22962800	22963700	7.5837	0.031	NoChange
ENSG00000173372	ENST00000402322	chr1	1	22964073	22966101	C1QA	4552	22968625	22968300	22969150	6.119	0.054	NoChange
ENSG00000159189	ENST00000374640	chr1	1	22970123	22974603	C1QC	-1498	22968625	22968300	22969150	6.119	0.054	NoChange
ENSG00000216157	ENST00000401338	chr1	1	23075310	23075404		-1335	23073975	23073600	23074600	7.57719	0.031	NoData
ENSG00000215906	ENST00000426928	chr1	-1	23280239	23291797	LACTBL1	-1978	23293775	23293500	23294150	6.38005	0.054	NoData
ENSG00000004487	ENST00000481879	chr1	1	23376918	23381911	KDM1A	-1093	23375825	23375250	23376300	8.34411	0.015	NoData
ENSG00000169641	ENST00000302291	chr1	-1	23410523	23504301	LUZP1	276	23504025	23503500	23504650	7.44606	0.031	NoData
ENSG00000169641	ENST00000314174	chr1	-1	23416920	23495310	LUZP1	1235	23494075	23493500	23495300	6.93277	0.038	NoData
ENSG00000252578	ENST00000516769	chr1	1	23490446	23490546		3629	23494075	23493500	23495300	6.93277	0.038	NoData
ENSG00000215381	ENST00000442089	chr1	1	23571258	23571717		-3433	23567825	23567300	23568400	10.1247	0.011	NoData
ENSG00000125944	ENST00000470941	chr1	-1	23640092	23660124	HNRNPR	-2651	23662775	23662400	23663250	6.13647	0.054	NoData
ENSG00000125944	ENST00000476451	chr1	-1	23644976	23664628	HNRNPR	1853	23662775	23662400	23663250	6.13647	0.054	NoData
ENSG00000125945	ENST00000374609	chr1	-1	23686467	23694831	ZNF436	-44	23694875	23694200	23696050	6.55513	0.054	NoChange
ENSG00000125945	ENST00000374609	chr1	-1	23686467	23694831	ZNF436	2606	23692225	23691850	23692600	6.2	0.054	NoChange
ENSG00000125945	ENST00000374608	chr1	-1	23686468	23694879	ZNF436	4	23694875	23694200	23696050	6.55513	0.054	NoChange
ENSG00000204219	ENST00000374601	chr1	-1	23729974	23751200	TCEA3	225	23750975	23750550	23751750	6.85974	0.038	NoData
ENSG00000204219	ENST00000374601	chr1	-1	23729974	23751200	TCEA3	1975	23749225	23748900	23749700	6.20235	0.054	NoData
ENSG00000204219	ENST00000461794	chr1	-1	23730562	23745879	TCEA3	-3346	23749225	23748900	23749700	6.20235	0.054	NoData
ENSG00000232482	ENST00000445848	chr1	1	23737325	23738645		4200	23741525	23741200	23741950	6.38005	0.054	NoData
ENSG00000204219	ENST00000492271	chr1	-1	23743838	23744791	TCEA3	3266	23741525	23741200	23741950	6.38005	0.054	NoData
ENSG00000088280	ENST00000336689	chr1	-1	23755056	23810671	ASAP3	546	23810125	23809600	23811600	7.76419	0.022	NoChange
ENSG00000088280	ENST00000374579	chr1	-1	23758235	23810750	ASAP3	-2875	23813625	23813250	23814100	6.52412	0.054	NoData
ENSG00000088280	ENST00000475814	chr1	-1	23763420	23768764	ASAP3	-1861	23770625	23770300	23771000	6.37381	0.054	NoData
ENSG00000088280	ENST00000449467	chr1	-1	23782484	23806672	ASAP3	-3453	23810125	23809600	23811600	7.76419	0.022	NoData
ENSG00000007968	ENST00000361729	chr1	-1	23832922	23857712	E2F2	-113	23857825	23856800	23858150	7.05384	0.038	NoData
ENSG00000007968	ENST00000487237	chr1	-1	23842851	23845888	E2F2	-487	23846375	23846100	23846800	6.17922	0.054	NoData
ENSG00000235052	ENST00000451217	chr1	-1	23875630	23877406		-3319	23880725	23880450	23881500	6.59734	0.038	NoData
ENSG00000117318	ENST00000374561	chr1	-1	23884409	23886285	ID3	160	23886125	23885750	23886650	6.48698	0.054	NoData
ENSG00000117318	ENST00000463312	chr1	-1	23884425	23885566	ID3	4841	23880725	23880450	23881500	6.59734	0.038	NoData
ENSG00000117318	ENST00000486541	chr1	-1	23884936	23885934	ID3	-191	23886125	23885750	23886650	6.48698	0.054	NoChange
ENSG00000229239	ENST00000451300	chr1	1	23996784	24006749		-3509	23993275	23992750	23993750	6.92359	0.038	NoData
ENSG00000236810	ENST00000447961	chr1	-1	24098101	24098887		2412	24096475	24095950	24096950	6.40723	0.054	NoData
ENSG00000011009	ENST00000374502	chr1	1	24117711	24121360	LYPLA2	414	24118125	24117650	24118750	7.02599	0.038	NoChange
ENSG00000011009	ENST00000492577	chr1	1	24118461	24121202	LYPLA2	-336	24118125	24117650	24118750	7.02599	0.038	NoChange
ENSG00000011009	ENST00000472213	chr1	1	24120582	24121571	LYPLA2	343	24120925	24119900	24123000	7.76014	0.022	NoChange
ENSG00000117308	ENST00000481736	chr1	-1	24122089	24127271	GALE	-254	24127525	24125750	24128250	8.68042	0.014	NoChange
ENSG00000117308	ENST00000456977	chr1	-1	24122094	24123432	GALE	2507	24120925	24119900	24123000	7.76014	0.022	NoData
ENSG00000117308	ENST00000469556	chr1	-1	24122494	24123559	GALE	-1066	24124625	24124050	24125400	6.57228	0.054	NoData
ENSG00000117308	ENST00000486382	chr1	-1	24124610	24125603	GALE	978	24124625	24124050	24125400	6.57228	0.054	NoChange
ENSG00000117305	ENST00000374490	chr1	-1	24128375	24151949	HMGCL	-3176	24155125	24154850	24155450	6.37381	0.054	Up	2.24	0.000289057	0.00751154
ENSG00000188822	ENST00000374472	chr1	-1	24197016	24239852	CNR2	4177	24235675	24234950	24235950	7.0303	0.038	NoChange
ENSG00000229106	ENST00000412176	chr1	-1	24227961	24229227		1102	24228125	24227600	24228650	8.17042	0.015	Down	1.5	0.00809799	0.055611
ENSG00000232557	ENST00000411815	chr1	-1	24233601	24234375		-1300	24235675	24234950	24235950	7.0303	0.038	NoData
ENSG00000189266	ENST00000374468	chr1	1	24286318	24288370	PNRC2	107	24286425	24285400	24286850	6.36552	0.054	NoChange
ENSG00000215905	ENST00000442164	chr1	-1	24334371	24335009		184	24334825	24334450	24335250	6.39363	0.054	NoData
ENSG00000142661	ENST00000475306	chr1	-1	24408039	24434929	MYOM3	404	24434525	24433850	24435800	6.12284	0.054	NoData
ENSG00000142661	ENST00000475306	chr1	-1	24408039	24434929	MYOM3	3054	24431875	24431200	24432550	7.5837	0.031	NoData
ENSG00000142677	ENST00000270800	chr1	-1	24446261	24469611	IL22RA1	-664	24470275	24468700	24471000	6.92359	0.038	NoChange
ENSG00000185436	ENST00000327575	chr1	-1	24483589	24513751	IL28RA	-374	24514125	24513150	24514400	6.35796	0.054	NoData
ENSG00000185436	ENST00000374419	chr1	-1	24485490	24514449	IL28RA	324	24514125	24513150	24514400	6.35796	0.054	NoData
ENSG00000230023	ENST00000439059	chr1	1	24526730	24538183		2295	24529025	24528400	24530250	8.62533	0.014	NoData
ENSG00000001460	ENST00000374409	chr1	-1	24683489	24741587	C1orf201	362	24741225	24740600	24742250	7.90767	0.022	NoChange
ENSG00000001460	ENST00000003583	chr1	-1	24683495	24740215	C1orf201	190	24740025	24739500	24740500	8.28468	0.015	NoData
ENSG00000001460	ENST00000337248	chr1	-1	24683527	24740230	C1orf201	-995	24741225	24740600	24742250	7.90767	0.022	NoChange
ENSG00000001460	ENST00000438866	chr1	-1	24695533	24706313	C1orf201	1538	24704775	24704450	24705300	6.92666	0.038	NoData
ENSG00000001460	ENST00000483528	chr1	-1	24718052	24738517	C1orf201	-1508	24740025	24739500	24740500	8.28468	0.015	NoChange
ENSG00000117602	ENST00000436717	chr1	1	24829387	24863504	RCAN3	-462	24828925	24828500	24829550	6.93762	0.038	NoChange
ENSG00000117602	ENST00000425530	chr1	1	24834057	24841057	RCAN3	468	24834525	24834050	24834850	6.12395	0.054	NoChange
ENSG00000117602	ENST00000374393	chr1	1	24840863	24861769	RCAN3	2512	24843375	24843050	24844000	7.02139	0.038	NoChange
ENSG00000184454	ENST00000374392	chr1	1	24882602	24935816	C1orf130	-3127	24879475	24878900	24879800	7.376	0.031	NoData
ENSG00000133226	ENST00000323848	chr1	1	24969594	24999758	SRRM1	-2419	24967175	24966600	24967950	7.16954	0.031	NoChange
ENSG00000169504	ENST00000374379	chr1	1	25071848	25170815	CLIC4	-273	25071575	25070950	25072050	6.54101	0.054	NoChange
ENSG00000020633	ENST00000428150	chr1	-1	25228448	25256756	RUNX3	-1069	25257825	25257450	25258300	6.13647	0.054	NoData
ENSG00000222492	ENST00000410560	chr1	1	25236634	25236727		-4659	25231975	25231300	25232500	7.1718	0.031	NoData
ENSG00000020633	ENST00000479341	chr1	-1	25256228	25291612	RUNX3	-463	25292075	25291350	25292800	6.4845	0.054	NoData
ENSG00000117614	ENST00000476231	chr1	-1	25556800	25558993	SYF2	-32	25559025	25558450	25559400	6.14039	0.054	NoData
ENSG00000224183	ENST00000414693	chr1	-1	25620655	25621134	SDHDP6	-191	25621325	25620650	25621750	8.76577	0.014	NoChange
ENSG00000183726	ENST00000468704	chr1	1	25664951	25683344	TMEM50A	174	25665125	25664550	25665650	7.96126	0.022	NoData
ENSG00000252515	ENST00000516706	chr1	1	25667462	25667525		-2337	25665125	25664550	25665650	7.96126	0.022	NoData
ENSG00000188672	ENST00000374352	chr1	-1	25688741	25737930	RHCE	1005	25736925	25736600	25737450	6.12828	0.054	NoChange
ENSG00000238084	ENST00000541879	chr1	1	25725203	25725771	SDHDP1	-178	25725025	25724600	25725600	8.42141	0.015	NoChange
ENSG00000157978	ENST00000374338	chr1	1	25870071	25895377	LDLRAP1	1354	25871425	25871000	25871900	6.23261	0.054	Up	1.74	0.000426241	0.00917891
ENSG00000157978	ENST00000485476	chr1	1	25876452	25881448	LDLRAP1	2273	25878725	25878250	25879150	6.27577	0.054	NoData
ENSG00000157978	ENST00000488127	chr1	1	25879855	25895375	LDLRAP1	-1130	25878725	25878250	25879150	6.27577	0.054	Up	1.74	0.000426241	0.00917891
ENSG00000157978	ENST00000484476	chr1	1	25889307	25893491	LDLRAP1	118	25889425	25889100	25890000	7.57444	0.031	NoData
ENSG00000157978	ENST00000474283	chr1	1	25890125	25894061	LDLRAP1	-700	25889425	25889100	25890000	7.57444	0.031	Up	1.74	0.000426241	0.00917891
ENSG00000157978	ENST00000470950	chr1	1	25891082	25894127	LDLRAP1	643	25891725	25891400	25892200	6.42577	0.054	Up	1.74	0.000426241	0.00917891
ENSG00000157978	ENST00000470950	chr1	1	25891082	25894127	LDLRAP1	4293	25895375	25894800	25896000	13.2797	0.001	Up	1.74	0.000426241	0.00917891
ENSG00000225643	ENST00000412797	chr1	1	25907969	25916847		756	25908725	25908450	25909300	7.02139	0.038	NoData
ENSG00000117643	ENST00000374332	chr1	1	25943959	26112698	MAN1C1	316	25944275	25943750	25944700	7.00227	0.038	NoChange
ENSG00000117643	ENST00000374331	chr1	1	25943959	26111258	MAN1C1	-1184	25942775	25942150	25943350	11.8666	0.006	NoChange
ENSG00000117643	ENST00000263979	chr1	1	25944341	26110941	MAN1C1	-66	25944275	25943750	25944700	7.00227	0.038	NoChange
ENSG00000233478	ENST00000436991	chr1	-1	25971035	25985602		-1473	25987075	25986750	25987450	7.50727	0.031	NoData
ENSG00000117643	ENST00000496532	chr1	1	26098560	26109191	MAN1C1	-2285	26096275	26095850	26096950	6.92666	0.038	NoData
ENSG00000162430	ENST00000354177	chr1	1	26126667	26144713	SEPN1	-4492	26122175	26121750	26122750	6.70672	0.038	NoChange
ENSG00000162430	ENST00000374315	chr1	1	26126684	26144712	SEPN1	541	26127225	26126800	26127750	6.5707	0.054	NoChange
ENSG00000255054	ENST00000527604	chr1	1	26140464	26150235		361	26140825	26140400	26141300	6.52585	0.054	NoData
ENSG00000117640	ENST00000424294	chr1	1	26145131	26156005	FAM54B	-4306	26140825	26140400	26141300	6.52585	0.054	NoData
ENSG00000127423	ENST00000374298	chr1	-1	26160497	26185903	C1orf135	278	26185625	26185150	26186500	8.26094	0.015	NoChange
ENSG00000182749	ENST00000374296	chr1	-1	26187701	26197744	PAQR7	-4731	26202475	26200800	26203000	9.6646	0.014	NoData
ENSG00000207302	ENST00000384572	chr1	1	26203987	26204096		-1512	26202475	26200800	26203000	9.6646	0.014	NoData
ENSG00000117632	ENST00000399728	chr1	-1	26226609	26232644	STMN1	319	26232325	26231850	26234050	8.85156	0.014	NoChange
ENSG00000117632	ENST00000446334	chr1	-1	26228103	26231980	STMN1	-345	26232325	26231850	26234050	8.85156	0.014	NoChange
ENSG00000252691	ENST00000516882	chr1	1	26332707	26332790		18	26332725	26332350	26333100	6.17922	0.054	NoData
ENSG00000158008	ENST00000374280	chr1	1	26348271	26362955	EXTL1	1354	26349625	26348200	26350100	6.92359	0.038	NoChange
ENSG00000158008	ENST00000484339	chr1	1	26349680	26358046	EXTL1	-55	26349625	26348200	26350100	6.92359	0.038	NoData
ENSG00000158008	ENST00000470037	chr1	1	26358621	26361495	EXTL1	3454	26362075	26361100	26362500	6.22822	0.054	NoChange
ENSG00000158008	ENST00000470037	chr1	1	26358621	26361495	EXTL1	-746	26357875	26357550	26358350	6.14665	0.054	NoChange
ENSG00000158014	ENST00000498060	chr1	-1	26369930	26371942	SLC30A2	3717	26368225	26367850	26368500	6.40723	0.054	NoData
ENSG00000175087	ENST00000444713	chr1	1	26437664	26448615	PDIK1L	-89	26437575	26437100	26438250	8.01495	0.022	NoData
ENSG00000175087	ENST00000374269	chr1	1	26438340	26450524	PDIK1L	3985	26442325	26441950	26442750	6.92666	0.038	NoChange
ENSG00000197245	ENST00000374268	chr1	1	26485511	26489119	FAM110D	4814	26490325	26489950	26491600	6.12828	0.054	NoChange
ENSG00000197245	ENST00000374268	chr1	1	26485511	26489119	FAM110D	-3086	26482425	26481750	26483300	8.07068	0.022	NoChange
ENSG00000197245	ENST00000374268	chr1	1	26485511	26489119	FAM110D	2464	26487975	26487500	26488450	6.39363	0.054	NoChange
ENSG00000142675	ENST00000528281	chr1	1	26509695	26514948	CNKSR1	180	26509875	26509350	26510400	8.58755	0.015	NoData
ENSG00000142675	ENST00000480617	chr1	1	26513406	26514792	CNKSR1	-3531	26509875	26509350	26510400	8.58755	0.015	NoData
ENSG00000142675	ENST00000484874	chr1	1	26513784	26515344	CNKSR1	2941	26516725	26516350	26517400	6.12828	0.054	Up	1.83	0.00705735	0.0498725
ENSG00000188782	ENST00000338855	chr1	1	26517052	26528094	CATSPER4	-327	26516725	26516350	26517400	6.12828	0.054	NoData
ENSG00000236155	ENST00000428812	chr1	1	26536232	26554331		3793	26540025	26539650	26540500	6.17922	0.054	NoData
ENSG00000236155	ENST00000447201	chr1	1	26542603	26551653		-2578	26540025	26539650	26540500	6.17922	0.054	NoData
ENSG00000236155	ENST00000451482	chr1	1	26551811	26556331		564	26552375	26552050	26553100	6.97668	0.038	NoData
ENSG00000130695	ENST00000476272	chr1	1	26560691	26605297	CEP85	-116	26560575	26559850	26561350	9.28263	0.014	NoChange
ENSG00000239284	ENST00000489882	chr1	1	26573245	26573329		1930	26575175	26574850	26575550	6.27577	0.054	NoData
ENSG00000225375	ENST00000457019	chr1	1	26575392	26580855		-217	26575175	26574850	26575550	6.27577	0.054	NoData
ENSG00000225375	ENST00000457019	chr1	1	26575392	26580855		4583	26579975	26579600	26580350	6.52585	0.054	NoData
ENSG00000130695	ENST00000480446	chr1	1	26581069	26581841	CEP85	-1094	26579975	26579600	26580350	6.52585	0.054	NoData
ENSG00000142669	ENST00000270792	chr1	1	26605667	26608007	SH3BGRL3	758	26606425	26605600	26607450	8.68238	0.014	Down	1.67	0.00322426	0.0290018
ENSG00000142669	ENST00000319041	chr1	1	26606613	26607941	SH3BGRL3	-188	26606425	26605600	26607450	8.68238	0.014	Down	1.67	0.00322426	0.0290018
ENSG00000158062	ENST00000374222	chr1	-1	26608775	26644854	UBXN11	-3571	26648425	26647950	26649150	8.34014	0.015	NoData
ENSG00000158062	ENST00000452980	chr1	-1	26612367	26629658	UBXN11	-17	26629675	26629150	26630050	6.15643	0.054	NoData
ENSG00000158062	ENST00000421827	chr1	-1	26623410	26633067	UBXN11	3392	26629675	26629150	26630050	6.15643	0.054	NoData
ENSG00000176092	ENST00000308182	chr1	-1	26648350	26670443	AIM1L	1518	26668925	26668350	26669450	7.74306	0.022	NoChange
ENSG00000176092	ENST00000374211	chr1	-1	26648368	26651472	AIM1L	3047	26648425	26647950	26649150	8.34014	0.015	NoChange
ENSG00000176092	ENST00000520372	chr1	-1	26655100	26662874	AIM1L	49	26662825	26662300	26663900	7.44606	0.031	NoData
ENSG00000176092	ENST00000520372	chr1	-1	26655100	26662874	AIM1L	3199	26659675	26658450	26660250	6.46339	0.054	NoData
ENSG00000176092	ENST00000429942	chr1	-1	26658085	26665837	AIM1L	-3088	26668925	26668350	26669450	7.74306	0.022	NoData
ENSG00000198830	ENST00000468388	chr1	1	26798941	26800619	HMGN2	-166	26798775	26798000	26799900	6.66347	0.038	NoData
ENSG00000117676	ENST00000526792	chr1	1	26857709	26900922	RPS6KA1	16	26857725	26856300	26858550	7.70564	0.022	NoChange
ENSG00000117676	ENST00000374162	chr1	1	26857819	26900922	RPS6KA1	-94	26857725	26856300	26858550	7.70564	0.022	NoChange
ENSG00000117676	ENST00000529454	chr1	1	26857819	26880742	RPS6KA1	4556	26862375	26861700	26862800	6.65856	0.038	NoData
ENSG00000117676	ENST00000529454	chr1	1	26857819	26880742	RPS6KA1	2806	26860625	26859550	26860950	6.12395	0.054	NoData
ENSG00000117676	ENST00000530003	chr1	1	26869603	26901505	RPS6KA1	-3178	26866425	26866000	26866900	7.0303	0.038	NoChange
ENSG00000117676	ENST00000366866	chr1	1	26869621	26879917	RPS6KA1	4	26869625	26869150	26869950	6.12828	0.054	NoData
ENSG00000117676	ENST00000374164	chr1	1	26869653	26898724	RPS6KA1	-28	26869625	26869150	26869950	6.12828	0.054	NoChange
ENSG00000117676	ENST00000531382	chr1	1	26872343	26900767	RPS6KA1	32	26872375	26871500	26872900	6.52585	0.054	NoChange
ENSG00000117676	ENST00000525582	chr1	1	26873391	26874081	RPS6KA1	-1016	26872375	26871500	26872900	6.52585	0.054	NoData
ENSG00000117676	ENST00000474934	chr1	1	26877937	26880626	RPS6KA1	988	26878925	26877650	26879350	8.15164	0.015	NoData
ENSG00000238705	ENST00000459548	chr1	1	26881033	26881084	MIR1976	-2108	26878925	26877650	26879350	8.15164	0.015	NoData
ENSG00000117676	ENST00000488985	chr1	1	26881690	26883527	RPS6KA1	435	26882125	26881200	26882650	6.37128	0.054	NoChange
ENSG00000117676	ENST00000403732	chr1	1	26883534	26897999	RPS6KA1	-1409	26882125	26881200	26882650	6.37128	0.054	NoChange
ENSG00000260063	ENST00000569378	chr1	-1	27018623	27020622		-1353	27021975	27021500	27022650	8.42644	0.015	NoData
ENSG00000117713	ENST00000324856	chr1	1	27022524	27108595	ARID1A	-549	27021975	27021500	27022650	8.42644	0.015	NoChange
ENSG00000117713	ENST00000457599	chr1	1	27022895	27107308	ARID1A	630	27023525	27023000	27024050	7.48066	0.031	NoData
ENSG00000060642	ENST00000430292	chr1	1	27113963	27120741	PIGV	462	27114425	27114100	27115150	7.87895	0.022	NoChange
ENSG00000060642	ENST00000472757	chr1	1	27114455	27124298	PIGV	-30	27114425	27114100	27115150	7.87895	0.022	NoData
ENSG00000204160	ENST00000374142	chr1	1	27153201	27182207	ZDHHC18	924	27154125	27153400	27154450	6.29054	0.054	NoChange
ENSG00000204160	ENST00000374141	chr1	1	27158495	27180454	ZDHHC18	-4370	27154125	27153400	27154450	6.29054	0.054	NoChange
ENSG00000175793	ENST00000339276	chr1	1	27189633	27190947	SFN	-8	27189625	27189000	27190400	7.98565	0.022	Down	1.86	0.00302869	0.0276689
ENSG00000175793	ENST00000538651	chr1	1	27189704	27190450	SFN	1821	27191525	27190950	27192250	7.21931	0.031	Down	1.86	0.00302869	0.0276689
ENSG00000142751	ENST00000477418	chr1	-1	27205992	27212832	GPN2	457	27212375	27211950	27213450	7.1718	0.031	NoChange
ENSG00000142751	ENST00000477418	chr1	-1	27205992	27212832	GPN2	2407	27210425	27210100	27210700	6.4845	0.054	NoChange
ENSG00000198746	ENST00000445019	chr1	-1	27216979	27219939	GPATCH3	-3186	27223125	27222750	27223450	6.30951	0.054	NoData
ENSG00000090273	ENST00000435827	chr1	1	27226729	27269429	NUDC	-3604	27223125	27222750	27223450	6.30951	0.054	NoData
ENSG00000090273	ENST00000484772	chr1	1	27271626	27272675	NUDC	3899	27275525	27275150	27276050	7.57444	0.031	NoChange
ENSG00000253368	ENST00000522111	chr1	1	27320198	27327147	TRNP1	-2123	27318075	27317500	27318500	7.46868	0.031	NoData
ENSG00000253368	ENST00000531285	chr1	1	27320810	27326600	TRNP1	4965	27325775	27325350	27326300	7.76014	0.022	NoData
ENSG00000253368	ENST00000531285	chr1	1	27320810	27326600	TRNP1	415	27321225	27319800	27321600	8.34014	0.015	NoData
ENSG00000090020	ENST00000374089	chr1	-1	27425306	27430513	SLC9A1	-3862	27434375	27433950	27434800	7.0303	0.038	NoChange
ENSG00000090020	ENST00000263980	chr1	-1	27425306	27481401	SLC9A1	-24	27481425	27481000	27481850	7.76014	0.022	NoChange
ENSG00000090020	ENST00000490329	chr1	-1	27425307	27426173	SLC9A1	-152	27426325	27425700	27426800	8.66088	0.014	NoChange
ENSG00000090020	ENST00000447808	chr1	-1	27426836	27429286	SLC9A1	2961	27426325	27425700	27426800	8.66088	0.014	NoChange
ENSG00000224311	ENST00000425205	chr1	-1	27555597	27560843		-82	27560925	27560300	27562050	7.92858	0.022	NoData
ENSG00000142784	ENST00000319394	chr1	1	27561007	27635110	WDTC1	-82	27560925	27560300	27562050	7.92858	0.022	NoChange
ENSG00000142784	ENST00000472249	chr1	1	27631505	27633381	WDTC1	1970	27633475	27633150	27634000	6.92666	0.038	NoData
ENSG00000240397	ENST00000474826	chr1	-1	27633257	27634278		803	27633475	27633150	27634000	6.92666	0.038	NoData
ENSG00000186501	ENST00000374076	chr1	1	27648651	27662891	TMEM222	24	27648675	27647650	27649250	6.89477	0.038	NoChange
ENSG00000186501	ENST00000464720	chr1	1	27648738	27662891	TMEM222	-63	27648675	27647650	27649250	6.89477	0.038	NoChange
ENSG00000186501	ENST00000470223	chr1	1	27659954	27662890	TMEM222	271	27660225	27659900	27660600	6.12828	0.054	NoChange
ENSG00000142765	ENST00000318074	chr1	1	27668513	27680421	SYTL1	-2138	27666375	27666000	27667700	7.19347	0.031	NoChange
ENSG00000142765	ENST00000494895	chr1	1	27671650	27680421	SYTL1	475	27672125	27671800	27672500	6.17922	0.054	NoData
ENSG00000142765	ENST00000490170	chr1	1	27674035	27680421	SYTL1	140	27674175	27673700	27674750	7.4899	0.031	NoData
ENSG00000142765	ENST00000490170	chr1	1	27674035	27680421	SYTL1	-1910	27672125	27671800	27672500	6.17922	0.054	NoData
ENSG00000142765	ENST00000496001	chr1	1	27675967	27678036	SYTL1	158	27676125	27675200	27677800	10.0693	0.011	NoData
ENSG00000142765	ENST00000496001	chr1	1	27675967	27678036	SYTL1	-1792	27674175	27673700	27674750	7.4899	0.031	NoData
ENSG00000142765	ENST00000485269	chr1	1	27676238	27678070	SYTL1	-113	27676125	27675200	27677800	10.0693	0.011	NoData
ENSG00000142765	ENST00000475199	chr1	1	27677963	27680421	SYTL1	1762	27679725	27679450	27680450	6.40723	0.054	NoData
ENSG00000142733	ENST00000374040	chr1	-1	27681670	27693337	MAP3K6	962	27692375	27691850	27693800	8.23408	0.015	NoChange
ENSG00000142733	ENST00000486046	chr1	-1	27681675	27682962	MAP3K6	3237	27679725	27679450	27680450	6.40723	0.054	NoData
ENSG00000142733	ENST00000472410	chr1	-1	27681675	27690442	MAP3K6	-1933	27692375	27691850	27693800	8.23408	0.015	NoData
ENSG00000142733	ENST00000476509	chr1	-1	27683081	27684105	MAP3K6	-20	27684125	27683600	27684650	7.56776	0.031	NoChange
ENSG00000142733	ENST00000495230	chr1	-1	27683652	27684299	MAP3K6	174	27684125	27683600	27684650	7.56776	0.031	NoChange
ENSG00000142748	ENST00000498393	chr1	-1	27696964	27700169	FCN3	-1056	27701225	27700750	27701700	8.03303	0.022	NoData
ENSG00000142748	ENST00000481748	chr1	-1	27700021	27701296	FCN3	71	27701225	27700750	27701700	8.03303	0.022	NoData
ENSG00000181773	ENST00000374024	chr1	1	27719148	27722318	GPR3	377	27719525	27719150	27720200	6.71752	0.038	NoChange
ENSG00000181773	ENST00000374024	chr1	1	27719148	27722318	GPR3	3127	27722275	27721700	27722950	7.19347	0.031	NoChange
ENSG00000158195	ENST00000430629	chr1	-1	27730730	27816669	WASF2	-756	27817425	27817100	27818300	6.25008	0.054	NoChange
ENSG00000241169	ENST00000492975	chr1	1	27783709	27786093		-3834	27779875	27779600	27780350	6.12395	0.054	NoData
ENSG00000126705	ENST00000490295	chr1	-1	27879238	27929925	AHDC1	1050	27928875	27927800	27931350	6.97166	0.038	NoData
ENSG00000000938	ENST00000475472	chr1	-1	27949895	27961645	FGR	170	27961475	27960900	27963200	8.22566	0.015	NoData
ENSG00000000938	ENST00000475472	chr1	-1	27949895	27961645	FGR	3020	27958625	27958100	27959200	6.13647	0.054	NoData
ENSG00000235912	ENST00000433132	chr1	1	27975930	27976121		-3905	27972025	27971650	27972350	6.31356	0.054	NoChange
ENSG00000233975	ENST00000440492	chr1	-1	27986839	27989233		3208	27986025	27985650	27986800	7.90767	0.022	NoData
ENSG00000009780	ENST00000373954	chr1	1	28052490	28088115	FAM76A	-465	28052025	28051600	28052750	7.46823	0.031	NoData
ENSG00000117758	ENST00000468761	chr1	1	28099766	28128550	STX12	209	28099975	28099700	28100400	6.11203	0.054	NoData
ENSG00000117751	ENST00000486634	chr1	1	28173601	28178187	PPP1R8	-3426	28170175	28169900	28170700	6.12395	0.054	NoData
ENSG00000158161	ENST00000373863	chr1	-1	28303784	28415075	EYA3	50	28415025	28414450	28415550	7.12481	0.031	NoChange
ENSG00000126698	ENST00000470967	chr1	-1	28531769	28535320	DNAJC8	895	28534425	28533750	28535100	9.63961	0.014	NoData
ENSG00000130770	ENST00000465645	chr1	1	28562665	28564609	ATPIF1	560	28563225	28562800	28563800	8.15164	0.015	NoChange
ENSG00000130766	ENST00000253063	chr1	1	28586038	28609002	SESN2	587	28586625	28585900	28587400	6.50016	0.054	Up	2.79	0.00679736	0.0486364
ENSG00000239901	ENST00000494288	chr1	-1	28638831	28638903		-272	28639175	28638500	28639700	6.65856	0.038	NoData
ENSG00000204138	ENST00000493669	chr1	1	28696255	28823668	PHACTR4	20	28696275	28695900	28696750	6.67473	0.038	NoChange
ENSG00000206779	ENST00000384052	chr1	-1	28749066	28749166		-3959	28753125	28752600	28753600	7.74306	0.022	NoData
ENSG00000204138	ENST00000373836	chr1	1	28764682	28826820	PHACTR4	4243	28768925	28768550	28769300	6.92359	0.038	NoChange
ENSG00000180198	ENST00000398958	chr1	1	28832455	28865708	RCC1	-1080	28831375	28831000	28832450	7.0303	0.038	NoChange
ENSG00000238821	ENST00000459072	chr1	1	28843988	28844087		637	28844625	28844200	28845850	7.76014	0.022	NoData
ENSG00000180198	ENST00000373832	chr1	1	28844648	28865495	RCC1	-23	28844625	28844200	28845850	7.76014	0.022	NoChange
ENSG00000180198	ENST00000430407	chr1	1	28845207	28862805	RCC1	2468	28847675	28847200	28848150	7.02139	0.038	NoData
ENSG00000180198	ENST00000429051	chr1	1	28858447	28862417	RCC1	278	28858725	28858350	28859050	6.42577	0.054	NoData
ENSG00000180198	ENST00000478232	chr1	1	28862605	28864410	RCC1	-3880	28858725	28858350	28859050	6.42577	0.054	NoChange
ENSG00000180198	ENST00000478232	chr1	1	28862605	28864410	RCC1	3520	28866125	28865800	28866650	6.2	0.054	NoChange
ENSG00000180098	ENST00000464880	chr1	1	28879619	28887759	TRNAU1AP	56	28879675	28878950	28880400	8.12431	0.015	NoData
ENSG00000180098	ENST00000497790	chr1	1	28879745	28887544	TRNAU1AP	-70	28879675	28878950	28880400	8.12431	0.015	NoChange
ENSG00000197989	ENST00000481368	chr1	-1	28905052	28908175	SNHG12	-150	28908325	28907850	28908750	6.67473	0.038	NoData
ENSG00000197989	ENST00000483436	chr1	-1	28905058	28908330	SNHG12	5	28908325	28907850	28908750	6.67473	0.038	NoData
ENSG00000188060	ENST00000465518	chr1	1	28919027	28920812	RAB42	448	28919475	28918950	28920000	6.97668	0.038	NoData
ENSG00000229388	ENST00000427804	chr1	1	28972603	28975093		1972	28974575	28974300	28974900	6.22724	0.054	NoData
ENSG00000209804	ENST00000387069	chr1	1	28975112	28975245	RNU11	1513	28976625	28976100	28977150	7.74306	0.022	NoData
ENSG00000209804	ENST00000387069	chr1	1	28975112	28975245	RNU11	-537	28974575	28974300	28974900	6.22724	0.054	NoData
ENSG00000162419	ENST00000373816	chr1	1	28995244	29045865	GMEB1	-2819	28992425	28991900	28993050	9.17928	0.014	NoData
ENSG00000198492	ENST00000373812	chr1	1	29063271	29096287	YTHDF2	54	29063325	29062700	29064400	10.2188	0.008	Down	1.63	0.000393861	0.00889164
ENSG00000198492	ENST00000541996	chr1	1	29063452	29096286	YTHDF2	-127	29063325	29062700	29064400	10.2188	0.008	Down	1.63	0.000393861	0.00889164
ENSG00000159023	ENST00000347529	chr1	1	29213684	29443626	EPB41	941	29214625	29213200	29215250	10.2934	0.008	NoChange
ENSG00000159023	ENST00000373798	chr1	1	29220253	29446553	EPB41	4772	29225025	29224750	29225350	6.30951	0.054	NoChange
ENSG00000159023	ENST00000373797	chr1	1	29241091	29391733	EPB41	-316	29240775	29240450	29241650	6.14432	0.054	NoData
ENSG00000159023	ENST00000488277	chr1	1	29385116	29424361	EPB41	-2691	29382425	29382100	29382800	6.14665	0.054	NoData
ENSG00000253304	ENST00000521452	chr1	-1	29445940	29450447	TMEM200B	-478	29450925	29450500	29452150	7.22815	0.031	NoData
ENSG00000253304	ENST00000521452	chr1	-1	29445940	29450447	TMEM200B	1422	29449025	29448450	29450450	6.54572	0.054	NoData
ENSG00000253304	ENST00000420504	chr1	-1	29445946	29449013	TMEM200B	-12	29449025	29448450	29450450	6.54572	0.054	NoData
ENSG00000116353	ENST00000472630	chr1	-1	29529721	29557380	MECR	55	29557325	29556850	29557800	8.48628	0.015	NoData
ENSG00000060656	ENST00000415600	chr1	1	29606063	29639218	PTPRU	-3188	29602875	29602500	29603350	6.66595	0.038	NoData
ENSG00000060656	ENST00000415600	chr1	1	29606063	29639218	PTPRU	3512	29609575	29608800	29610300	7.4899	0.031	NoData
ENSG00000060656	ENST00000531385	chr1	1	29610235	29630552	PTPRU	-660	29609575	29608800	29610300	7.4899	0.031	NoData
ENSG00000060656	ENST00000465525	chr1	1	29646722	29653311	PTPRU	253	29646975	29646650	29647350	6.40723	0.054	NoData
ENSG00000060656	ENST00000492954	chr1	1	29649730	29652162	PTPRU	-2755	29646975	29646650	29647350	6.40723	0.054	NoData
ENSG00000060656	ENST00000492954	chr1	1	29649730	29652162	PTPRU	145	29649875	29649550	29650250	6.17922	0.054	NoData
ENSG00000228176	ENST00000422638	chr1	-1	30181698	30182394		2419	30179975	30179300	30181100	8.22976	0.015	NoData
ENSG00000186056	ENST00000443076	chr1	1	31198567	31199211		158	31198725	31198400	31199350	6.12828	0.054	NoData
ENSG00000223382	ENST00000430320	chr1	1	31297075	31306693		250	31297325	31296700	31298000	6.59456	0.038	NoData
ENSG00000223382	ENST00000438790	chr1	1	31297522	31306580		-197	31297325	31296700	31298000	6.59456	0.038	NoData
ENSG00000235143	ENST00000431202	chr1	1	31331005	31333101		-4480	31326525	31326000	31326950	6.30951	0.054	NoData
ENSG00000162512	ENST00000336798	chr1	-1	31342314	31351587	SDC3	-988	31352575	31351950	31353700	6.74238	0.038	NoChange
ENSG00000162512	ENST00000339394	chr1	-1	31345982	31381608	SDC3	1733	31379875	31379400	31380300	6.57228	0.054	NoData
ENSG00000162512	ENST00000487984	chr1	-1	31351523	31353616	SDC3	1041	31352575	31351950	31353700	6.74238	0.038	NoData
ENSG00000134644	ENST00000373749	chr1	-1	31404353	31532413	PUM1	-1912	31534325	31533950	31534700	6.4845	0.054	NoChange
ENSG00000134644	ENST00000531867	chr1	-1	31532126	31534763	PUM1	438	31534325	31533950	31534700	6.4845	0.054	NoData
ENSG00000225142	ENST00000441274	chr1	-1	31580995	31581469		1044	31580425	31579650	31581000	6.66347	0.038	NoData
ENSG00000225142	ENST00000441274	chr1	-1	31580995	31581469		3394	31578075	31577700	31578650	6.38005	0.054	NoData
ENSG00000084628	ENST00000528449	chr1	-1	31653387	31654523	NKAIN1	-552	31655075	31654350	31655400	9.17928	0.014	NoChange
ENSG00000121769	ENST00000373713	chr1	-1	31838472	31845923	FABP3	-402	31846325	31845800	31846850	6.93277	0.038	Up	3.17	0.0399443	0.190495
ENSG00000121769	ENST00000482018	chr1	-1	31838738	31849697	FABP3	3372	31846325	31845800	31846850	6.93277	0.038	Up	3.17	0.0399443	0.190495
ENSG00000229167	ENST00000435872	chr1	-1	32037186	32041174		-201	32041375	32040600	32042450	7.36264	0.031	NoData
ENSG00000229167	ENST00000435872	chr1	-1	32037186	32041174		1649	32039525	32039050	32039950	6.50016	0.054	NoData
ENSG00000142910	ENST00000441210	chr1	1	32042116	32046561	TINAGL1	-741	32041375	32040600	32042450	7.36264	0.031	NoData
ENSG00000142910	ENST00000480586	chr1	1	32050752	32052043	TINAGL1	3023	32053775	32053200	32055550	8.84872	0.014	NoData
ENSG00000121764	ENST00000403528	chr1	1	32083301	32092919	HCRTR1	424	32083725	32083150	32084450	8.07068	0.022	NoChange
ENSG00000121764	ENST00000373706	chr1	1	32084641	32092792	HCRTR1	-916	32083725	32083150	32084450	8.07068	0.022	NoChange
ENSG00000162517	ENST00000478502	chr1	-1	32096050	32110497	PEF1	-128	32110625	32109750	32111200	6.25954	0.054	NoChange
ENSG00000084636	ENST00000470799	chr1	-1	32126186	32131986	COL16A1	11	32131975	32131650	32132350	6.92666	0.038	NoData
ENSG00000084636	ENST00000482910	chr1	-1	32126189	32131760	COL16A1	-215	32131975	32131650	32132350	6.92666	0.038	NoData
ENSG00000084636	ENST00000529928	chr1	-1	32151283	32155569	COL16A1	-2706	32158275	32157900	32158900	6.5707	0.054	NoData
ENSG00000084636	ENST00000373667	chr1	-1	32154462	32162611	COL16A1	-2714	32165325	32164800	32165800	6.65856	0.038	NoData
ENSG00000084636	ENST00000373667	chr1	-1	32154462	32162611	COL16A1	4336	32158275	32157900	32158900	6.5707	0.054	NoData
ENSG00000084636	ENST00000532877	chr1	-1	32164091	32169661	COL16A1	4336	32165325	32164800	32165800	6.65856	0.038	NoData
ENSG00000121753	ENST00000398547	chr1	-1	32192718	32229523	BAI2	748	32228775	32227900	32229300	7.87895	0.022	NoChange
ENSG00000121753	ENST00000398547	chr1	-1	32192718	32229523	BAI2	2748	32226775	32225450	32227350	9.91549	0.011	NoChange
ENSG00000121753	ENST00000465239	chr1	-1	32192718	32196906	BAI2	-1519	32198425	32198050	32199050	6.27577	0.054	NoData
ENSG00000121753	ENST00000465239	chr1	-1	32192718	32196906	BAI2	3281	32193625	32193000	32194000	7.50727	0.031	NoData
ENSG00000121753	ENST00000465256	chr1	-1	32192719	32202280	BAI2	-145	32202425	32202100	32202700	6.17922	0.054	NoChange
ENSG00000121753	ENST00000530999	chr1	-1	32192771	32200948	BAI2	2523	32198425	32198050	32199050	6.27577	0.054	NoChange
ENSG00000121753	ENST00000440175	chr1	-1	32192919	32210333	BAI2	-992	32211325	32210850	32211850	7.81196	0.022	NoChange
ENSG00000121753	ENST00000466109	chr1	-1	32203801	32204811	BAI2	-2414	32207225	32206850	32207650	6.2	0.054	NoData
ENSG00000121753	ENST00000466109	chr1	-1	32203801	32204811	BAI2	2386	32202425	32202100	32202700	6.17922	0.054	NoData
ENSG00000121753	ENST00000466109	chr1	-1	32203801	32204811	BAI2	-1064	32205875	32205500	32206500	7.16674	0.031	NoData
ENSG00000121753	ENST00000468430	chr1	-1	32207709	32209274	BAI2	2049	32207225	32206850	32207650	6.2	0.054	NoData
ENSG00000121753	ENST00000468430	chr1	-1	32207709	32209274	BAI2	3399	32205875	32205500	32206500	7.16674	0.031	NoData
ENSG00000121753	ENST00000473952	chr1	-1	32207730	32221679	BAI2	3204	32218475	32218150	32219000	6.17922	0.054	NoData
ENSG00000121753	ENST00000436464	chr1	-1	32222818	32226627	BAI2	-148	32226775	32225450	32227350	9.91549	0.011	NoData
ENSG00000121753	ENST00000436464	chr1	-1	32222818	32226627	BAI2	-2148	32228775	32227900	32229300	7.87895	0.022	NoData
ENSG00000254545	ENST00000527035	chr1	1	32254731	32256923		3344	32258075	32257600	32258550	7.0303	0.038	NoData
ENSG00000254545	ENST00000527035	chr1	1	32254731	32256923		-706	32254025	32253650	32255150	6.53167	0.054	NoData
ENSG00000134668	ENST00000257100	chr1	-1	32256023	32281623	SPOCD1	-2	32281625	32280200	32282150	7.65515	0.031	NoData
ENSG00000134668	ENST00000360482	chr1	-1	32256025	32281652	SPOCD1	-1373	32283025	32282400	32283800	6.4845	0.054	NoData
ENSG00000134668	ENST00000360482	chr1	-1	32256025	32281652	SPOCD1	27	32281625	32280200	32282150	7.65515	0.031	NoData
ENSG00000134668	ENST00000473361	chr1	-1	32256029	32264216	SPOCD1	191	32264025	32263250	32265800	8.86674	0.014	NoData
ENSG00000203620	ENST00000453837	chr1	-1	32307620	32321169		3744	32317425	32316900	32317850	8.03303	0.022	NoData
ENSG00000184007	ENST00000344035	chr1	-1	32372022	32403991	PTP4A2	-3684	32407675	32407300	32408150	6.39363	0.054	NoData
ENSG00000184007	ENST00000468531	chr1	-1	32381496	32408177	PTP4A2	-2048	32410225	32409700	32411150	6.93277	0.038	NoData
ENSG00000184007	ENST00000468531	chr1	-1	32381496	32408177	PTP4A2	502	32407675	32407300	32408150	6.39363	0.054	NoData
ENSG00000184007	ENST00000526960	chr1	-1	32384731	32410457	PTP4A2	-2468	32412925	32412500	32413700	6.92359	0.038	NoData
ENSG00000184007	ENST00000526960	chr1	-1	32384731	32410457	PTP4A2	232	32410225	32409700	32411150	6.93277	0.038	NoData
ENSG00000184007	ENST00000475464	chr1	-1	32385170	32403383	PTP4A2	108	32403275	32402850	32405150	7.40078	0.031	NoData
ENSG00000228634	ENST00000447478	chr1	1	32398621	32399576		4654	32403275	32402850	32405150	7.40078	0.031	NoData
ENSG00000121774	ENST00000355201	chr1	1	32479597	32509472	KHDRBS1	578	32480175	32479300	32480700	6.48698	0.054	NoChange
ENSG00000121775	ENST00000487305	chr1	1	32537632	32568464	TMEM39B	-407	32537225	32536350	32537750	8.32665	0.015	NoChange
ENSG00000121775	ENST00000373633	chr1	1	32538522	32568462	TMEM39B	3	32538525	32538000	32539200	6.85724	0.038	NoData
ENSG00000121775	ENST00000438825	chr1	1	32538536	32557346	TMEM39B	-11	32538525	32538000	32539200	6.85724	0.038	NoData
ENSG00000025800	ENST00000537234	chr1	1	32573889	32636980	KPNA6	1586	32575475	32574850	32575900	7.02152	0.038	NoChange
ENSG00000025800	ENST00000537234	chr1	1	32573889	32636980	KPNA6	136	32574025	32573700	32574500	6.57341	0.054	NoChange
ENSG00000025800	ENST00000545542	chr1	1	32608580	32636784	KPNA6	1945	32610525	32610150	32611000	6.17922	0.054	NoChange
ENSG00000084652	ENST00000427320	chr1	1	32645917	32661407	TXLNA	158	32646075	32644850	32646550	6.8995	0.038	NoData
ENSG00000220785	ENST00000423995	chr1	-1	32697259	32706391	MTMR9LP	-684	32707075	32705150	32707450	7.21601	0.031	NoData
ENSG00000220785	ENST00000441044	chr1	-1	32697261	32707221	MTMR9LP	-2904	32710125	32709800	32710600	6.39363	0.054	NoData
ENSG00000220785	ENST00000426597	chr1	-1	32697448	32707193	MTMR9LP	118	32707075	32705150	32707450	7.21601	0.031	NoData
ENSG00000183615	ENST00000373582	chr1	1	32712834	32714457	FAM167B	-2709	32710125	32709800	32710600	6.39363	0.054	NoChange
ENSG00000182866	ENST00000469765	chr1	1	32716919	32751761	LCK	356	32717275	32716550	32717950	7.35453	0.031	NoChange
ENSG00000182866	ENST00000469956	chr1	1	32741221	32742774	LCK	404	32741625	32741000	32741950	6.14665	0.054	NoData
ENSG00000116478	ENST00000373548	chr1	1	32757687	32799236	HDAC1	38	32757725	32757250	32758550	8.97013	0.014	NoChange
ENSG00000116478	ENST00000481281	chr1	1	32757736	32793275	HDAC1	-11	32757725	32757250	32758550	8.97013	0.014	NoChange
ENSG00000116478	ENST00000471488	chr1	1	32797137	32798680	HDAC1	3438	32800575	32800050	32801350	7.17466	0.031	NoData
ENSG00000175130	ENST00000329421	chr1	-1	32799433	32801980	MARCKSL1	1405	32800575	32800050	32801350	7.17466	0.031	NoChange
ENSG00000233775	ENST00000448134	chr1	-1	32814795	32816264		-711	32816975	32816000	32817950	6.53868	0.054	NoData
ENSG00000162526	ENST00000421153	chr1	1	32817122	32819142	TSSK3	-147	32816975	32816000	32817950	6.53868	0.054	NoData
ENSG00000176261	ENST00000467652	chr1	-1	33087431	33097659	ZBTB8OS	1034	33096625	33096300	33098050	7.56776	0.031	NoData
ENSG00000162521	ENST00000445722	chr1	1	33117088	33133882	RBBP4	2387	33119475	33118950	33119850	6.92666	0.038	NoChange
ENSG00000162522	ENST00000401073	chr1	1	33207486	33240571	KIAA1522	-611	33206875	33206450	33207600	10.451	0.008	NoData
ENSG00000162522	ENST00000401073	chr1	1	33207486	33240571	KIAA1522	939	33208425	33207700	33209300	7.98855	0.022	NoData
ENSG00000162522	ENST00000468130	chr1	1	33219620	33234547	KIAA1522	-445	33219175	33218500	33220000	7.90428	0.022	NoData
ENSG00000116497	ENST00000373476	chr1	1	33283043	33323455	S100PBP	32	33283075	33282300	33284400	7.68212	0.022	NoChange
ENSG00000116497	ENST00000373475	chr1	1	33283156	33324476	S100PBP	-81	33283075	33282300	33284400	7.68212	0.022	NoChange
ENSG00000116497	ENST00000525203	chr1	1	33312403	33321557	S100PBP	-1678	33310725	33310050	33311050	6.4845	0.054	NoChange
ENSG00000121905	ENST00000459874	chr1	1	33352063	33359744	HPCA	512	33352575	33352100	33353000	6.39363	0.054	NoChange
ENSG00000121900	ENST00000474144	chr1	-1	33360342	33366953	TMEM54	478	33366475	33365700	33367000	6.55632	0.054	NoChange
ENSG00000121900	ENST00000465967	chr1	-1	33361282	33363920	TMEM54	-2555	33366475	33365700	33367000	6.55632	0.054	NoChange
ENSG00000116514	ENST00000356990	chr1	-1	33402055	33430286	RNF19B	-1389	33431675	33431250	33432450	7.44606	0.031	NoData
ENSG00000217644	ENST00000401937	chr1	1	33445546	33446068		3679	33449225	33448800	33449650	6.74238	0.038	NoData
ENSG00000239670	ENST00000447420	chr1	1	33452553	33453834		-3328	33449225	33448800	33449650	6.74238	0.038	NoData
ENSG00000116525	ENST00000291416	chr1	-1	33611003	33647267	TRIM62	-58	33647325	33646200	33647800	8.32688	0.015	NoData
ENSG00000116525	ENST00000373432	chr1	-1	33611008	33647642	TRIM62	317	33647325	33646200	33647800	8.32688	0.015	NoData
ENSG00000160094	ENST00000483388	chr1	1	33722146	33746015	ZNF362	-971	33721175	33720500	33721550	6.26046	0.054	NoData
ENSG00000160094	ENST00000490959	chr1	1	33722220	33765773	ZNF362	455	33722675	33722050	33723050	6.50016	0.054	NoChange
ENSG00000225313	ENST00000457957	chr1	1	33780296	33791644		579	33780875	33780550	33781200	6.40723	0.054	NoData
ENSG00000134686	ENST00000307890	chr1	-1	33789227	33815496	PHC2	-429	33815925	33815300	33816350	7.4783	0.031	Down	2.45	0.000508961	0.0100402
ENSG00000134686	ENST00000473158	chr1	-1	33796965	33800857	PHC2	3132	33797725	33796700	33798250	7.40268	0.031	NoData
ENSG00000233246	ENST00000432703	chr1	1	33815953	33828846		-28	33815925	33815300	33816350	7.4783	0.031	NoData
ENSG00000121903	ENST00000480917	chr1	1	33938261	33954845	ZSCAN20	114	33938375	33937850	33938800	6.73257	0.038	NoData
ENSG00000189433	ENST00000339480	chr1	1	35225342	35229325	GJB4	3133	35228475	35228000	35229050	6.47937	0.054	NoChange
ENSG00000188910	ENST00000373366	chr1	1	35246790	35251965	GJB3	935	35247725	35247000	35248150	6.99526	0.038	NoChange
ENSG00000188910	ENST00000373362	chr1	1	35247879	35251970	GJB3	-154	35247725	35247000	35248150	6.99526	0.038	NoChange
ENSG00000116544	ENST00000373347	chr1	-1	35331037	35395186	DLGAP3	3961	35391225	35390600	35391650	8.22566	0.015	NoChange
ENSG00000116544	ENST00000495979	chr1	-1	35370766	35391095	DLGAP3	-130	35391225	35390600	35391650	8.22566	0.015	NoData
ENSG00000197056	ENST00000373329	chr1	1	35544992	35581455	ZMYM1	133	35545125	35544550	35545800	8.74125	0.014	NoChange
ENSG00000116560	ENST00000470472	chr1	-1	35641979	35656175	SFPQ	-2350	35658525	35657450	35658850	6.60749	0.038	NoChange
ENSG00000116560	ENST00000357214	chr1	-1	35648533	35658749	SFPQ	224	35658525	35657450	35658850	6.60749	0.038	NoChange
ENSG00000201868	ENST00000364998	chr1	1	35661570	35661663		1405	35662975	35662550	35663400	7.48066	0.031	NoData
ENSG00000142687	ENST00000426982	chr1	-1	35900566	36023256	KIAA0319L	-69	36023325	36022700	36025100	13.9668	0.001	NoChange
ENSG00000020129	ENST00000356090	chr1	1	36023393	36032380	NCDN	-68	36023325	36022700	36025100	13.9668	0.001	NoChange
ENSG00000239636	ENST00000425881	chr1	-1	36035414	36039348		-1027	36040375	36039000	36041050	7.48066	0.031	NoData
ENSG00000239636	ENST00000425881	chr1	-1	36035414	36039348		-3627	36042975	36042500	36044100	6.31356	0.054	NoData
ENSG00000239636	ENST00000444348	chr1	-1	36035416	36043330		355	36042975	36042500	36044100	6.31356	0.054	NoData
ENSG00000239636	ENST00000444348	chr1	-1	36035416	36043330		2955	36040375	36039000	36041050	7.48066	0.031	NoData
ENSG00000116819	ENST00000373235	chr1	1	36038971	36060929	TFAP2E	-2196	36036775	36036450	36037150	6.2	0.054	NoData
ENSG00000225306	ENST00000452217	chr1	1	36057977	36059256		2248	36060225	36059850	36060850	6.12395	0.054	NoData
ENSG00000142686	ENST00000422623	chr1	-1	36181069	36184423	C1orf216	48	36184375	36183700	36185200	9.45732	0.014	NoData
ENSG00000142686	ENST00000503824	chr1	-1	36181761	36182512	C1orf216	-1863	36184375	36183700	36185200	9.45732	0.014	NoData
ENSG00000092847	ENST00000373206	chr1	1	36335409	36386559	EIF2C1	666	36336075	36335650	36336400	6.65856	0.038	NoData
ENSG00000092847	ENST00000373206	chr1	1	36335409	36386559	EIF2C1	-1984	36333425	36333100	36333800	6.17922	0.054	NoData
ENSG00000221032	ENST00000408105	chr1	-1	36340764	36340835		4760	36336075	36335650	36336400	6.65856	0.038	NoData
ENSG00000092847	ENST00000373204	chr1	1	36348810	36395211	EIF2C1	465	36349275	36348200	36350150	6.59199	0.038	Down	1.76	0.0451884	0.20853
ENSG00000092850	ENST00000473120	chr1	1	36552852	36553876	TEKT2	1373	36554225	36553650	36555100	10.5063	0.008	NoData
ENSG00000116863	ENST00000373178	chr1	1	36554476	36559533	ADPRHL2	-251	36554225	36553650	36555100	10.5063	0.008	NoChange
ENSG00000116863	ENST00000468594	chr1	1	36554511	36558779	ADPRHL2	3514	36558025	36557550	36558350	6.13647	0.054	NoChange
ENSG00000171812	ENST00000373172	chr1	-1	36563108	36565850	COL8A2	375	36565475	36564700	36566150	6.85068	0.038	NoData
ENSG00000171812	ENST00000373172	chr1	-1	36563108	36565850	COL8A2	3725	36562125	36561650	36564500	6.85974	0.038	NoData
ENSG00000054116	ENST00000373162	chr1	-1	36602655	36615098	TRAPPC3	-1377	36616475	36615900	36616950	9.01235	0.014	NoData
ENSG00000054116	ENST00000497251	chr1	-1	36605000	36614888	TRAPPC3	963	36613925	36613550	36614350	6.85974	0.038	NoData
ENSG00000116871	ENST00000429533	chr1	1	36621180	36640609	MAP7D1	-4705	36616475	36615900	36616950	9.01235	0.014	NoData
ENSG00000116871	ENST00000429533	chr1	1	36621180	36640609	MAP7D1	45	36621225	36620550	36621900	8.40221	0.015	NoData
ENSG00000116871	ENST00000316156	chr1	1	36621566	36646450	MAP7D1	-341	36621225	36620550	36621900	8.40221	0.015	NoChange
ENSG00000116871	ENST00000373151	chr1	1	36621803	36646441	MAP7D1	572	36622375	36621950	36623000	6.59734	0.038	NoChange
ENSG00000116871	ENST00000530729	chr1	1	36622816	36638141	MAP7D1	-441	36622375	36621950	36623000	6.59734	0.038	NoData
ENSG00000116871	ENST00000530729	chr1	1	36622816	36638141	MAP7D1	3909	36626725	36626200	36627200	8.96477	0.014	NoData
ENSG00000116871	ENST00000462118	chr1	1	36637569	36639080	MAP7D1	-2644	36634925	36634550	36635400	6.4845	0.054	NoData
ENSG00000116871	ENST00000474796	chr1	1	36638070	36642435	MAP7D1	755	36638825	36638500	36639250	6.23261	0.054	NoData
ENSG00000116871	ENST00000373153	chr1	1	36640528	36646448	MAP7D1	-1703	36638825	36638500	36639250	6.23261	0.054	NoData
ENSG00000116871	ENST00000373148	chr1	1	36643070	36646433	MAP7D1	555	36643625	36643050	36645850	6.73257	0.038	NoChange
ENSG00000116871	ENST00000532131	chr1	1	36644012	36645325	MAP7D1	-387	36643625	36643050	36645850	6.73257	0.038	NoData
ENSG00000054118	ENST00000478853	chr1	1	36690034	36748285	THRAP3	41	36690075	36689700	36690750	7.82049	0.022	NoData
ENSG00000214193	ENST00000373139	chr1	1	36771988	36785398	SH3D21	-3313	36768675	36768150	36769150	7.72526	0.022	NoChange
ENSG00000214193	ENST00000474766	chr1	1	36785641	36789566	SH3D21	2884	36788525	36787550	36789000	8.42141	0.015	NoChange
ENSG00000142694	ENST00000490466	chr1	-1	36787882	36789216	FAM176B	691	36788525	36787550	36789000	8.42141	0.015	NoChange
ENSG00000196182	ENST00000373132	chr1	-1	36805225	36851497	STK40	-378	36851875	36850800	36852350	7.4146	0.031	NoChange
ENSG00000181817	ENST00000315732	chr1	-1	36859031	36863493	LSM10	-32	36863525	36862900	36863950	7.76521	0.022	NoChange
ENSG00000222821	ENST00000410889	chr1	-1	36868322	36868460		4935	36863525	36862900	36863950	7.76521	0.022	NoData
ENSG00000119535	ENST00000480825	chr1	-1	36931645	36941928	CSF3R	-1647	36943575	36943100	36944150	7.49568	0.031	NoChange
ENSG00000119535	ENST00000338937	chr1	-1	36931719	36945097	CSF3R	1522	36943575	36943100	36944150	7.49568	0.031	NoChange
ENSG00000119535	ENST00000526980	chr1	-1	36942584	36948500	CSF3R	-25	36948525	36947950	36948900	7.48066	0.031	NoData
ENSG00000119535	ENST00000489551	chr1	-1	36944515	36948535	CSF3R	10	36948525	36947950	36948900	7.48066	0.031	NoData
ENSG00000163874	ENST00000492829	chr1	1	37940183	37949976	ZC3H12A	192	37940375	37939850	37940800	7.07677	0.038	Up	3.3	0.000393242	0.00889164
ENSG00000163874	ENST00000472312	chr1	1	37945600	37947363	ZC3H12A	-125	37945475	37944850	37946300	7.81472	0.022	NoData
ENSG00000163874	ENST00000471012	chr1	1	37947291	37948203	ZC3H12A	1934	37949225	37948250	37949800	6.59734	0.038	NoData
ENSG00000163874	ENST00000471012	chr1	1	37947291	37948203	ZC3H12A	3884	37951175	37950800	37953700	6.59199	0.038	NoData
ENSG00000163875	ENST00000296214	chr1	-1	37958779	37980375	MEAF6	-3500	37983875	37983500	37984350	7.49568	0.031	Down	1.82	0.00124914	0.0161453
ENSG00000163875	ENST00000373074	chr1	-1	37958912	37979870	MEAF6	145	37979725	37979100	37980900	11.1551	0.006	Down	1.82	0.00124914	0.0161453
ENSG00000163875	ENST00000485039	chr1	-1	37967016	37979121	MEAF6	-604	37979725	37979100	37980900	11.1551	0.006	NoData
ENSG00000232273	ENST00000437933	chr1	1	38010364	38010895	FTH1P1	1111	38011475	38010900	38011900	7.50727	0.031	NoData
ENSG00000232273	ENST00000437933	chr1	1	38010364	38010895	FTH1P1	-339	38010025	38009700	38010500	7.653	0.031	NoData
ENSG00000163879	ENST00000541606	chr1	1	38022607	38031234	DNALI1	18	38022625	38022000	38023700	9.7568	0.011	NoChange
ENSG00000163879	ENST00000497858	chr1	1	38026139	38032457	DNALI1	-3514	38022625	38022000	38023700	9.7568	0.011	NoData
ENSG00000134697	ENST00000489146	chr1	-1	38047877	38048947	GNL2	-1778	38050725	38050350	38051150	6.50016	0.054	NoData
ENSG00000116922	ENST00000464178	chr1	-1	38148408	38155361	C1orf109	-464	38155825	38155350	38156250	6.2562	0.054	NoChange
ENSG00000116922	ENST00000472584	chr1	-1	38155318	38156154	C1orf109	329	38155825	38155350	38156250	6.2562	0.054	NoData
ENSG00000183317	ENST00000330210	chr1	-1	38179561	38222363	EPHA10	2788	38219575	38218800	38220300	9.10871	0.014	NoData
ENSG00000183317	ENST00000453577	chr1	-1	38186351	38187529	EPHA10	454	38187075	38186700	38187400	6.93762	0.038	NoData
ENSG00000183317	ENST00000453577	chr1	-1	38186351	38187529	EPHA10	-4396	38191925	38191200	38192300	6.39363	0.054	NoData
ENSG00000183317	ENST00000525749	chr1	-1	38192865	38218666	EPHA10	-909	38219575	38218800	38220300	9.10871	0.014	NoData
ENSG00000185090	ENST00000532512	chr1	1	38260155	38265893	MANEAL	370	38260525	38259900	38261600	9.6646	0.014	NoData
ENSG00000185090	ENST00000525897	chr1	1	38261080	38266120	MANEAL	-555	38260525	38259900	38261600	9.6646	0.014	NoData
ENSG00000185090	ENST00000329006	chr1	1	38261160	38266809	MANEAL	4815	38265975	38265650	38266500	6.12828	0.054	NoData
ENSG00000233728	ENST00000433474	chr1	-1	38265392	38266551		576	38265975	38265650	38266500	6.12828	0.054	NoData
ENSG00000197982	ENST00000525096	chr1	1	38274004	38275028	C1orf122	21	38274025	38273100	38275000	10.9976	0.006	NoData
ENSG00000197982	ENST00000446260	chr1	1	38274082	38275126	C1orf122	-57	38274025	38273100	38275000	10.9976	0.006	NoData
ENSG00000188786	ENST00000373036	chr1	-1	38279851	38325292	MTF1	17	38325275	38324600	38325950	6.88022	0.038	NoChange
ENSG00000188786	ENST00000468190	chr1	-1	38323021	38324211	MTF1	-1064	38325275	38324600	38325950	6.88022	0.038	NoData
ENSG00000204084	ENST00000373027	chr1	-1	38326369	38397421	INPP5B	-104	38397525	38396850	38397900	6.61645	0.038	NoChange
ENSG00000230955	ENST00000419993	chr1	1	38326369	38327252		2406	38328775	38328300	38329400	9.2383	0.014	NoData
ENSG00000204084	ENST00000373027	chr1	-1	38326369	38397421	INPP5B	3446	38393975	38393650	38394400	6.30951	0.054	NoChange
ENSG00000204084	ENST00000487328	chr1	-1	38328012	38330521	INPP5B	1746	38328775	38328300	38329400	9.2383	0.014	NoChange
ENSG00000204084	ENST00000487328	chr1	-1	38328012	38330521	INPP5B	-4604	38335125	38334600	38335700	8.81015	0.014	NoChange
ENSG00000204084	ENST00000470364	chr1	-1	38332131	38338700	INPP5B	3575	38335125	38334600	38335700	8.81015	0.014	NoData
ENSG00000183431	ENST00000487062	chr1	-1	38423735	38426365	SF3A3	-2110	38428475	38427900	38428900	6.92666	0.038	NoChange
ENSG00000183431	ENST00000488934	chr1	-1	38445137	38446461	SF3A3	-264	38446725	38446400	38447150	6.52585	0.054	NoData
ENSG00000183386	ENST00000477194	chr1	-1	38463017	38471278	FHL3	-347	38471625	38471000	38472050	8.48355	0.015	NoChange
ENSG00000183386	ENST00000483132	chr1	-1	38464390	38465104	FHL3	-521	38465625	38464950	38466500	6.15643	0.054	NoChange
ENSG00000183520	ENST00000483182	chr1	1	38474930	38484781	UTP11L	-3305	38471625	38471000	38472050	8.48355	0.015	NoData
ENSG00000185668	ENST00000373012	chr1	-1	38509523	38512450	POU3F1	1775	38510675	38510100	38511150	8.64211	0.014	NoChange
ENSG00000224592	ENST00000428151	chr1	1	38513097	38584697		3578	38516675	38516200	38517400	10.1634	0.008	NoData
ENSG00000224592	ENST00000428151	chr1	1	38513097	38584697		428	38513525	38512400	38514200	7.20453	0.031	NoData
ENSG00000237290	ENST00000431311	chr1	-1	38674706	38680439		4514	38675925	38675600	38676300	6.2	0.054	NoData
ENSG00000215895	ENST00000442006	chr1	1	39174626	39176564		4349	39178975	39178600	39179300	6.66595	0.038	NoData
ENSG00000116954	ENST00000373001	chr1	-1	39303870	39325495	RRAGC	-30	39325525	39324600	39326050	7.18999	0.031	NoChange
ENSG00000228436	ENST00000433671	chr1	1	39325672	39385068		-147	39325525	39324600	39326050	7.18999	0.031	NoData
ENSG00000214114	ENST00000489803	chr1	-1	39330173	39347269	MYCBP	1544	39345725	39345300	39346450	6.30951	0.054	NoChange
ENSG00000131233	ENST00000360786	chr1	-1	39340123	39342023	GJA9	-3702	39345725	39345300	39346450	6.30951	0.054	NoChange
ENSG00000158315	ENST00000372985	chr1	-1	39352046	39395185	RHBDL2	1410	39393775	39393450	39394200	6.12828	0.054	NoChange
ENSG00000199963	ENST00000363093	chr1	1	39392542	39392649		1233	39393775	39393450	39394200	6.12828	0.054	NoData
ENSG00000174574	ENST00000432648	chr1	1	39456895	39471731	AKIRIN1	-70	39456825	39456350	39457450	8.06908	0.022	Down	2.18	0.00131072	0.0165531
ENSG00000127603	ENST00000467673	chr1	1	39571101	39720320	MACF1	674	39571775	39570100	39572200	7.04589	0.038	NoData
ENSG00000222378	ENST00000410446	chr1	-1	39619836	39619968	RN5S44	-1557	39621525	39621200	39622000	6.55632	0.054	NoData
ENSG00000217897	ENST00000406997	chr1	-1	39769966	39770570		-2955	39773525	39773100	39773900	7.1718	0.031	NoChange
ENSG00000183682	ENST00000331593	chr1	1	39957318	39991607	BMP8A	2257	39959575	39959150	39960100	7.27737	0.031	NoData
ENSG00000183682	ENST00000331593	chr1	1	39957318	39991607	BMP8A	3907	39961225	39960650	39961900	8.03303	0.022	NoData
ENSG00000237624	ENST00000447263	chr1	1	39980628	39982162	OXCT2P1	-603	39980025	39979400	39980900	6.74238	0.038	NoChange
ENSG00000237624	ENST00000447263	chr1	1	39980628	39982162	OXCT2P1	-4153	39976475	39975100	39978600	8.01495	0.022	NoChange
ENSG00000182109	ENST00000431553	chr1	-1	39987952	40007513		-2062	40009575	40009200	40010050	6.12395	0.054	NoData
ENSG00000182109	ENST00000417869	chr1	-1	39987952	40011433		1858	40009575	40009200	40010050	6.12395	0.054	NoChange
ENSG00000090621	ENST00000513632	chr1	-1	40030971	40034080	PABPC4	405	40033675	40033400	40034100	6.14665	0.054	NoChange
ENSG00000201457	ENST00000364587	chr1	-1	40033046	40033180	SNORA55	-495	40033675	40033400	40034100	6.14665	0.054	NoData
ENSG00000116981	ENST00000235628	chr1	-1	40124793	40137710	NT5C1A	2535	40135175	40134900	40135550	7.16674	0.031	NoData
ENSG00000116983	ENST00000372844	chr1	-1	40144320	40157361	HPCAL4	-214	40157575	40156300	40158600	7.24194	0.031	NoChange
ENSG00000116983	ENST00000450300	chr1	-1	40144662	40150275	HPCAL4	800	40149475	40149150	40150850	6.66595	0.038	NoChange
ENSG00000084072	ENST00000470018	chr1	1	40157854	40211075	PPIE	-279	40157575	40156300	40158600	7.24194	0.031	NoChange
ENSG00000084072	ENST00000470213	chr1	1	40204573	40218938	PPIE	2	40204575	40203850	40205300	7.14339	0.031	NoChange
ENSG00000084072	ENST00000474804	chr1	1	40204576	40214760	PPIE	-1	40204575	40203850	40205300	7.14339	0.031	NoChange
ENSG00000084072	ENST00000467741	chr1	1	40226871	40229586	PPIE	2704	40229575	40228900	40231100	6.55632	0.054	NoData
ENSG00000084072	ENST00000467741	chr1	1	40226871	40229586	PPIE	-96	40226775	40226300	40227450	7.93135	0.022	NoData
ENSG00000116985	ENST00000397360	chr1	-1	40229223	40254521	BMP8B	3746	40250775	40250200	40251500	8.77637	0.014	NoChange
ENSG00000198754	ENST00000327582	chr1	-1	40235195	40237020	OXCT2	-855	40237875	40236500	40238500	7.0303	0.038	NoChange
ENSG00000198754	ENST00000327582	chr1	-1	40235195	40237020	OXCT2	-4155	40241175	40240450	40242400	9.20954	0.014	NoChange
ENSG00000198754	ENST00000542949	chr1	-1	40235215	40237017	OXCT2	3442	40233575	40233150	40234400	6.46339	0.054	NoChange
ENSG00000116990	ENST00000372816	chr1	-1	40362899	40367554	MYCL1	529	40367025	40366350	40368350	8.07704	0.022	NoData
ENSG00000236546	ENST00000418255	chr1	1	40363417	40364770		3608	40367025	40366350	40368350	8.07704	0.022	NoData
ENSG00000168389	ENST00000372811	chr1	1	40420802	40435638	MFSD2A	-327	40420475	40419900	40422450	8.24391	0.015	NoChange
ENSG00000131236	ENST00000372798	chr1	1	40506424	40537280	CAP1	1	40506425	40505200	40507100	8.74985	0.014	Down	2.16	0.000434608	0.00929761
ENSG00000131236	ENST00000340450	chr1	1	40506425	40538313	CAP1	0	40506425	40505200	40507100	8.74985	0.014	Down	2.16	0.000434608	0.00929761
ENSG00000117000	ENST00000372771	chr1	1	40627045	40706593	RLF	80	40627125	40626750	40627850	7.21651	0.031	NoChange
ENSG00000207508	ENST00000384777	chr1	1	40643515	40643621		1110	40644625	40644200	40645050	6.57228	0.054	NoData
ENSG00000188800	ENST00000372766	chr1	1	40713573	40717363	TMCO2	1952	40715525	40715200	40715950	6.73257	0.038	NoData
ENSG00000084073	ENST00000474142	chr1	1	40756317	40758293	ZMPSTE24	-292	40756025	40755550	40756550	7.22815	0.031	NoData
ENSG00000049089	ENST00000466267	chr1	-1	40767484	40770669	COL9A2	-1006	40771675	40771300	40772050	6.41572	0.054	NoData
ENSG00000049089	ENST00000427563	chr1	-1	40768293	40770173	COL9A2	2848	40767325	40766650	40767800	7.76014	0.022	NoData
ENSG00000049089	ENST00000488463	chr1	-1	40773375	40781110	COL9A2	3535	40777575	40776550	40778100	6.30605	0.054	NoData
ENSG00000049089	ENST00000496215	chr1	-1	40777172	40782374	COL9A2	-401	40782775	40780550	40783300	10.9251	0.006	NoData
ENSG00000049089	ENST00000372736	chr1	-1	40777343	40782939	COL9A2	164	40782775	40780550	40783300	10.9251	0.006	NoData
ENSG00000164002	ENST00000443729	chr1	1	40974470	40980958	DEM1	5	40974475	40974000	40975050	6.10625	0.054	NoChange
ENSG00000164002	ENST00000419161	chr1	1	40974478	40980958	DEM1	-3	40974475	40974000	40975050	6.10625	0.054	NoChange
ENSG00000117016	ENST00000372683	chr1	-1	41091886	41131117	RIMS3	3442	41127675	41127250	41128200	7.16954	0.031	NoData
ENSG00000066136	ENST00000427410	chr1	1	41157361	41236798	NFYC	14	41157375	41156950	41158450	7.19522	0.031	NoChange
ENSG00000066136	ENST00000447388	chr1	1	41157381	41237275	NFYC	-6	41157375	41156950	41158450	7.19522	0.031	NoChange
ENSG00000117013	ENST00000509682	chr1	1	41249766	41304195	KCNQ4	1459	41251225	41250650	41251650	6.74238	0.038	NoChange
ENSG00000117013	ENST00000443478	chr1	1	41282937	41304961	KCNQ4	-662	41282275	41281800	41282700	6.85974	0.038	NoChange
ENSG00000117013	ENST00000443478	chr1	1	41282937	41304961	KCNQ4	838	41283775	41283300	41284150	7.02248	0.038	NoChange
ENSG00000117013	ENST00000506017	chr1	1	41284636	41306123	KCNQ4	-861	41283775	41283300	41284150	7.02248	0.038	NoChange
ENSG00000117013	ENST00000506017	chr1	1	41284636	41306123	KCNQ4	839	41285475	41285000	41286050	6.27577	0.054	NoChange
ENSG00000171793	ENST00000372621	chr1	1	41445007	41478235	CTPS	318	41445325	41444550	41446700	6.85068	0.038	NoData
ENSG00000171793	ENST00000541520	chr1	1	41445427	41477736	CTPS	-102	41445325	41444550	41446700	6.85068	0.038	Down	2.09	0.00113748	0.0154051
ENSG00000171790	ENST00000302946	chr1	-1	41481269	41487387	SLFNL1	12	41487375	41486950	41487900	6.71752	0.038	NoData
ENSG00000171790	ENST00000302946	chr1	-1	41481269	41487387	SLFNL1	4762	41482625	41482050	41483050	6.52412	0.054	NoData
ENSG00000010803	ENST00000397171	chr1	-1	41492872	41627153	SCMH1	-1022	41628175	41627700	41628900	6.5707	0.054	Down	1.89	0.00539043	0.0408714
ENSG00000010803	ENST00000337495	chr1	-1	41492874	41707782	SCMH1	707	41707075	41706700	41707650	6.23261	0.054	Down	1.89	0.00539043	0.0408714
ENSG00000010803	ENST00000372595	chr1	-1	41492874	41628689	SCMH1	514	41628175	41627700	41628900	6.5707	0.054	Down	1.89	0.00539043	0.0408714
ENSG00000010803	ENST00000489421	chr1	-1	41503034	41514432	SCMH1	-1093	41515525	41515000	41515850	7.50727	0.031	NoData
ENSG00000204060	ENST00000372591	chr1	1	41827594	41849262	FOXO6	-969	41826625	41825850	41827300	7.09839	0.031	NoData
ENSG00000229901	ENST00000429109	chr1	-1	41840676	41841341		3116	41838225	41837450	41838750	9.51981	0.014	NoData
ENSG00000127129	ENST00000467872	chr1	-1	41945125	41949756	EDN2	2731	41947025	41946700	41947550	6.92359	0.038	NoData
ENSG00000127124	ENST00000460604	chr1	-1	41975901	42045571	HIVEP3	-1904	42047475	42046400	42048250	8.76577	0.014	NoChange
ENSG00000127124	ENST00000429157	chr1	-1	41976122	42166672	HIVEP3	1197	42165475	42164700	42165800	7.58946	0.031	NoChange
ENSG00000230881	ENST00000440249	chr1	1	42001114	42001539		-3489	41997625	41996750	41998400	6.52585	0.054	NoData
ENSG00000230638	ENST00000455975	chr1	1	42008207	42010258		2818	42011025	42010100	42011600	6.10625	0.054	NoData
ENSG00000127124	ENST00000489103	chr1	-1	42312862	42501596	HIVEP3	471	42501125	42500700	42502400	8.78809	0.014	NoData
ENSG00000197273	ENST00000357001	chr1	-1	42628362	42630389	GUCA2A	-3786	42634175	42633100	42634700	6.43309	0.054	NoChange
ENSG00000197273	ENST00000357001	chr1	-1	42628362	42630389	GUCA2A	-86	42630475	42629900	42631800	8.79543	0.014	NoChange
ENSG00000197273	ENST00000357001	chr1	-1	42628362	42630389	GUCA2A	1964	42628425	42627950	42628750	6.29054	0.054	NoChange
ENSG00000198815	ENST00000372572	chr1	-1	42642210	42800636	FOXJ3	4411	42796225	42795650	42796600	6.30294	0.054	NoChange
ENSG00000127125	ENST00000471420	chr1	1	42922472	42939056	PPCS	3	42922475	42921800	42923050	8.97013	0.014	NoData
ENSG00000127125	ENST00000466871	chr1	1	42922614	42948411	PPCS	-139	42922475	42921800	42923050	8.97013	0.014	NoData
ENSG00000171960	ENST00000304979	chr1	1	43124096	43142429	PPIH	-3021	43121075	43120650	43121350	6.14665	0.054	NoChange
ENSG00000065978	ENST00000467957	chr1	1	43148827	43162882	YBX1	98	43148925	43147900	43149350	7.07677	0.038	NoData
ENSG00000164007	ENST00000372539	chr1	-1	43200666	43205811	CLDN19	4086	43201725	43200700	43203050	6.47937	0.054	NoData
ENSG00000117385	ENST00000472802	chr1	-1	43212202	43213247	LEPRE1	822	43212425	43211900	43212950	8.38846	0.015	NoData
ENSG00000164008	ENST00000421630	chr1	1	43255480	43263968	C1orf50	-3355	43252125	43251700	43252500	7.02139	0.038	NoData
ENSG00000117394	ENST00000415851	chr1	-1	43395018	43424500	SLC2A1	975	43423525	43422900	43425000	8.32665	0.015	NoData
ENSG00000227533	ENST00000416689	chr1	1	43424775	43442099		3750	43428525	43428050	43429000	6.119	0.054	NoData
ENSG00000117395	ENST00000463906	chr1	-1	43630017	43636792	EBNA1BP2	-933	43637725	43637250	43638400	6.9643	0.038	NoData
ENSG00000243710	ENST00000372492	chr1	1	43637820	43720029	WDR65	-95	43637725	43637250	43638400	6.9643	0.038	NoData
ENSG00000179178	ENST00000456751	chr1	1	43736617	43738440	TMEM125	3408	43740025	43739650	43740350	6.27499	0.054	NoData
ENSG00000253313	ENST00000523677	chr1	-1	43747554	43751250	C1orf210	2525	43748725	43748100	43749050	6.47937	0.054	NoData
ENSG00000066056	ENST00000485125	chr1	1	43768121	43771014	TIE1	2204	43770325	43769900	43770800	6.47937	0.054	NoData
ENSG00000066056	ENST00000480269	chr1	1	43772813	43774716	TIE1	-2488	43770325	43769900	43770800	6.47937	0.054	NoData
ENSG00000066056	ENST00000433781	chr1	1	43772891	43788496	TIE1	1734	43774625	43774000	43775350	7.48066	0.031	NoChange
ENSG00000066056	ENST00000488437	chr1	1	43774718	43778272	TIE1	-93	43774625	43774000	43775350	7.48066	0.031	NoData
ENSG00000117400	ENST00000413998	chr1	1	43803520	43815208	MPL	4155	43807675	43807250	43808100	6.13647	0.054	NoData
ENSG00000234694	ENST00000424948	chr1	-1	43820355	43824329		-46	43824375	43823700	43825550	7.19522	0.031	NoData
ENSG00000117399	ENST00000437896	chr1	1	43824599	43828871	CDC20	-224	43824375	43823700	43825550	7.19522	0.031	Down	2.2	0.000888732	0.0132625
ENSG00000066322	ENST00000470968	chr1	-1	43829442	43833697	ELOVL1	-1728	43835425	43834850	43835900	8.03303	0.022	NoData
ENSG00000066322	ENST00000482302	chr1	-1	43829686	43833087	ELOVL1	-38	43833125	43831450	43834250	7.26092	0.031	NoData
ENSG00000066322	ENST00000479686	chr1	-1	43830231	43833287	ELOVL1	162	43833125	43831450	43834250	7.26092	0.031	NoData
ENSG00000198198	ENST00000372450	chr1	1	43855553	43872565	SZT2	22	43855575	43855200	43856100	6.30975	0.054	NoData
ENSG00000198198	ENST00000357658	chr1	1	43855576	43876224	SZT2	-1	43855575	43855200	43856100	6.30975	0.054	NoData
ENSG00000198198	ENST00000372442	chr1	1	43888797	43918304	SZT2	2228	43891025	43890650	43891950	6.37989	0.054	NoChange
ENSG00000198198	ENST00000478140	chr1	1	43895513	43896368	SZT2	-4488	43891025	43890650	43891950	6.37989	0.054	NoData
ENSG00000198198	ENST00000478140	chr1	1	43895513	43896368	SZT2	2812	43898325	43897800	43898850	7.50727	0.031	NoData
ENSG00000198198	ENST00000470897	chr1	1	43903265	43903820	SZT2	-4940	43898325	43897800	43898850	7.50727	0.031	NoData
ENSG00000198198	ENST00000471177	chr1	1	43903694	43905309	SZT2	1831	43905525	43905150	43905900	7.40268	0.031	NoData
ENSG00000142949	ENST00000496043	chr1	1	43990858	44019190	PTPRF	517	43991375	43990800	43991800	7.23868	0.031	NoData
ENSG00000142949	ENST00000481019	chr1	1	43994233	44019210	PTPRF	-2858	43991375	43990800	43991800	7.23868	0.031	NoData
ENSG00000142949	ENST00000372414	chr1	1	44010701	44089343	PTPRF	-1276	44009425	44008850	44010150	7.92715	0.022	NoChange
ENSG00000142949	ENST00000437607	chr1	1	44010747	44044955	PTPRF	1528	44012275	44011950	44012650	7.16954	0.031	NoData
ENSG00000142949	ENST00000467464	chr1	1	44048151	44056789	PTPRF	1874	44050025	44049700	44050700	6.46339	0.054	NoData
ENSG00000142949	ENST00000414879	chr1	1	44057121	44088513	PTPRF	1104	44058225	44057950	44058750	6.13647	0.054	NoChange
ENSG00000142949	ENST00000372407	chr1	1	44064510	44089334	PTPRF	4615	44069125	44068650	44069900	6.12284	0.054	NoChange
ENSG00000142949	ENST00000463041	chr1	1	44071253	44072539	PTPRF	-2128	44069125	44068650	44069900	6.12284	0.054	NoData
ENSG00000066135	ENST00000372396	chr1	1	44115829	44171186	KDM4A	-704	44115125	44114550	44115550	7.49829	0.031	Down	5.1	1.25254e-05	0.00270218
ENSG00000066135	ENST00000372396	chr1	1	44115829	44171186	KDM4A	246	44116075	44115750	44116800	6.66698	0.038	Down	5.1	1.25254e-05	0.00270218
ENSG00000066135	ENST00000372396	chr1	1	44115829	44171186	KDM4A	-3454	44112375	44112100	44112850	6.2	0.054	Down	5.1	1.25254e-05	0.00270218
ENSG00000066135	ENST00000463151	chr1	1	44116207	44132692	KDM4A	-132	44116075	44115750	44116800	6.66698	0.038	NoData
ENSG00000066135	ENST00000472265	chr1	1	44131956	44132733	KDM4A	-4981	44126975	44126650	44127450	7.1718	0.031	NoData
ENSG00000236200	ENST00000398804	chr1	-1	44165436	44173809		-1816	44175625	44175250	44176000	7.653	0.031	NoData
ENSG00000224751	ENST00000419974	chr1	-1	44315974	44317405	SHMT1P1	1630	44315775	44315450	44316450	6.61399	0.038	NoChange
ENSG00000126091	ENST00000495482	chr1	1	44385795	44396115	ST3GAL3	2330	44388125	44387600	44388550	8.42141	0.015	NoData
ENSG00000117407	ENST00000414809	chr1	1	44398992	44402911	ARTN	-3717	44395275	44394800	44395850	7.08474	0.038	NoChange
ENSG00000117407	ENST00000477048	chr1	1	44399347	44401903	ARTN	28	44399375	44398700	44400850	9.38883	0.014	NoChange
ENSG00000117407	ENST00000471394	chr1	1	44399391	44401903	ARTN	-16	44399375	44398700	44400850	9.38883	0.014	NoChange
ENSG00000117407	ENST00000438616	chr1	1	44401479	44402437	ARTN	1046	44402525	44402100	44402950	7.44757	0.031	NoChange
ENSG00000237950	ENST00000412378	chr1	-1	44410046	44412223		-202	44412425	44411800	44413550	8.55531	0.015	NoData
ENSG00000117408	ENST00000372343	chr1	1	44412611	44433694	IPO13	-186	44412425	44411800	44413550	8.55531	0.015	NoChange
ENSG00000132768	ENST00000527319	chr1	1	44437141	44438480	DPH2	634	44437775	44437150	44438350	6.30951	0.054	NoData
ENSG00000117410	ENST00000472505	chr1	1	44440159	44442495	ATP6V0B	-2384	44437775	44437150	44438350	6.30951	0.054	NoData
ENSG00000117410	ENST00000440531	chr1	1	44442769	44443906	ATP6V0B	1706	44444475	44443700	44444900	7.9054	0.022	NoChange
ENSG00000117411	ENST00000498543	chr1	1	44444615	44446999	B4GALT2	-140	44444475	44443700	44444900	7.9054	0.022	NoData
ENSG00000117411	ENST00000485678	chr1	1	44445690	44451071	B4GALT2	2335	44448025	44446650	44448400	7.01936	0.038	NoChange
ENSG00000117411	ENST00000485678	chr1	1	44445690	44451071	B4GALT2	4635	44450325	44449700	44450700	6.55632	0.054	NoChange
ENSG00000117411	ENST00000481924	chr1	1	44450537	44451878	B4GALT2	-2512	44448025	44446650	44448400	7.01936	0.038	NoChange
ENSG00000117411	ENST00000481924	chr1	1	44450537	44451878	B4GALT2	-212	44450325	44449700	44450700	6.55632	0.054	NoChange
ENSG00000196517	ENST00000372307	chr1	-1	44457172	44482228	SLC6A9	4303	44477925	44476000	44478350	7.35453	0.031	NoData
ENSG00000196517	ENST00000372307	chr1	-1	44457172	44482228	SLC6A9	-747	44482975	44482700	44483300	6.12395	0.054	NoData
ENSG00000159214	ENST00000463846	chr1	1	44457320	44462200	CCDC24	5	44457325	44456700	44458400	6.0888	0.054	NoData
ENSG00000159214	ENST00000490563	chr1	1	44457338	44462200	CCDC24	-13	44457325	44456700	44458400	6.0888	0.054	NoData
ENSG00000196517	ENST00000372306	chr1	-1	44457503	44497032	SLC6A9	557	44496475	44495800	44497600	8.23455	0.015	NoData
ENSG00000159214	ENST00000479055	chr1	1	44457894	44461786	CCDC24	2731	44460625	44460100	44461150	8.15164	0.015	NoData
ENSG00000159214	ENST00000472562	chr1	1	44461065	44461652	CCDC24	-440	44460625	44460100	44461150	8.15164	0.015	NoData
ENSG00000196517	ENST00000360584	chr1	-1	44463200	44482997	SLC6A9	22	44482975	44482700	44483300	6.12395	0.054	NoData
ENSG00000196517	ENST00000492434	chr1	-1	44474187	44497139	SLC6A9	-4886	44502025	44501400	44502400	6.83349	0.038	NoData
ENSG00000178028	ENST00000463950	chr1	1	44679175	44680396	DMAP1	100	44679275	44678750	44679700	7.81752	0.022	NoData
ENSG00000178028	ENST00000372290	chr1	1	44679513	44684102	DMAP1	-238	44679275	44678750	44679700	7.81752	0.022	Down	2.94	2.21672e-05	0.00327487
ENSG00000117419	ENST00000479101	chr1	-1	44687176	44713674	ERI3	-4151	44717825	44717450	44718350	6.93762	0.038	NoChange
ENSG00000117419	ENST00000462341	chr1	-1	44687265	44722593	ERI3	4768	44717825	44717450	44718350	6.93762	0.038	NoChange
ENSG00000187147	ENST00000361799	chr1	1	44870960	45117395	RNF220	1765	44872725	44871150	44873150	7.16954	0.031	NoChange
ENSG00000187147	ENST00000487332	chr1	1	44874374	44877793	RNF220	-1649	44872725	44871150	44873150	7.16954	0.031	NoData
ENSG00000187147	ENST00000496262	chr1	1	45079937	45092729	RNF220	2688	45082625	45082250	45083800	6.55632	0.054	NoData
ENSG00000187147	ENST00000496262	chr1	1	45079937	45092729	RNF220	-3762	45076175	45075700	45076650	6.93762	0.038	NoData
ENSG00000187147	ENST00000453863	chr1	1	45091998	45101824	RNF220	1627	45093625	45093300	45093950	6.65856	0.038	NoData
ENSG00000187147	ENST00000440132	chr1	1	45097404	45115629	RNF220	-29	45097375	45097050	45097950	6.79303	0.038	NoChange
ENSG00000187147	ENST00000440132	chr1	1	45097404	45115629	RNF220	-3779	45093625	45093300	45093950	6.65856	0.038	NoChange
ENSG00000126106	ENST00000372237	chr1	-1	45118919	45140227	TMEM53	2	45140225	45139400	45140850	7.45382	0.031	NoChange
ENSG00000126106	ENST00000468117	chr1	-1	45118919	45140149	TMEM53	-76	45140225	45139400	45140850	7.45382	0.031	NoChange
ENSG00000142945	ENST00000452259	chr1	1	45205490	45223643	KIF2C	-1515	45203975	45203550	45204700	8.22976	0.015	NoData
ENSG00000142945	ENST00000372218	chr1	1	45205534	45233436	KIF2C	41	45205575	45204950	45206050	6.66698	0.038	Down	2.57	0.000449139	0.00945757
ENSG00000142945	ENST00000455186	chr1	1	45205625	45221820	KIF2C	-50	45205575	45204950	45206050	6.66698	0.038	NoData
ENSG00000225721	ENST00000428791	chr1	-1	45224796	45241482		157	45241325	45240850	45242250	7.0132	0.038	NoData
ENSG00000142945	ENST00000423289	chr1	1	45226152	45228285	KIF2C	-3227	45222925	45222200	45223350	7.16954	0.031	NoData
ENSG00000142937	ENST00000485390	chr1	1	45241308	45244451	RPS8	17	45241325	45240850	45242250	7.0132	0.038	NoChange
ENSG00000173846	ENST00000372201	chr1	1	45265897	45271662	PLK3	-122	45265775	45265100	45267050	8.00635	0.022	Up	1.57	0.0206501	0.111665
ENSG00000173846	ENST00000476731	chr1	1	45267306	45269293	PLK3	1369	45268675	45268250	45269300	6.30294	0.054	NoData
ENSG00000173846	ENST00000492398	chr1	1	45268940	45271622	PLK3	-265	45268675	45268250	45269300	6.30294	0.054	Up	1.57	0.0206501	0.111665
ENSG00000222009	ENST00000482715	chr1	1	45274483	45279051	BTBD19	792	45275275	45272450	45275700	7.24194	0.031	NoData
ENSG00000222009	ENST00000475105	chr1	1	45276332	45279122	BTBD19	-1057	45275275	45272450	45275700	7.24194	0.031	NoData
ENSG00000222009	ENST00000489976	chr1	1	45278846	45279522	BTBD19	79	45278925	45277450	45279700	10.9261	0.006	NoData
ENSG00000222009	ENST00000464114	chr1	1	45279170	45279771	BTBD19	-245	45278925	45277450	45279700	10.9261	0.006	NoData
ENSG00000222009	ENST00000464114	chr1	1	45279170	45279771	BTBD19	1105	45280275	45279800	45280800	7.653	0.031	NoData
ENSG00000117425	ENST00000447098	chr1	-1	45285516	45308616	PTCH2	3841	45304775	45304400	45305500	6.54572	0.054	NoChange
ENSG00000202444	ENST00000365574	chr1	-1	45285555	45285669	RNU5E-6P	1094	45284575	45284200	45284950	6.92359	0.038	NoData
ENSG00000117425	ENST00000372192	chr1	-1	45287605	45308735	PTCH2	-590	45309325	45308600	45309700	7.76014	0.022	NoChange
ENSG00000226499	ENST00000447970	chr1	-1	45309593	45309754		429	45309325	45308600	45309700	7.76014	0.022	NoChange
ENSG00000070785	ENST00000360403	chr1	-1	45316450	45452282	EIF2B3	-43	45452325	45451600	45452950	6.91729	0.038	NoChange
ENSG00000229815	ENST00000428976	chr1	1	45424229	45425067	CCNB1IP1P1	2046	45426275	45425800	45426650	6.38005	0.054	NoData
ENSG00000232369	ENST00000411837	chr1	-1	45453906	45454397		2072	45452325	45451600	45452950	6.91729	0.038	NoData
ENSG00000126107	ENST00000372172	chr1	-1	45468212	45477001	HECTD3	976	45476025	45475100	45477100	6.119	0.054	NoChange
ENSG00000126107	ENST00000372168	chr1	-1	45468212	45474223	HECTD3	-1802	45476025	45475100	45477100	6.119	0.054	NoChange
ENSG00000126088	ENST00000469548	chr1	1	45478363	45480481	UROD	12	45478375	45477900	45478900	6.2183	0.054	NoChange
ENSG00000126088	ENST00000486699	chr1	1	45478458	45480481	UROD	-83	45478375	45477900	45478900	6.2183	0.054	NoChange
ENSG00000162415	ENST00000464588	chr1	-1	45553747	45771881	ZSWIM5	2456	45769425	45768700	45770200	7.13463	0.031	NoData
ENSG00000186603	ENST00000334815	chr1	1	45792545	45794347	HPDL	-20	45792525	45792000	45793950	8.79543	0.014	NoChange
ENSG00000132781	ENST00000372100	chr1	-1	45794915	45805787	MUTYH	12	45805775	45804550	45806500	6.58687	0.038	NoChange
ENSG00000132781	ENST00000474703	chr1	-1	45798725	45805763	MUTYH	-12	45805775	45804550	45806500	6.58687	0.038	NoData
ENSG00000132763	ENST00000477188	chr1	1	45975105	45976177	MMACHC	270	45975375	45974700	45976000	7.02152	0.038	NoData
ENSG00000117450	ENST00000262746	chr1	-1	45976708	45987609	PRDX1	34	45987575	45987050	45988100	7.42622	0.031	NoData
ENSG00000117450	ENST00000372079	chr1	-1	45976723	45987526	PRDX1	1151	45986375	45985850	45986900	7.05384	0.038	NoData
ENSG00000117450	ENST00000424390	chr1	-1	45980179	45988719	PRDX1	-2906	45991625	45991300	45992000	6.37128	0.054	NoData
ENSG00000117450	ENST00000483583	chr1	-1	45981326	45987539	PRDX1	-36	45987575	45987050	45988100	7.42622	0.031	NoData
ENSG00000234379	ENST00000446155	chr1	1	45996599	45997811	HMGB1P48	-4974	45991625	45991300	45992000	6.37128	0.054	NoData
ENSG00000117448	ENST00000476957	chr1	1	46016526	46034296	AKR1A1	99	46016625	46016150	46017050	6.6853	0.038	NoData
ENSG00000117448	ENST00000481885	chr1	1	46016739	46033697	AKR1A1	-114	46016625	46016150	46017050	6.6853	0.038	NoData
ENSG00000132780	ENST00000351223	chr1	1	46049737	46083919	NASP	38	46049775	46049100	46050900	8.36481	0.015	NoData
ENSG00000159588	ENST00000479529	chr1	-1	46086025	46089729	CCDC17	-1246	46090975	46090650	46091700	8.48355	0.015	NoData
ENSG00000159592	ENST00000355105	chr1	-1	46092978	46152302	GPBP1L1	-23	46152325	46151450	46152900	6.23308	0.054	NoChange
ENSG00000159592	ENST00000467032	chr1	-1	46093629	46095387	GPBP1L1	4412	46090975	46090650	46091700	8.48355	0.015	NoData
ENSG00000159592	ENST00000480083	chr1	-1	46126221	46152325	GPBP1L1	0	46152325	46151450	46152900	6.23308	0.054	NoData
ENSG00000236111	ENST00000463059	chr1	1	46246949	46247629		-3624	46243325	46243050	46243650	6.14665	0.054	NoChange
ENSG00000086015	ENST00000372008	chr1	1	46379260	46501795	MAST2	-3835	46375425	46374900	46375800	6.48698	0.054	NoData
ENSG00000086015	ENST00000477968	chr1	1	46494837	46496174	MAST2	1388	46496225	46495600	46496600	6.27577	0.054	NoData
ENSG00000086015	ENST00000492813	chr1	1	46499540	46500092	MAST2	-3315	46496225	46495600	46496600	6.27577	0.054	NoChange
ENSG00000117461	ENST00000372006	chr1	-1	46505812	46598466	PIK3R3	91	46598375	46597600	46599600	10.6369	0.006	NoChange
ENSG00000117461	ENST00000262741	chr1	-1	46505812	46598314	PIK3R3	-61	46598375	46597600	46599600	10.6369	0.006	NoChange
ENSG00000117461	ENST00000540385	chr1	-1	46509333	46642160	PIK3R3	-3165	46645325	46644850	46645750	6.30294	0.054	NoData
ENSG00000117472	ENST00000486237	chr1	1	46646204	46651522	TSPAN1	-879	46645325	46644850	46645750	6.30294	0.054	NoChange
ENSG00000117472	ENST00000470318	chr1	1	46650539	46651414	TSPAN1	2736	46653275	46652250	46653800	6.33871	0.054	NoChange
ENSG00000085998	ENST00000371992	chr1	-1	46654355	46685977	POMGNT1	-1498	46687475	46687150	46688150	7.23868	0.031	NoChange
ENSG00000085998	ENST00000475642	chr1	-1	46654356	46655239	POMGNT1	1964	46653275	46652250	46653800	6.33871	0.054	NoChange
ENSG00000085998	ENST00000485714	chr1	-1	46655789	46659472	POMGNT1	797	46658675	46658300	46659350	7.5837	0.031	NoChange
ENSG00000085998	ENST00000463030	chr1	-1	46657288	46658013	POMGNT1	-662	46658675	46658300	46659350	7.5837	0.031	NoData
ENSG00000085999	ENST00000463715	chr1	1	46713360	46727030	RAD54L	-135	46713225	46712500	46714000	6.81775	0.038	NoData
ENSG00000132128	ENST00000498402	chr1	-1	46749839	46768946	LRRC41	821	46768125	46767000	46769200	11.1217	0.006	NoData
ENSG00000132128	ENST00000469150	chr1	-1	46762414	46766452	LRRC41	-1673	46768125	46767000	46769200	11.1217	0.006	NoData
ENSG00000173660	ENST00000460947	chr1	1	46775593	46782448	UQCRH	4432	46780025	46779650	46780400	6.52585	0.054	NoChange
ENSG00000117481	ENST00000474844	chr1	1	46805849	46827863	NSUN4	-3824	46802025	46801650	46802500	7.74306	0.022	NoChange
ENSG00000117481	ENST00000498008	chr1	1	46807508	46827864	NSUN4	367	46807875	46807550	46809450	6.57228	0.054	NoChange
ENSG00000117481	ENST00000495427	chr1	1	46809065	46827862	NSUN4	-1190	46807875	46807550	46809450	6.57228	0.054	NoChange
ENSG00000225779	ENST00000457027	chr1	1	46836258	46836627		867	46837125	46836700	46837650	8.34014	0.015	NoData
ENSG00000117480	ENST00000493735	chr1	1	46860043	46874870	FAAH	432	46860475	46860000	46860900	6.12395	0.054	NoChange
ENSG00000117480	ENST00000484697	chr1	1	46871395	46879520	FAAH	-3370	46868025	46867400	46869500	6.52412	0.054	NoData
ENSG00000117480	ENST00000489366	chr1	1	46871710	46874960	FAAH	1265	46872975	46871650	46873300	6.54572	0.054	NoData
ENSG00000117480	ENST00000493636	chr1	1	46875724	46877323	FAAH	-2749	46872975	46871650	46873300	6.54572	0.054	NoData
ENSG00000117480	ENST00000493636	chr1	1	46875724	46877323	FAAH	2201	46877925	46877500	46878400	7.653	0.031	NoData
ENSG00000117480	ENST00000493636	chr1	1	46875724	46877323	FAAH	651	46876375	46875750	46876700	6.30951	0.054	NoData
ENSG00000224863	ENST00000416581	chr1	-1	46912345	46915376		-3999	46919375	46919000	46919750	6.12828	0.054	NoData
ENSG00000224863	ENST00000416581	chr1	-1	46912345	46915376		801	46914575	46914200	46914950	6.13647	0.054	NoData
ENSG00000225667	ENST00000455247	chr1	1	46921495	46948147	LINC00505	-2120	46919375	46919000	46919750	6.12828	0.054	NoData
ENSG00000216144	ENST00000401325	chr1	-1	47006016	47006106		-2469	47008575	47008150	47009250	8.42141	0.015	NoData
ENSG00000162456	ENST00000294445	chr1	-1	47011316	47015684	KNCN	-941	47016625	47016250	47017050	6.40723	0.054	NoData
ENSG00000162456	ENST00000524908	chr1	-1	47013021	47015405	KNCN	2130	47013275	47012850	47013750	7.5837	0.031	NoData
ENSG00000162456	ENST00000396314	chr1	-1	47013100	47016887	KNCN	262	47016625	47016250	47017050	6.40723	0.054	NoData
ENSG00000079277	ENST00000341183	chr1	-1	47023091	47069966	MKNK1	-3809	47073775	47073450	47074350	6.47937	0.054	NoChange
ENSG00000079277	ENST00000529170	chr1	-1	47042256	47069927	MKNK1	2	47069925	47069400	47070500	8.40057	0.015	NoData
ENSG00000079277	ENST00000525888	chr1	-1	47050219	47069918	MKNK1	-7	47069925	47069400	47070500	8.40057	0.015	NoData
ENSG00000159658	ENST00000544071	chr1	-1	47124366	47184824	KIAA0494	-1	47184825	47183450	47185450	6.2223	0.054	NoData
ENSG00000186118	ENST00000564071	chr1	1	47134527	47138923	ATPAF1-AS1	2448	47136975	47136550	47137600	6.29054	0.054	NoData
ENSG00000186118	ENST00000569393	chr1	1	47137445	47139249	ATPAF1-AS1	-470	47136975	47136550	47137600	6.29054	0.054	NoData
ENSG00000142973	ENST00000468637	chr1	1	47276775	47282853	CYP4B1	2800	47279575	47278800	47280200	7.0303	0.038	NoChange
ENSG00000142973	ENST00000481248	chr1	1	47280746	47283029	CYP4B1	-1171	47279575	47278800	47280200	7.0303	0.038	NoData
ENSG00000225506	ENST00000444042	chr1	-1	47562325	47644943	CYP4A22-AS1	-182	47645125	47644350	47646200	6.4677	0.054	NoData
ENSG00000162366	ENST00000489919	chr1	-1	47649265	47655679	PDZK1IP1	2204	47653475	47652700	47654200	9.25081	0.014	NoChange
ENSG00000162366	ENST00000491793	chr1	-1	47649272	47651016	PDZK1IP1	-2459	47653475	47652700	47654200	9.25081	0.014	NoChange
ENSG00000162366	ENST00000491793	chr1	-1	47649272	47651016	PDZK1IP1	941	47650075	47648900	47651100	9.97451	0.011	NoChange
ENSG00000162367	ENST00000464796	chr1	-1	47689744	47697892	TAL1	-3333	47701225	47700950	47701650	6.2	0.054	NoData
ENSG00000123473	ENST00000447475	chr1	-1	47726091	47779819	STIL	-6	47779825	47779300	47780450	7.39335	0.031	NoData
ENSG00000186564	ENST00000334793	chr1	1	47901689	47906363	FOXD2	736	47902425	47902100	47902750	6.28367	0.054	NoChange
ENSG00000186564	ENST00000334793	chr1	1	47901689	47906363	FOXD2	1636	47903325	47902850	47904450	10.2934	0.008	NoChange
ENSG00000227947	ENST00000454285	chr1	1	48154135	48169055		1340	48155475	48155200	48155800	6.37381	0.054	NoData
ENSG00000227947	ENST00000454285	chr1	1	48154135	48169055		-3310	48150825	48150450	48151400	6.11203	0.054	NoData
ENSG00000117834	ENST00000527929	chr1	1	48694752	48697250	SLC5A9	1123	48695875	48695450	48696350	6.65856	0.038	NoData
ENSG00000185104	ENST00000396153	chr1	-1	50905150	51425935	FAF1	-40	51425975	51425350	51426350	6.62789	0.038	NoChange
ENSG00000123080	ENST00000262662	chr1	1	51426417	51440305	CDKN2C	-442	51425975	51425350	51426350	6.62789	0.038	NoChange
ENSG00000123080	ENST00000396148	chr1	1	51434367	51440305	CDKN2C	-392	51433975	51433400	51434650	10.222	0.008	NoChange
ENSG00000204006	ENST00000371759	chr1	1	51567906	51613752	C1orf185	-981	51566925	51566550	51567250	7.16674	0.031	NoData
ENSG00000213478	ENST00000440986	chr1	-1	51623460	51624143	CFL1P2	618	51623525	51623050	51624000	7.48066	0.031	NoData
ENSG00000123091	ENST00000494873	chr1	1	51702011	51737234	RNF11	464	51702475	51701650	51703050	7.36589	0.031	NoChange
ENSG00000233406	ENST00000480705	chr1	-1	51716275	51717144		-131	51717275	51716600	51717650	6.13647	0.054	NoData
ENSG00000085831	ENST00000447632	chr1	-1	51752930	51787882	TTC39A	157	51787725	51787350	51788050	7.48066	0.031	NoChange
ENSG00000085831	ENST00000447632	chr1	-1	51752930	51787882	TTC39A	3957	51783925	51783450	51784350	8.32688	0.015	NoChange
ENSG00000085831	ENST00000534098	chr1	-1	51753658	51763632	TTC39A	907	51762725	51761400	51763550	10.2678	0.008	NoData
ENSG00000085831	ENST00000525906	chr1	-1	51755764	51762532	TTC39A	-193	51762725	51761400	51763550	10.2678	0.008	NoData
ENSG00000085831	ENST00000422925	chr1	-1	51768756	51791648	TTC39A	-677	51792325	51791900	51792900	6.55632	0.054	NoData
ENSG00000085831	ENST00000527205	chr1	-1	51776929	51810788	TTC39A	563	51810225	51809750	51811500	7.16954	0.031	NoData
ENSG00000261664	ENST00000564479	chr1	1	51795326	51800996		-3001	51792325	51791900	51792900	6.55632	0.054	NoData
ENSG00000085832	ENST00000464478	chr1	-1	51924068	51930998	EPS15	-1027	51932025	51931650	51932550	6.30951	0.054	NoData
ENSG00000227742	ENST00000431943	chr1	-1	52027538	52060569	CALR4P	-456	52061025	52060750	52061300	6.12395	0.054	NoData
ENSG00000117859	ENST00000489990	chr1	1	52082786	52242584	OSBPL9	339	52083125	52082550	52083550	6.8103	0.038	NoData
ENSG00000117859	ENST00000530544	chr1	1	52135223	52253638	OSBPL9	-3598	52131625	52131350	52132100	6.97668	0.038	NoData
ENSG00000169213	ENST00000371655	chr1	-1	52373628	52456436	RAB3B	-3889	52460325	52460000	52461050	6.27577	0.054	NoChange
ENSG00000134717	ENST00000533836	chr1	1	52522004	52549172	BTF3L4	71	52522075	52521550	52522600	11.3079	0.006	NoData
ENSG00000224255	ENST00000429744	chr1	1	52645518	52646221		3907	52649425	52649000	52649800	6.2	0.054	Down	2.37	0.00438916	0.0354063
ENSG00000224255	ENST00000429744	chr1	1	52645518	52646221		-2743	52642775	52642200	52643100	6.12395	0.054	Down	2.37	0.00438916	0.0354063
ENSG00000154222	ENST00000371586	chr1	-1	52816269	52831865	CC2D1B	-110	52831975	52830950	52832550	7.14339	0.031	NoData
ENSG00000224680	ENST00000497678	chr1	1	52834347	52834911	PLA2G12AP1	-2372	52831975	52830950	52832550	7.14339	0.031	NoChange
ENSG00000134744	ENST00000257177	chr1	-1	52888947	53018654	ZCCHC11	129	53018525	53017950	53019950	10.2318	0.008	NoData
ENSG00000134744	ENST00000371541	chr1	-1	52927850	52991602	ZCCHC11	2877	52988725	52988200	52989400	7.77317	0.022	NoData
ENSG00000162377	ENST00000371538	chr1	-1	53152508	53164038	SELRC1	113	53163925	53163200	53164300	7.85913	0.022	NoChange
ENSG00000162377	ENST00000486918	chr1	-1	53153234	53163740	SELRC1	-185	53163925	53163200	53164300	7.85913	0.022	NoChange
ENSG00000203995	ENST00000371532	chr1	1	53308183	53360670	ZYG11A	-3308	53304875	53304300	53305150	6.12828	0.054	NoData
ENSG00000203995	ENST00000371528	chr1	1	53308408	53360670	ZYG11A	2867	53311275	53310950	53311700	6.5707	0.054	NoData
ENSG00000203995	ENST00000371528	chr1	1	53308408	53360670	ZYG11A	867	53309275	53308850	53309900	8.65278	0.014	NoData
ENSG00000121310	ENST00000498544	chr1	-1	53361911	53370844	ECHDC2	-1431	53372275	53371950	53372900	6.73257	0.038	NoData
ENSG00000121310	ENST00000486170	chr1	-1	53364896	53372773	ECHDC2	498	53372275	53371950	53372900	6.73257	0.038	NoData
ENSG00000116171	ENST00000528809	chr1	1	53393052	53442384	SCP2	23	53393075	53392500	53393600	7.43179	0.031	NoData
ENSG00000232993	ENST00000447867	chr1	-1	53535610	53551174		-4501	53555675	53555150	53556400	6.74238	0.038	NoData
ENSG00000174348	ENST00000471210	chr1	1	53536581	53539426	PODN	-3456	53533125	53532550	53533600	6.97166	0.038	NoChange
ENSG00000227644	ENST00000438361	chr1	-1	53538782	53539062	HIGD1AP11	-3813	53542875	53542400	53543400	8.22976	0.015	NoData
ENSG00000227644	ENST00000438361	chr1	-1	53538782	53539062	HIGD1AP11	-1263	53540325	53539900	53541700	7.40268	0.031	NoData
ENSG00000174348	ENST00000471285	chr1	1	53544283	53547766	PODN	-1408	53542875	53542400	53543400	8.22976	0.015	NoChange
ENSG00000174348	ENST00000471285	chr1	1	53544283	53547766	PODN	-3958	53540325	53539900	53541700	7.40268	0.031	NoChange
ENSG00000162383	ENST00000371494	chr1	-1	53552855	53608249	SLC1A7	224	53608025	53607550	53608500	6.52412	0.054	Up	1.52	0.0454143	0.209297
ENSG00000162383	ENST00000488036	chr1	-1	53552856	53556654	SLC1A7	979	53555675	53555150	53556400	6.74238	0.038	NoData
ENSG00000162383	ENST00000371491	chr1	-1	53573600	53608289	SLC1A7	-3386	53611675	53611250	53612300	6.14039	0.054	NoData
ENSG00000162384	ENST00000483739	chr1	-1	53679809	53685592	C1orf123	-533	53686125	53685700	53686800	6.62116	0.038	NoChange
ENSG00000162384	ENST00000470385	chr1	-1	53680047	53686264	C1orf123	139	53686125	53685700	53686800	6.62116	0.038	NoChange
ENSG00000259818	ENST00000569869	chr1	1	53686335	53689925		4840	53691175	53690200	53691550	6.74238	0.038	NoData
ENSG00000162385	ENST00000371470	chr1	-1	53692564	53704282	MAGOH	7	53704275	53703850	53704950	7.46042	0.031	NoChange
ENSG00000162385	ENST00000371466	chr1	-1	53692598	53704171	MAGOH	1146	53703025	53702500	53703550	7.4899	0.031	NoData
ENSG00000162385	ENST00000495868	chr1	-1	53692603	53699611	MAGOH	-3414	53703025	53702500	53703550	7.4899	0.031	NoData
ENSG00000162385	ENST00000462941	chr1	-1	53698794	53704180	MAGOH	-95	53704275	53703850	53704950	7.46042	0.031	NoData
ENSG00000157193	ENST00000465675	chr1	-1	53712240	53793071	LRP8	1096	53791975	53791300	53793350	8.25387	0.015	Down	3.37	0.000809707	0.0127004
ENSG00000225675	ENST00000445039	chr1	1	53793921	53802890		204	53794125	53793450	53795250	6.30803	0.054	NoData
ENSG00000230138	ENST00000449958	chr1	-1	53832340	53833917		-808	53834725	53834150	53835400	7.40268	0.031	NoData
ENSG00000236253	ENST00000563752	chr1	-1	53878821	53905648	SLC25A3P1	223	53905425	53904950	53905800	7.376	0.031	NoData
ENSG00000236253	ENST00000566461	chr1	-1	53878835	53883338	SLC25A3P1	3863	53879475	53878900	53879950	7.24516	0.031	NoData
ENSG00000236253	ENST00000569142	chr1	-1	53904043	53905693	SLC25A3P1	-3832	53909525	53909100	53909950	6.2	0.054	NoData
ENSG00000236253	ENST00000562700	chr1	-1	53904384	53905242	SLC25A3P1	-183	53905425	53904950	53905800	7.376	0.031	NoData
ENSG00000143006	ENST00000463126	chr1	1	53925649	53930352	DMRTB1	1526	53927175	53926800	53927600	7.57444	0.031	NoData
ENSG00000174332	ENST00000312233	chr1	-1	53971910	54199877	GLIS1	4752	54195125	54194800	54195450	6.27577	0.054	NoData
ENSG00000174332	ENST00000312233	chr1	-1	53971910	54199877	GLIS1	-4548	54204425	54203800	54206100	8.48355	0.015	NoData
ENSG00000239007	ENST00000459222	chr1	-1	54154422	54154485		2010	54152475	54151900	54152800	7.4899	0.031	NoData
ENSG00000058804	ENST00000234725	chr1	-1	54233563	54303969	TMEM48	-56	54304025	54303550	54304600	8.01505	0.022	Down	1.59	0.00411855	0.0341738
ENSG00000243411	ENST00000481548	chr1	1	54275947	54276056		-3122	54272825	54272350	54273200	8.07068	0.022	NoData
ENSG00000058804	ENST00000480952	chr1	-1	54284643	54304136	TMEM48	111	54304025	54303550	54304600	8.01505	0.022	NoData
ENSG00000081870	ENST00000488884	chr1	-1	54405356	54411275	HSPB11	350	54410925	54410550	54413000	6.91488	0.038	NoData
ENSG00000116212	ENST00000477905	chr1	1	54427626	54433406	LRRC42	3549	54431175	54430800	54431750	6.29054	0.054	NoData
ENSG00000116209	ENST00000371338	chr1	-1	54497690	54518874	TMEM59	-151	54519025	54517900	54519850	6.40754	0.054	NoData
ENSG00000116209	ENST00000452421	chr1	-1	54502275	54519078	TMEM59	53	54519025	54517900	54519850	6.40754	0.054	NoData
ENSG00000231581	ENST00000422758	chr1	-1	54690181	54691156		4081	54687075	54686300	54687550	6.30951	0.054	NoData
ENSG00000231581	ENST00000422758	chr1	-1	54690181	54691156		-3119	54694275	54693850	54694650	6.47937	0.054	NoData
ENSG00000157216	ENST00000528930	chr1	-1	54692190	54694507	SSBP3	232	54694275	54693850	54694650	6.47937	0.054	NoChange
ENSG00000157216	ENST00000528930	chr1	-1	54692190	54694507	SSBP3	-818	54695325	54694900	54695900	10.9251	0.006	NoChange
ENSG00000157216	ENST00000417664	chr1	-1	54692305	54871177	SSBP3	202	54870975	54870050	54871650	6.57012	0.054	NoChange
ENSG00000157216	ENST00000533946	chr1	-1	54692320	54870306	SSBP3	-669	54870975	54870050	54871650	6.57012	0.054	NoChange
ENSG00000157216	ENST00000426150	chr1	-1	54693928	54791112	SSBP3	-763	54791875	54791500	54792450	6.85974	0.038	NoData
ENSG00000157216	ENST00000426150	chr1	-1	54693928	54791112	SSBP3	4787	54786325	54785650	54786700	6.39363	0.054	NoData
ENSG00000157216	ENST00000444533	chr1	-1	54704662	54717533	SSBP3	-1792	54719325	54718750	54719750	6.2223	0.054	NoData
ENSG00000157216	ENST00000420121	chr1	-1	54704769	54722939	SSBP3	3614	54719325	54718750	54719750	6.2223	0.054	NoData
ENSG00000157216	ENST00000420121	chr1	-1	54704769	54722939	SSBP3	-3536	54726475	54725800	54726850	6.12828	0.054	NoData
ENSG00000157216	ENST00000420121	chr1	-1	54704769	54722939	SSBP3	-1936	54724875	54724550	54725600	7.02139	0.038	NoData
ENSG00000157216	ENST00000533209	chr1	-1	54708862	54792145	SSBP3	270	54791875	54791500	54792450	6.85974	0.038	NoData
ENSG00000157216	ENST00000525990	chr1	-1	54708910	54879152	SSBP3	-1423	54880575	54880000	54880900	6.93277	0.038	NoData
ENSG00000157216	ENST00000528787	chr1	-1	54708945	54801554	SSBP3	3179	54798375	54797850	54799200	6.92666	0.038	NoData
ENSG00000157216	ENST00000448572	chr1	-1	54878381	54879139	SSBP3	1664	54877475	54877000	54877800	6.47937	0.054	NoData
ENSG00000232245	ENST00000447150	chr1	1	54881929	54886533		-1354	54880575	54880000	54880900	6.93277	0.038	NoData
ENSG00000252646	ENST00000516837	chr1	1	54991059	54991126		2416	54993475	54993050	54993950	6.12828	0.054	NoData
ENSG00000162390	ENST00000479837	chr1	1	55062937	55065331	ACOT11	-3212	55059725	55059200	55060600	7.57444	0.031	NoData
ENSG00000162390	ENST00000479837	chr1	1	55062937	55065331	ACOT11	4088	55067025	55066650	55068100	6.97668	0.038	NoData
ENSG00000162390	ENST00000479837	chr1	1	55062937	55065331	ACOT11	2188	55065125	55064600	55065450	6.13647	0.054	NoData
ENSG00000162390	ENST00000492752	chr1	1	55067804	55075084	ACOT11	-2679	55065125	55064600	55065450	6.13647	0.054	NoData
ENSG00000162390	ENST00000492752	chr1	1	55067804	55075084	ACOT11	-779	55067025	55066650	55068100	6.97668	0.038	NoData
ENSG00000162390	ENST00000492752	chr1	1	55067804	55075084	ACOT11	2371	55070175	55069850	55070450	6.92666	0.038	NoData
ENSG00000240289	ENST00000451902	chr1	1	55074863	55075796		-4688	55070175	55069850	55070450	6.92666	0.038	NoData
ENSG00000184313	ENST00000493533	chr1	1	55151938	55161455	HEATR8	1737	55153675	55153300	55154100	6.14665	0.054	NoData
ENSG00000184313	ENST00000460155	chr1	1	55164969	55207904	HEATR8	256	55165225	55164800	55165650	6.65856	0.038	NoChange
ENSG00000243725	ENST00000371284	chr1	1	55181541	55207980	TTC4	84	55181625	55180900	55182050	6.48669	0.054	NoChange
ENSG00000243725	ENST00000486091	chr1	1	55202362	55207980	TTC4	-387	55201975	55201500	55202350	6.74238	0.038	NoChange
ENSG00000162398	ENST00000371273	chr1	1	55271775	55307925	C1orf177	2650	55274425	55274000	55274800	7.40268	0.031	NoData
ENSG00000143001	ENST00000371268	chr1	1	55446465	55457966	TMEM61	1610	55448075	55445550	55448550	8.77637	0.014	NoData
ENSG00000169174	ENST00000490692	chr1	1	55516607	55530523	PCSK9	-4482	55512125	55511750	55512600	6.39363	0.054	NoChange
ENSG00000162402	ENST00000294383	chr1	-1	55532032	55681039	USP24	-286	55681325	55680100	55682000	9.07672	0.014	NoData
ENSG00000231090	ENST00000451250	chr1	1	55683534	55699850		-2209	55681325	55680100	55682000	9.07672	0.014	NoData
ENSG00000162407	ENST00000371250	chr1	-1	56960419	57045241	PPAP2B	166	57045075	57043750	57045700	8.08086	0.022	NoData
ENSG00000162407	ENST00000472957	chr1	-1	56961948	56982678	PPAP2B	-3997	56986675	56986050	56987100	6.41572	0.054	Down	3.6	8.32595e-05	0.00460254
ENSG00000162600	ENST00000456980	chr1	-1	58999659	59012378	OMA1	103	59012275	59011800	59012850	6.42226	0.054	NoChange
ENSG00000184292	ENST00000371225	chr1	-1	59041099	59043166	TACSTD2	-1559	59044725	59044200	59045050	7.48066	0.031	NoChange
ENSG00000162601	ENST00000483003	chr1	-1	59155860	59165744	MYSM1	19	59165725	59165150	59166550	8.65384	0.014	NoData
ENSG00000177606	ENST00000371222	chr1	-1	59246465	59249785	JUN	-290	59250075	59247600	59251350	7.70415	0.022	NoChange
ENSG00000234807	ENST00000544621	chr1	1	59250823	59365384		-748	59250075	59247600	59251350	7.70415	0.022	NoData
ENSG00000231740	ENST00000424592	chr1	-1	59304120	59316926		2101	59314825	59314200	59315200	6.07754	0.074	NoData
ENSG00000241042	ENST00000422198	chr1	-1	59520069	59521721		-1404	59523125	59522800	59523550	6.5707	0.054	NoData
ENSG00000237352	ENST00000449812	chr1	-1	59522315	59553867		3892	59549975	59549300	59550400	7.72329	0.022	NoData
ENSG00000134709	ENST00000474695	chr1	1	60325955	60329540	HOOK1	-1280	60324675	60324350	60325000	7.02139	0.038	NoData
ENSG00000226476	ENST00000439156	chr1	-1	61005921	61106163		188	61105975	61105350	61106600	7.43344	0.031	NoData
ENSG00000162599	ENST00000476646	chr1	1	61519502	61798258	NFIA	-3627	61515875	61515500	61516950	6.28502	0.054	NoData
ENSG00000162599	ENST00000407417	chr1	1	61542946	61928459	NFIA	-171	61542775	61542450	61543200	6.12041	0.054	Down	2.34	8.47443e-05	0.0046152
ENSG00000162599	ENST00000371189	chr1	1	61547534	61928459	NFIA	91	61547625	61547200	61548200	6.47164	0.054	Down	2.34	8.47443e-05	0.0046152
ENSG00000162599	ENST00000403491	chr1	1	61547980	61928465	NFIA	-355	61547625	61547200	61548200	6.47164	0.054	Down	2.34	8.47443e-05	0.0046152
ENSG00000162604	ENST00000472357	chr1	-1	62146720	62149529	TM2D1	-4846	62154375	62154100	62154750	6.52585	0.054	NoData
ENSG00000132849	ENST00000316485	chr1	1	62208149	62579922	INADL	-174	62207975	62207600	62209350	7.4899	0.031	NoData
ENSG00000132849	ENST00000472512	chr1	1	62586545	62594129	INADL	630	62587175	62586650	62588400	8.64211	0.014	NoChange
ENSG00000234088	ENST00000439294	chr1	1	62656194	62656598		1731	62657925	62657500	62658550	8.29645	0.015	NoData
ENSG00000240563	ENST00000498273	chr1	1	62660503	62678000	L1TD1	2622	62663125	62662800	62663500	6.37381	0.054	NoChange
ENSG00000240563	ENST00000498273	chr1	1	62660503	62678000	L1TD1	-2578	62657925	62657500	62658550	8.29645	0.015	NoChange
ENSG00000162607	ENST00000339950	chr1	1	62902326	62917475	USP1	249	62902575	62901450	62903400	8.40057	0.015	NoChange
ENSG00000235545	ENST00000453229	chr1	1	63154153	63176365		122	63154275	63153000	63154600	6.16721	0.054	NoData
ENSG00000125703	ENST00000540025	chr1	1	63249806	63339980	ATG4C	-881	63248925	63248250	63249500	7.44757	0.031	NoData
ENSG00000125703	ENST00000414558	chr1	1	63286854	63301200	ATG4C	3771	63290625	63290300	63291000	6.92666	0.038	NoData
ENSG00000224209	ENST00000447183	chr1	-1	63624754	63782901	LINC00466	326	63782575	63781850	63783200	8.10025	0.022	NoData
ENSG00000230798	ENST00000418244	chr1	-1	63786555	63788107		182	63787925	63787450	63788500	7.02599	0.038	NoData
ENSG00000230798	ENST00000426393	chr1	-1	63786555	63787200		-725	63787925	63787450	63788500	7.02599	0.038	NoData
ENSG00000088035	ENST00000371108	chr1	1	63833261	63904233	ALG6	-36	63833225	63832750	63834000	6.43546	0.054	Down	1.55	0.0485934	0.220046
ENSG00000088035	ENST00000487136	chr1	1	63833321	63867983	ALG6	2004	63835325	63834750	63835700	6.27169	0.054	NoData
ENSG00000088035	ENST00000263440	chr1	1	63836441	63902848	ALG6	-1116	63835325	63834750	63835700	6.27169	0.054	Down	1.55	0.0485934	0.220046
ENSG00000142856	ENST00000478138	chr1	-1	63955774	64059392	ITGB3BP	367	64059025	64058500	64060150	6.5503	0.054	NoData
ENSG00000203965	ENST00000493605	chr1	1	63999248	64000038	EFCAB7	-3923	63995325	63995050	63995700	6.17922	0.054	NoData
ENSG00000251720	ENST00000515911	chr1	-1	64002382	64002441		-1634	64004075	64003600	64004650	7.49568	0.031	NoData
ENSG00000079739	ENST00000371084	chr1	1	64058947	64125916	PGM1	78	64059025	64058500	64060150	6.5503	0.054	NoChange
ENSG00000185483	ENST00000544776	chr1	1	64240023	64644538	ROR1	752	64240775	64239300	64241300	7.96126	0.022	NoChange
ENSG00000185483	ENST00000482426	chr1	1	64240961	64606047	ROR1	-186	64240775	64239300	64241300	7.96126	0.022	NoData
ENSG00000158966	ENST00000371073	chr1	1	64936428	65158741	CACHD1	-653	64935775	64935250	64936200	6.15643	0.054	Up	2.73	0.0425508	0.199999
ENSG00000158966	ENST00000290039	chr1	1	64936475	65158741	CACHD1	300	64936775	64936250	64937550	7.14052	0.031	Up	2.73	0.0425508	0.199999
ENSG00000158966	ENST00000486580	chr1	1	65129883	65131823	CACHD1	-658	65129225	65128700	65129700	6.54572	0.054	NoData
ENSG00000162434	ENST00000342505	chr1	-1	65298912	65432187	JAK1	-288	65432475	65431900	65432900	6.11203	0.054	NoChange
ENSG00000162434	ENST00000481702	chr1	-1	65305179	65306941	JAK1	1566	65305375	65305100	65305750	6.2	0.054	NoData
ENSG00000226891	ENST00000415842	chr1	-1	65445260	65468159		-266	65468425	65467800	65468900	8.46681	0.015	NoData
ENSG00000162433	ENST00000474968	chr1	1	65614685	65692122	AK4	340	65615025	65613000	65615400	7.3991	0.031	NoChange
ENSG00000116675	ENST00000494710	chr1	1	65720145	65880959	DNAJC6	330	65720475	65719900	65720950	8.46295	0.015	NoChange
ENSG00000222624	ENST00000410692	chr1	1	65881499	65881689		4376	65885875	65885350	65886950	6.33363	0.054	NoData
ENSG00000116678	ENST00000344610	chr1	1	65886248	66091853	LEPR	-373	65885875	65885350	65886950	6.33363	0.054	NoChange
ENSG00000198160	ENST00000371012	chr1	1	67390650	67413923	MIER1	125	67390775	67389900	67391650	7.77509	0.022	NoData
ENSG00000198160	ENST00000401042	chr1	1	67395926	67452353	MIER1	-1	67395925	67395450	67396500	7.76521	0.022	NoData
ENSG00000116704	ENST00000235345	chr1	-1	67465015	67519782	SLC35D1	-43	67519825	67519200	67520200	6.55513	0.054	NoChange
ENSG00000116717	ENST00000484245	chr1	1	68151359	68152269	GADD45A	116	68151475	68150400	68152400	11.4049	0.006	NoData
ENSG00000116729	ENST00000533537	chr1	-1	68619200	68697370	WLS	295	68697075	68696550	68698700	8.94	0.014	NoData
ENSG00000221203	ENST00000408276	chr1	-1	68649201	68649293	MIR1262	-3432	68652725	68652350	68653250	6.13647	0.054	NoData
ENSG00000237622	ENST00000434209	chr1	-1	68841010	68841346	TCEB1P18	1971	68839375	68838950	68839650	6.65856	0.038	NoChange
ENSG00000024526	ENST00000525124	chr1	-1	68952624	68962765	DEPDC1	40	68962725	68962050	68963200	7.14895	0.031	NoData
ENSG00000234264	ENST00000428732	chr1	1	68962359	69004310		366	68962725	68962050	68963200	7.14895	0.031	NoData
ENSG00000116754	ENST00000463859	chr1	1	70703164	70716681	SRSF11	-739	70702425	70701900	70703100	11.6949	0.006	NoData
ENSG00000116754	ENST00000463859	chr1	1	70703164	70716681	SRSF11	4661	70707825	70707350	70708200	7.4899	0.031	NoData
ENSG00000116754	ENST00000460795	chr1	1	70712413	70716408	SRSF11	-4588	70707825	70707350	70708200	7.4899	0.031	NoData
ENSG00000118454	ENST00000490846	chr1	-1	70757829	70779473	ANKRD13C	-302	70779775	70779500	70780150	6.17922	0.054	NoData
ENSG00000118454	ENST00000490846	chr1	-1	70757829	70779473	ANKRD13C	4348	70775125	70774800	70775400	6.2	0.054	NoData
ENSG00000197568	ENST00000432224	chr1	1	70820635	70833703	HHLA3	1840	70822475	70822050	70822850	6.37128	0.054	NoData
ENSG00000226088	ENST00000413943	chr1	-1	70825245	70826120		3645	70822475	70822050	70822850	6.37128	0.054	NoData
ENSG00000116761	ENST00000411986	chr1	1	70876901	70905534	CTH	-26	70876875	70876400	70877300	6.18806	0.054	NoChange
ENSG00000172260	ENST00000357731	chr1	-1	71868625	72748417	NEGR1	142	72748275	72747800	72748750	7.54358	0.031	NoData
ENSG00000172260	ENST00000434200	chr1	-1	71873129	72748171	NEGR1	-104	72748275	72747800	72748750	7.54358	0.031	NoData
ENSG00000162623	ENST00000485401	chr1	1	75214325	75229673	TYW3	-1250	75213075	75212750	75213800	6.2	0.054	NoData
ENSG00000137968	ENST00000370859	chr1	-1	75667816	76076801	SLC44A5	-3924	76080725	76080400	76081000	6.30605	0.054	NoData
ENSG00000117054	ENST00000420607	chr1	1	76190465	76228494	ACADM	4960	76195425	76195000	76195900	6.35796	0.054	NoData
ENSG00000117054	ENST00000529059	chr1	1	76198201	76228630	ACADM	-2776	76195425	76195000	76195900	6.35796	0.054	NoData
ENSG00000117054	ENST00000481374	chr1	1	76216136	76229176	ACADM	4639	76220775	76220300	76221350	7.16954	0.031	NoData
ENSG00000142892	ENST00000370812	chr1	-1	77554675	77685111	PIGK	86	77685025	77684600	77685600	6.45453	0.054	Down	2.04	0.000111549	0.00519263
ENSG00000154027	ENST00000317704	chr1	1	77747743	77780745	AK5	432	77748175	77747500	77748650	10.8149	0.006	NoData
ENSG00000154027	ENST00000344720	chr1	1	77748287	78025647	AK5	-112	77748175	77747500	77748650	10.8149	0.006	Down	2.3	0.00946668	0.0626321
ENSG00000036549	ENST00000370798	chr1	-1	78030573	78149104	ZZZ3	-4321	78153425	78152400	78154100	9.77323	0.011	NoChange
ENSG00000036549	ENST00000414381	chr1	-1	78098931	78149059	ZZZ3	-16	78149075	78147950	78149600	9.76985	0.011	NoData
ENSG00000036549	ENST00000463166	chr1	-1	78098997	78149088	ZZZ3	13	78149075	78147950	78149600	9.76985	0.011	NoData
ENSG00000077254	ENST00000481579	chr1	-1	78161676	78194021	USP33	-1004	78195025	78194600	78195450	6.92359	0.038	NoChange
ENSG00000077254	ENST00000472462	chr1	-1	78177470	78180602	USP33	-273	78180875	78180450	78181400	7.02139	0.038	NoChange
ENSG00000077254	ENST00000498328	chr1	-1	78183225	78184397	USP33	3522	78180875	78180450	78181400	7.02139	0.038	NoData
ENSG00000077254	ENST00000524536	chr1	-1	78200042	78225374	USP33	149	78225225	78224500	78225850	10.3712	0.008	NoData
ENSG00000077254	ENST00000530709	chr1	-1	78205062	78225073	USP33	-152	78225225	78224500	78225850	10.3712	0.008	NoData
ENSG00000180488	ENST00000443751	chr1	1	78245334	78340825	FAM73A	141	78245475	78244800	78246050	8.58282	0.015	NoData
ENSG00000222849	ENST00000410917	chr1	1	78245589	78245684	RN5S21	-114	78245475	78244800	78246050	8.58282	0.015	NoData
ENSG00000235927	ENST00000421331	chr1	-1	78347033	78355224	NEXN-AS1	299	78354925	78353950	78355250	6.5057	0.054	NoData
ENSG00000162614	ENST00000401035	chr1	1	78354198	78399069	NEXN	-1223	78352975	78352350	78353600	8.66088	0.014	NoData
ENSG00000162614	ENST00000440324	chr1	1	78354347	78401604	NEXN	578	78354925	78353950	78355250	6.5057	0.054	NoData
ENSG00000137960	ENST00000370759	chr1	1	78511586	78604133	GIPC2	439	78512025	78511500	78512650	7.13856	0.031	NoChange
ENSG00000221683	ENST00000408756	chr1	1	79152745	79152845		-570	79152175	79151750	79152600	6.2	0.054	NoData
ENSG00000232676	ENST00000425922	chr1	1	79986765	79987888	ADH5P2	-4240	79982525	79981800	79982850	7.1718	0.031	NoData
ENSG00000117114	ENST00000394879	chr1	1	82266082	82458106	LPHN2	193	82266275	82265800	82268950	10.1907	0.008	NoChange
ENSG00000233008	ENST00000457273	chr1	-1	84267199	84326229		-346	84326575	84326200	84327050	6.93277	0.038	NoData
ENSG00000233008	ENST00000417565	chr1	-1	84297304	84326626		51	84326575	84326200	84327050	6.93277	0.038	NoData
ENSG00000137941	ENST00000474957	chr1	-1	84330711	84464833	TTLL7	-142	84464975	84464100	84465450	7.18999	0.031	NoData
ENSG00000137941	ENST00000485638	chr1	-1	84348696	84413309	TTLL7	1484	84411825	84411350	84412350	6.65856	0.038	NoData
ENSG00000142875	ENST00000370688	chr1	1	84543827	84671122	PRKACB	398	84544225	84542950	84544650	8.36849	0.015	NoData
ENSG00000117133	ENST00000370654	chr1	1	84944950	84963473	RPF1	225	84945175	84944600	84945600	8.09253	0.022	NoChange
ENSG00000174021	ENST00000370641	chr1	-1	84964012	84972248	GNG5	123	84972125	84971100	84972800	10.0933	0.011	Down	1.75	0.00155988	0.018311
ENSG00000122432	ENST00000431031	chr1	1	84972080	85014531	SPATA1	45	84972125	84971100	84972800	10.0933	0.011	NoData
ENSG00000117155	ENST00000476905	chr1	-1	85113024	85156440	SSX2IP	-35	85156475	85156100	85156900	6.22724	0.054	NoData
ENSG00000117155	ENST00000422026	chr1	-1	85131802	85156486	SSX2IP	11	85156475	85156100	85156900	6.22724	0.054	NoData
ENSG00000171517	ENST00000370611	chr1	-1	85279087	85358896	LPAR3	-229	85359125	85358600	85359500	7.33805	0.031	Down	2.46	0.0011379	0.0154051
ENSG00000097096	ENST00000341460	chr1	-1	85622556	85666729	SYDE2	-796	85667525	85666800	85667850	6.5503	0.054	NoChange
ENSG00000162642	ENST00000471115	chr1	-1	85717651	85725325	C1orf52	0	85725325	85724450	85725800	7.69018	0.022	NoData
ENSG00000162642	ENST00000344356	chr1	-1	85723126	85725316	C1orf52	-9	85725325	85724450	85725800	7.69018	0.022	NoData
ENSG00000142867	ENST00000394761	chr1	-1	85733307	85742139	BCL10	14	85742125	85741500	85742700	8.81717	0.014	Down	1.6	0.00452449	0.0361769
ENSG00000153904	ENST00000488557	chr1	-1	85947966	85961964	DDAH1	-2811	85964775	85964250	85965050	7.376	0.031	NoData
ENSG00000142871	ENST00000360431	chr1	1	86046453	86049386	CYR61	422	86046875	86045950	86047450	6.81775	0.038	Down	1.65	0.00642104	0.0464966
ENSG00000142871	ENST00000480413	chr1	1	86046883	86047782	CYR61	-8	86046875	86045950	86047450	6.81775	0.038	Down	1.65	0.00642104	0.0464966
ENSG00000097033	ENST00000535010	chr1	1	87170300	87209071	SH3GLB1	25	87170325	87169700	87171100	7.77009	0.022	NoChange
ENSG00000097033	ENST00000482504	chr1	1	87170578	87208951	SH3GLB1	-253	87170325	87169700	87171100	7.77009	0.022	NoChange
ENSG00000153936	ENST00000467438	chr1	1	87597658	87600278	HS2ST1	17	87597675	87597150	87598300	8.78809	0.014	NoData
ENSG00000221222	ENST00000408295	chr1	1	87616981	87617128		644	87617625	87616850	87618200	7.44606	0.031	NoData
ENSG00000221222	ENST00000408295	chr1	1	87616981	87617128		-2656	87614325	87613900	87614700	6.85974	0.038	NoData
ENSG00000143013	ENST00000495705	chr1	1	87794782	87805315	LMO4	2493	87797275	87796950	87797950	6.58724	0.038	NoData
ENSG00000143013	ENST00000370542	chr1	1	87797351	87811091	LMO4	-76	87797275	87796950	87797950	6.58724	0.038	NoChange
ENSG00000143013	ENST00000489303	chr1	1	87797464	87810698	LMO4	3211	87800675	87799900	87801400	6.60749	0.038	NoChange
ENSG00000237505	ENST00000425750	chr1	-1	89005986	89150635		110	89150525	89149400	89150950	7.9053	0.022	NoData
ENSG00000065243	ENST00000316005	chr1	1	89149905	89271951	PKN2	-1780	89148125	89147750	89148500	6.74238	0.038	NoData
ENSG00000065243	ENST00000370513	chr1	1	89150256	89299202	PKN2	269	89150525	89149400	89150950	7.9053	0.022	NoData
ENSG00000137947	ENST00000471471	chr1	-1	89329727	89357627	GTF2B	-4698	89362325	89362000	89362850	6.40723	0.054	NoData
ENSG00000137944	ENST00000370485	chr1	-1	89401542	89458287	CCBL2	-138	89458425	89457750	89458900	8.10275	0.015	NoChange
ENSG00000213516	ENST00000413769	chr1	-1	89449034	89458442	RBMXL1	17	89458425	89457750	89458900	8.10275	0.015	NoChange
ENSG00000162645	ENST00000370466	chr1	-1	89573683	89591797	GBP2	-2078	89593875	89593500	89594400	6.4845	0.054	NoChange
ENSG00000171492	ENST00000527156	chr1	1	90308982	90399187	LRRC8D	293	90309275	90308850	90309650	6.58724	0.038	NoData
ENSG00000171492	ENST00000441269	chr1	1	90312139	90399451	LRRC8D	-2864	90309275	90308850	90309650	6.58724	0.038	NoData
ENSG00000252797	ENST00000516988	chr1	-1	90453272	90453503		3028	90450475	90450100	90450750	6.2	0.054	NoData
ENSG00000228175	ENST00000380526	chr1	-1	90459152	90459880	GEMIN8P4	-745	90460625	90460200	90461350	8.09253	0.022	NoData
ENSG00000162664	ENST00000394583	chr1	1	90460671	90493785	ZNF326	-46	90460625	90460200	90461350	8.09253	0.022	NoData
ENSG00000143032	ENST00000370445	chr1	-1	91177159	91182794	BARHL2	-2381	91185175	91184850	91185800	6.27577	0.054	NoData
ENSG00000233593	ENST00000455680	chr1	-1	91295104	91301718		93	91301625	91300950	91302300	9.25081	0.014	NoData
ENSG00000233593	ENST00000435649	chr1	-1	91297082	91317175		50	91317125	91316400	91317450	6.43309	0.054	NoData
ENSG00000122482	ENST00000498303	chr1	-1	91406506	91487638	ZNF644	13	91487625	91486850	91487950	6.7241	0.038	NoData
ENSG00000122482	ENST00000495966	chr1	-1	91486005	91487612	ZNF644	-13	91487625	91486850	91487950	6.7241	0.038	NoData
ENSG00000162669	ENST00000455133	chr1	-1	91859730	91870292	HFM1	467	91869825	91869300	91870500	9.16804	0.014	NoData
ENSG00000069702	ENST00000212355	chr1	-1	92145902	92351787	TGFBR3	12	92351775	92351100	92352450	9.97474	0.011	NoChange
ENSG00000069702	ENST00000533370	chr1	-1	92329396	92351708	TGFBR3	-67	92351775	92351100	92352450	9.97474	0.011	NoData
ENSG00000233228	ENST00000420263	chr1	1	92531863	92533396	LPCAT2BP	2262	92534125	92533800	92534750	6.30951	0.054	NoData
ENSG00000189195	ENST00000540648	chr1	1	92546095	92613310	BTBD8	80	92546175	92545750	92546700	7.43179	0.031	NoData
ENSG00000203910	ENST00000370375	chr1	1	92683497	92711370	C1orf146	-122	92683375	92682850	92683900	6.83772	0.038	NoData
ENSG00000174842	ENST00000370360	chr1	-1	92711959	92764533	GLMN	8	92764525	92764050	92765250	7.56238	0.031	NoChange
ENSG00000122484	ENST00000370343	chr1	1	92764522	92853730	RPAP2	3	92764525	92764050	92765250	7.56238	0.031	NoChange
ENSG00000162676	ENST00000370332	chr1	-1	92940319	92949511	GFI1	3186	92946325	92945650	92947100	9.75129	0.011	NoData
ENSG00000162676	ENST00000427103	chr1	-1	92940319	92951628	GFI1	3	92951625	92947950	92951950	6.65856	0.038	NoData
ENSG00000162676	ENST00000483490	chr1	-1	92948547	92950239	GFI1	-1386	92951625	92947950	92951950	6.65856	0.038	NoData
ENSG00000229992	ENST00000441799	chr1	-1	93112605	93113187	HMGB3P9	-238	93113425	93113150	93113800	6.39363	0.054	NoData
ENSG00000252752	ENST00000516943	chr1	1	93475814	93475908		-2389	93473425	93472900	93473750	6.27577	0.054	NoData
ENSG00000117500	ENST00000370290	chr1	-1	93617415	93646073	TMED5	-102	93646175	93645250	93646900	7.56238	0.031	NoChange
ENSG00000122483	ENST00000448243	chr1	1	93646273	93651955	CCDC18	-98	93646175	93645250	93646900	7.56238	0.031	NoData
ENSG00000225297	ENST00000426104	chr1	-1	93665312	93665496		421	93665075	93664550	93665500	7.40268	0.031	NoData
ENSG00000137942	ENST00000370253	chr1	1	93913725	94020218	FNBP1L	950	93914675	93913250	93915050	7.46823	0.031	NoChange
ENSG00000137936	ENST00000260502	chr1	-1	94027348	94147385	BCAR3	10	94147375	94146150	94147750	7.035	0.038	NoChange
ENSG00000137936	ENST00000370243	chr1	-1	94027351	94146926	BCAR3	-449	94147375	94146150	94147750	7.035	0.038	NoChange
ENSG00000137936	ENST00000490377	chr1	-1	94054640	94055935	BCAR3	-1740	94057675	94057300	94058000	6.54572	0.054	NoData
ENSG00000224093	ENST00000431770	chr1	1	94057756	94060341		-81	94057675	94057300	94058000	6.54572	0.054	NoData
ENSG00000230439	ENST00000433544	chr1	-1	94218480	94241000		-4525	94245525	94245100	94246000	6.16256	0.054	NoData
ENSG00000260464	ENST00000565336	chr1	1	94312730	94314495		795	94313525	94313050	94313950	8.03962	0.022	NoData
ENSG00000198691	ENST00000536513	chr1	-1	94458738	94484228	ABCA4	553	94483675	94483300	94484300	7.16674	0.031	NoChange
ENSG00000137962	ENST00000260526	chr1	-1	94637307	94703121	ARHGAP29	246	94702875	94702550	94703500	7.77317	0.022	NoChange
ENSG00000117525	ENST00000370207	chr1	-1	94994866	95007193	F3	3018	95004175	95003650	95004500	6.12284	0.054	NoData
ENSG00000117525	ENST00000478217	chr1	-1	94998553	95001720	F3	-2455	95004175	95003650	95004500	6.12284	0.054	NoChange
ENSG00000224081	ENST00000442418	chr1	-1	95104017	95285652		227	95285425	95284900	95286000	6.53868	0.054	NoData
ENSG00000232857	ENST00000433311	chr1	-1	95116093	95116995		-4730	95121725	95121350	95122350	6.52585	0.054	NoData
ENSG00000224081	ENST00000456551	chr1	-1	95123481	95123806		2081	95121725	95121350	95122350	6.52585	0.054	NoData
ENSG00000224081	ENST00000432162	chr1	-1	95138453	95197901		-2874	95200775	95200400	95201050	7.16954	0.031	NoData
ENSG00000143036	ENST00000475883	chr1	1	95290050	95360609	SLC44A3	2225	95292275	95291900	95292650	6.13647	0.054	NoData
ENSG00000143036	ENST00000530397	chr1	1	95292995	95356760	SLC44A3	-720	95292275	95291900	95292650	6.13647	0.054	NoData
ENSG00000117519	ENST00000538964	chr1	-1	95362766	95392638	CNN3	213	95392425	95391800	95393550	6.33871	0.054	NoChange
ENSG00000117519	ENST00000415017	chr1	-1	95363608	95391357	CNN3	-1068	95392425	95391800	95393550	6.33871	0.054	NoChange
ENSG00000152078	ENST00000455656	chr1	1	95583479	95639401	TMEM56	46	95583525	95582550	95583950	6.27577	0.054	NoData
ENSG00000231992	ENST00000434207	chr1	1	95585703	95604110		-2178	95583525	95582550	95583950	6.27577	0.054	NoData
ENSG00000122481	ENST00000473397	chr1	1	95699824	95712776	RWDD3	201	95700025	95699050	95700350	6.43309	0.054	NoData
ENSG00000117569	ENST00000541987	chr1	1	97188273	97279026	PTBP2	3852	97192125	97191350	97192450	6.27577	0.054	NoChange
ENSG00000117569	ENST00000462433	chr1	1	97272367	97278484	PTBP2	-4892	97267475	97267150	97268100	7.00227	0.038	NoChange
ENSG00000231269	ENST00000424528	chr1	-1	98453556	98515161	MIR137HG	-4314	98519475	98518700	98520150	7.93787	0.022	NoData
ENSG00000162627	ENST00000370189	chr1	1	99127236	99226054	SNX7	-61	99127175	99126650	99127900	7.92715	0.022	NoData
ENSG00000232825	ENST00000425113	chr1	1	99469832	99614408		-107	99469725	99469400	99470050	6.12284	0.054	NoData
ENSG00000117600	ENST00000263178	chr1	1	99729848	99772111		277	99730125	99729750	99730550	7.4899	0.031	NoData
ENSG00000162688	ENST00000361915	chr1	1	100315640	100389576	AGL	35	100315675	100315200	100316250	6.8679	0.038	NoData
ENSG00000162688	ENST00000370163	chr1	1	100316045	100389576	AGL	-370	100315675	100315200	100316250	6.8679	0.038	NoData
ENSG00000117620	ENST00000427993	chr1	1	100435535	100488512	SLC35A3	40	100435575	100435150	100436250	6.6664	0.038	NoChange
ENSG00000117620	ENST00000533028	chr1	1	100435992	100492535	SLC35A3	-417	100435575	100435150	100436250	6.6664	0.038	NoData
ENSG00000212248	ENST00000390946	chr1	1	100444495	100444601		4580	100449075	100448500	100449450	7.40268	0.031	NoData
ENSG00000117620	ENST00000422078	chr1	1	100458599	100480897	SLC35A3	-3474	100455125	100454650	100455600	6.67117	0.038	NoChange
ENSG00000156875	ENST00000370152	chr1	1	100503653	100548933	HIAT1	72	100503725	100503350	100504400	7.0271	0.038	NoChange
ENSG00000156876	ENST00000535161	chr1	-1	100550677	100598444	SASS6	69	100598375	100597900	100599050	7.14339	0.031	NoData
ENSG00000079335	ENST00000544534	chr1	1	100818505	100983849	CDC14A	270	100818775	100817400	100819400	10.7738	0.006	NoData
ENSG00000079335	ENST00000544534	chr1	1	100818505	100983849	CDC14A	4270	100822775	100822450	100823450	6.12395	0.054	NoData
ENSG00000225938	ENST00000432195	chr1	-1	101701239	101702084		409	101701675	101701350	101702750	6.25008	0.054	NoData
ENSG00000170989	ENST00000475289	chr1	1	101703646	101704720	S1PR1	1979	101705625	101705200	101706400	7.81196	0.022	NoData
ENSG00000260940	ENST00000561748	chr1	1	101708714	101709305		-3089	101705625	101705200	101706400	7.81196	0.022	NoData
ENSG00000060718	ENST00000353414	chr1	-1	103342023	103574052	COL11A1	-323	103574375	103574000	103574750	6.40723	0.054	NoChange
ENSG00000060718	ENST00000447608	chr1	-1	103496457	103548415	COL11A1	-3710	103552125	103551500	103552600	7.47508	0.031	NoData
ENSG00000198890	ENST00000540389	chr1	1	107599326	107601290	PRMT6	849	107600175	107599150	107600800	7.55089	0.031	NoChange
ENSG00000162631	ENST00000370074	chr1	1	107682745	108024475	NTNG1	30	107682775	107682350	107684050	6.22822	0.054	NoData
ENSG00000162631	ENST00000370068	chr1	1	107683442	108025030	NTNG1	-667	107682775	107682350	107684050	6.22822	0.054	NoData
ENSG00000134215	ENST00000370056	chr1	-1	108113782	108507766	VAV3	-559	108508325	108507750	108508650	6.20626	0.054	NoChange
ENSG00000085491	ENST00000370041	chr1	-1	108677445	108735440	SLC25A24	165	108735275	108734800	108736000	6.99902	0.038	NoChange
ENSG00000196427	ENST00000370038	chr1	-1	108766327	108786383	NBPF4	1558	108784825	108784450	108785250	6.15643	0.054	NoData
ENSG00000238118	ENST00000415059	chr1	-1	108926358	108963917		-358	108964275	108963800	108964650	6.12395	0.054	NoData
ENSG00000116266	ENST00000483586	chr1	1	109289296	109299627	STXBP3	-21	109289275	109288850	109289900	6.4074	0.054	NoData
ENSG00000121957	ENST00000435987	chr1	1	109419603	109441346	GPSM2	122	109419725	109419100	109420300	9.92018	0.011	NoChange
ENSG00000121957	ENST00000435475	chr1	1	109419878	109439654	GPSM2	-153	109419725	109419100	109420300	9.92018	0.011	NoChange
ENSG00000121940	ENST00000369976	chr1	-1	109472561	109506072	CLCC1	147	109505925	109505200	109506450	8.32692	0.015	NoChange
ENSG00000085433	ENST00000530772	chr1	-1	109554149	109584169	WDR47	-306	109584475	109583800	109585250	7.22815	0.031	NoData
ENSG00000085433	ENST00000528747	chr1	-1	109556472	109584608	WDR47	133	109584475	109583800	109585250	7.22815	0.031	NoData
ENSG00000228054	ENST00000427731	chr1	1	109589448	109590105	RANP5	2877	109592325	109591850	109592650	6.17922	0.054	NoData
ENSG00000238881	ENST00000458748	chr1	1	109642815	109643234	SCARNA2	-40	109642775	109641450	109643550	6.53883	0.054	NoData
ENSG00000238881	ENST00000458748	chr1	1	109642815	109643234	SCARNA2	3710	109646525	109646200	109646950	6.5707	0.054	NoData
ENSG00000251484	ENST00000429752	chr1	-1	109646053	109647388		863	109646525	109646200	109646950	6.5707	0.054	NoData
ENSG00000179902	ENST00000369948	chr1	-1	109648573	109655377	C1orf194	-248	109655625	109654950	109655950	6.6584	0.038	NoData
ENSG00000116299	ENST00000533147	chr1	1	109656301	109704636	KIAA1324	-676	109655625	109654950	109655950	6.6584	0.038	NoData
ENSG00000031698	ENST00000369923	chr1	1	109756604	109780770	SARS	221	109756825	109756350	109757300	6.76342	0.038	NoChange
ENSG00000031698	ENST00000468588	chr1	1	109778853	109780791	SARS	3222	109782075	109781750	109782400	6.47937	0.054	NoChange
ENSG00000143126	ENST00000271332	chr1	1	109792641	109818372	CELSR2	434	109793075	109792450	109793850	8.22976	0.015	NoChange
ENSG00000143126	ENST00000491918	chr1	1	109806328	109818377	CELSR2	97	109806425	109805800	109807250	6.66373	0.038	NoChange
ENSG00000143126	ENST00000459940	chr1	1	109807891	109809061	CELSR2	3734	109811625	109811200	109812250	6.74238	0.038	NoData
ENSG00000143126	ENST00000459940	chr1	1	109807891	109809061	CELSR2	-1466	109806425	109805800	109807250	6.66373	0.038	NoData
ENSG00000143126	ENST00000489018	chr1	1	109812349	109816931	CELSR2	426	109812775	109812400	109813300	7.48066	0.031	NoChange
ENSG00000143126	ENST00000489018	chr1	1	109812349	109816931	CELSR2	-724	109811625	109811200	109812250	6.74238	0.038	NoChange
ENSG00000143126	ENST00000498157	chr1	1	109813446	109818229	CELSR2	-671	109812775	109812400	109813300	7.48066	0.031	NoChange
ENSG00000143126	ENST00000498157	chr1	1	109813446	109818229	CELSR2	2479	109815925	109815550	109818400	6.9987	0.038	NoChange
ENSG00000134222	ENST00000369907	chr1	-1	109822178	109825769	PSRC1	-6	109825775	109825100	109826450	7.99336	0.022	NoData
ENSG00000134222	ENST00000438534	chr1	-1	109822179	109825790	PSRC1	15	109825775	109825100	109826450	7.99336	0.022	NoData
ENSG00000221986	ENST00000357155	chr1	-1	109834987	109849663	MYBPHL	-12	109849675	109849300	109850100	6.65856	0.038	NoData
ENSG00000143106	ENST00000490870	chr1	-1	109944472	109968754	PSMA5	1379	109967375	109966900	109967850	8.81015	0.014	NoChange
ENSG00000143106	ENST00000491287	chr1	-1	109957431	109957987	PSMA5	-3788	109961775	109961250	109962050	6.65856	0.038	NoData
ENSG00000143028	ENST00000475497	chr1	1	110017864	110019465	SYPL2	2461	110020325	110019900	110020950	6.92359	0.038	NoData
ENSG00000162650	ENST00000463678	chr1	1	110026101	110035326	ATXN7L2	-176	110025925	110025500	110027850	6.83349	0.038	NoData
ENSG00000162650	ENST00000497545	chr1	1	110028168	110035349	ATXN7L2	1757	110029925	110029300	110031050	7.67838	0.022	NoData
ENSG00000162650	ENST00000369869	chr1	1	110032173	110035426	ATXN7L2	-2248	110029925	110029300	110031050	7.67838	0.022	NoData
ENSG00000162650	ENST00000369869	chr1	1	110032173	110035426	ATXN7L2	102	110032275	110031950	110033200	6.12395	0.054	NoData
ENSG00000162650	ENST00000459635	chr1	1	110033638	110035356	ATXN7L2	-1363	110032275	110031950	110033200	6.12395	0.054	NoData
ENSG00000174151	ENST00000430195	chr1	1	110036737	110043062	CYB561D1	3238	110039975	110039600	110041100	6.92666	0.038	Up	1.64	0.000123605	0.00541494
ENSG00000174151	ENST00000430195	chr1	1	110036737	110043062	CYB561D1	88	110036825	110036450	110037750	6.6917	0.038	Up	1.64	0.000123605	0.00541494
ENSG00000116337	ENST00000528667	chr1	1	110162507	110173774	AMPD2	368	110162875	110162150	110165000	6.20235	0.054	Up	1.99	0.0112905	0.071094
ENSG00000116337	ENST00000531203	chr1	1	110163230	110168971	AMPD2	-355	110162875	110162150	110165000	6.20235	0.054	NoData
ENSG00000116337	ENST00000459643	chr1	1	110166461	110169039	AMPD2	314	110166775	110166200	110167850	6.99902	0.038	NoData
ENSG00000116337	ENST00000393688	chr1	1	110168220	110174671	AMPD2	-1445	110166775	110166200	110167850	6.99902	0.038	Up	1.99	0.0112905	0.071094
ENSG00000116337	ENST00000524975	chr1	1	110169545	110170477	AMPD2	180	110169725	110167950	110170150	7.93135	0.022	NoData
ENSG00000116337	ENST00000529299	chr1	1	110170391	110171157	AMPD2	-666	110169725	110167950	110170150	7.93135	0.022	NoData
ENSG00000116337	ENST00000467071	chr1	1	110171336	110171982	AMPD2	289	110171625	110171250	110172150	6.27499	0.054	NoData
ENSG00000116337	ENST00000479919	chr1	1	110171715	110173662	AMPD2	-90	110171625	110171250	110172150	6.27499	0.054	Up	1.99	0.0112905	0.071094
ENSG00000116337	ENST00000528958	chr1	1	110173260	110174122	AMPD2	515	110173775	110173450	110174350	6.57228	0.054	NoData
ENSG00000116337	ENST00000528958	chr1	1	110173260	110174122	AMPD2	2265	110175525	110174850	110175950	6.30951	0.054	NoData
ENSG00000134184	ENST00000369819	chr1	1	110230480	110236241	GSTM1	3695	110234175	110233850	110234550	6.17922	0.054	NoData
ENSG00000260246	ENST00000562538	chr1	-1	110235739	110236364		2189	110234175	110233850	110234550	6.17922	0.054	NoData
ENSG00000134201	ENST00000482494	chr1	1	110254913	110258071	GSTM5	62	110254975	110254300	110255600	6.40723	0.054	NoData
ENSG00000134201	ENST00000492718	chr1	1	110256166	110260460	GSTM5	-1191	110254975	110254300	110255600	6.40723	0.054	NoChange
ENSG00000134202	ENST00000476321	chr1	-1	110279597	110280765	GSTM3	-1860	110282625	110281950	110283300	10.222	0.008	NoChange
ENSG00000134202	ENST00000488824	chr1	-1	110279598	110282923	GSTM3	298	110282625	110281950	110283300	10.222	0.008	NoChange
ENSG00000198758	ENST00000361965	chr1	-1	110292931	110306526	EPS8L3	2401	110304125	110303650	110304500	7.16954	0.031	NoChange
ENSG00000198758	ENST00000494151	chr1	-1	110300977	110302213	EPS8L3	-1912	110304125	110303650	110304500	7.16954	0.031	NoData
ENSG00000228420	ENST00000453347	chr1	1	110370977	110414058		448	110371425	110370750	110371750	6.93762	0.038	NoData
ENSG00000228420	ENST00000453347	chr1	1	110370977	110414058		-4052	110366925	110366200	110367300	6.98628	0.038	NoData
ENSG00000168710	ENST00000369799	chr1	1	110527308	110566357	AHCYL1	-83	110527225	110526900	110528200	6.6917	0.038	NoChange
ENSG00000168710	ENST00000393614	chr1	1	110546755	110564319	AHCYL1	3970	110550725	110550350	110551150	6.66595	0.038	NoChange
ENSG00000143093	ENST00000485775	chr1	1	110577254	110597263	FAM40A	121	110577375	110577100	110578000	6.23261	0.054	NoData
ENSG00000143093	ENST00000540970	chr1	1	110581716	110582339	FAM40A	-4341	110577375	110577100	110578000	6.23261	0.054	NoData
ENSG00000258634	ENST00000554749	chr1	1	110600962	110605177		2163	110603125	110602800	110603850	6.39101	0.054	NoData
ENSG00000258634	ENST00000554749	chr1	1	110600962	110605177		-387	110600575	110600200	110601200	6.12395	0.054	NoData
ENSG00000197106	ENST00000465159	chr1	1	110735190	110737610	SLC6A17	-265	110734925	110734500	110735400	6.96157	0.038	NoChange
ENSG00000224965	ENST00000455967	chr1	-1	110751456	110752609	KCNC4-AS1	2384	110750225	110749500	110750550	7.02152	0.038	NoData
ENSG00000224965	ENST00000455967	chr1	-1	110751456	110752609	KCNC4-AS1	-1166	110753775	110753450	110755300	6.54572	0.054	NoData
ENSG00000116396	ENST00000469655	chr1	1	110753965	110776666	KCNC4	-190	110753775	110753450	110755300	6.54572	0.054	NoData
ENSG00000116396	ENST00000459877	chr1	1	110762338	110776666	KCNC4	-663	110761675	110761100	110762000	6.30294	0.054	NoData
ENSG00000200536	ENST00000363666	chr1	1	110815106	110815229		-3931	110811175	110810850	110811500	6.14665	0.054	NoData
ENSG00000162775	ENST00000369784	chr1	1	110881128	110889299	RBM15	-3	110881125	110880500	110881550	7.74703	0.022	NoChange
ENSG00000162775	ENST00000487146	chr1	1	110882058	110889299	RBM15	267	110882325	110881850	110882900	7.17537	0.031	NoChange
ENSG00000143125	ENST00000481350	chr1	1	110999127	110999976	PROK1	4598	111003725	111003400	111004350	7.16954	0.031	NoData
ENSG00000240194	ENST00000474680	chr1	1	111023374	111033899	CYMP	-4999	111018375	111017950	111018750	6.12828	0.054	NoData
ENSG00000240194	ENST00000474680	chr1	1	111023374	111033899	CYMP	-599	111022775	111021600	111023200	6.93762	0.038	NoData
ENSG00000134255	ENST00000357172	chr1	1	111682848	111727724	CEPT1	127	111682975	111682350	111683450	7.71817	0.022	NoData
ENSG00000134255	ENST00000460443	chr1	1	111683167	111717585	CEPT1	-192	111682975	111682350	111683450	7.71817	0.022	NoData
ENSG00000232240	ENST00000422272	chr1	1	111866455	111866699		-2530	111863925	111863600	111864350	6.42577	0.054	NoData
ENSG00000121933	ENST00000241356	chr1	-1	112042051	112046382	ADORA3	-4243	112050625	112049900	112051050	7.82049	0.022	NoChange
ENSG00000197852	ENST00000527621	chr1	-1	112269966	112281875	FAM212B	200	112281675	112280900	112282600	10.5684	0.008	NoChange
ENSG00000064703	ENST00000536167	chr1	1	112298521	112308452	DDX20	54	112298575	112297900	112299250	9.68502	0.011	NoData
ENSG00000064703	ENST00000475700	chr1	1	112303019	112310196	DDX20	-4444	112298575	112297900	112299250	9.68502	0.011	NoChange
ENSG00000232558	ENST00000439736	chr1	-1	112396384	112399527	KCND3-IT1	1052	112398475	112397900	112398900	6.38005	0.054	NoData
ENSG00000240200	ENST00000428461	chr1	1	112532918	112533795		7	112532925	112532550	112533600	7.749	0.022	NoData
ENSG00000231437	ENST00000438293	chr1	1	112533158	112541464		-233	112532925	112532550	112533600	7.749	0.022	NoData
ENSG00000143079	ENST00000271277	chr1	1	112938803	113003786	CTTNBP2NL	22	112938825	112938250	112939550	8.30422	0.015	Down	1.55	0.0201437	0.109417
ENSG00000143079	ENST00000496194	chr1	1	112938836	112999899	CTTNBP2NL	-11	112938825	112938250	112939550	8.30422	0.015	NoData
ENSG00000143079	ENST00000441739	chr1	1	112939141	112998928	CTTNBP2NL	4134	112943275	112942850	112943750	7.56776	0.031	NoData
ENSG00000134245	ENST00000369684	chr1	1	113051400	113065288	WNT2B	-625	113050775	113050150	113051900	8.26094	0.015	NoChange
ENSG00000134245	ENST00000369684	chr1	1	113051400	113065288	WNT2B	1125	113052525	113052000	113053050	6.88667	0.038	NoChange
ENSG00000134245	ENST00000478360	chr1	1	113057374	113059039	WNT2B	-4849	113052525	113052000	113053050	6.88667	0.038	NoData
ENSG00000007341	ENST00000369668	chr1	-1	113083456	113162040	ST7L	-135	113162175	113161300	113162800	6.59232	0.038	NoData
ENSG00000007341	ENST00000463235	chr1	-1	113084416	113163447	ST7L	-728	113164175	113163700	113164700	6.97668	0.038	NoData
ENSG00000007341	ENST00000470519	chr1	-1	113140644	113162286	ST7L	111	113162175	113161300	113162800	6.59232	0.038	NoData
ENSG00000235299	ENST00000414323	chr1	-1	113168552	113168847	MRPL53P1	4672	113164175	113163700	113164700	6.97668	0.038	NoData
ENSG00000252750	ENST00000516941	chr1	-1	113177341	113177406	RNU7-70P	2481	113174925	113174450	113175300	7.48066	0.031	NoData
ENSG00000155363	ENST00000369645	chr1	1	113217109	113243361	MOV10	66	113217175	113216600	113218450	9.1821	0.014	NoChange
ENSG00000155363	ENST00000544796	chr1	1	113217313	113229621	MOV10	-138	113217175	113216600	113218450	9.1821	0.014	NoData
ENSG00000225075	ENST00000421943	chr1	-1	113236310	113239243		468	113238775	113238050	113239500	7.16674	0.031	NoData
ENSG00000155363	ENST00000479858	chr1	1	113236527	113237206	MOV10	2248	113238775	113238050	113239500	7.16674	0.031	NoData
ENSG00000155363	ENST00000490413	chr1	1	113240930	113243361	MOV10	195	113241125	113240600	113241650	9.85751	0.011	NoData
ENSG00000155363	ENST00000495374	chr1	1	113242246	113243344	MOV10	-1121	113241125	113240600	113241650	9.85751	0.011	NoData
ENSG00000155367	ENST00000309276	chr1	-1	113252616	113258099	PPM1J	-176	113258275	113257200	113259550	8.26094	0.015	NoData
ENSG00000261595	ENST00000566195	chr1	1	113258294	113260418		-19	113258275	113257200	113259550	8.26094	0.015	NoData
ENSG00000261595	ENST00000566195	chr1	1	113258294	113260418		4431	113262725	113262250	113263200	7.1718	0.031	NoData
ENSG00000261595	ENST00000566195	chr1	1	113258294	113260418		3281	113261575	113261250	113261950	6.48698	0.054	NoData
ENSG00000184599	ENST00000369630	chr1	1	113263041	113269857	FAM19A3	-316	113262725	113262250	113263200	7.1718	0.031	NoData
ENSG00000184599	ENST00000369630	chr1	1	113263041	113269857	FAM19A3	-1466	113261575	113261250	113261950	6.48698	0.054	NoData
ENSG00000234790	ENST00000458353	chr1	1	113290717	113291097		-4492	113286225	113285850	113286650	6.38005	0.054	NoData
ENSG00000215866	ENST00000449572	chr1	-1	113362912	113392401		2476	113389925	113389450	113390350	6.5707	0.054	NoData
ENSG00000155380	ENST00000433570	chr1	-1	113458828	113498616	SLC16A1	41	113498575	113497900	113499900	9.07672	0.014	NoChange
ENSG00000237278	ENST00000427891	chr1	-1	113668199	113669505	RLIMP2	3430	113666075	113665550	113666500	7.1718	0.031	NoData
ENSG00000081026	ENST00000369617	chr1	1	113933371	114225056	MAGI3	-446	113932925	113932400	113934500	7.3991	0.031	NoChange
ENSG00000081019	ENST00000476412	chr1	-1	114307238	114354915	RSBN1	4840	114350075	114349750	114350700	6.39363	0.054	NoData
ENSG00000081019	ENST00000476412	chr1	-1	114307238	114354915	RSBN1	-60	114354975	114353900	114355300	6.29588	0.054	NoData
ENSG00000231128	ENST00000429398	chr1	1	114355001	114366118		-26	114354975	114353900	114355300	6.29588	0.054	NoData
ENSG00000188761	ENST00000393316	chr1	-1	114423325	114430169	BCL2L15	-4056	114434225	114433850	114434650	6.65856	0.038	NoData
ENSG00000188761	ENST00000488450	chr1	-1	114423637	114429927	BCL2L15	3752	114426175	114425850	114426650	6.74238	0.038	NoData
ENSG00000134262	ENST00000369564	chr1	-1	114442526	114447823	AP4B1	48	114447775	114447050	114448350	6.83858	0.038	NoChange
ENSG00000118655	ENST00000369563	chr1	1	114447763	114456708	DCLRE1B	12	114447775	114447050	114448350	6.83858	0.038	NoChange
ENSG00000231634	ENST00000412038	chr1	-1	114544055	114544860		-1165	114546025	114545600	114546600	6.83772	0.038	NoData
ENSG00000231634	ENST00000412038	chr1	-1	114544055	114544860		335	114544525	114544150	114544900	6.27577	0.054	NoData
ENSG00000197323	ENST00000369543	chr1	-1	114940230	115053781	TRIM33	-1344	115055125	115054700	115055650	6.64951	0.038	NoData
ENSG00000116752	ENST00000369541	chr1	-1	115110178	115124260	BCAS2	-415	115124675	115124350	115125150	6.50729	0.054	NoChange
ENSG00000175984	ENST00000393274	chr1	-1	115125471	115212656	DENND2C	131	115212525	115212100	115213050	6.48998	0.054	NoData
ENSG00000134198	ENST00000369515	chr1	-1	115592977	115632121	TSPAN2	-404	115632525	115631900	115633150	8.24263	0.015	NoChange
ENSG00000134198	ENST00000491992	chr1	-1	115593066	115601046	TSPAN2	-3529	115604575	115604200	115605050	6.41572	0.054	NoData
ENSG00000134259	ENST00000369512	chr1	-1	115828539	115880857	NGF	-768	115881625	115880900	115882100	6.65856	0.038	NoChange
ENSG00000134259	ENST00000369512	chr1	-1	115828539	115880857	NGF	332	115880525	115879750	115880800	6.30605	0.054	NoChange
ENSG00000226973	ENST00000457493	chr1	1	116014562	116018648		2813	116017375	116017000	116018000	7.16954	0.031	NoData
ENSG00000173218	ENST00000369510	chr1	1	116184612	116236312	VANGL1	613	116185225	116184750	116185750	9.8913	0.011	NoData
ENSG00000173218	ENST00000310260	chr1	1	116185250	116234475	VANGL1	-25	116185225	116184750	116185750	9.8913	0.011	NoData
ENSG00000177551	ENST00000429731	chr1	-1	116380673	116383362	NHLH2	1187	116382175	116381500	116382650	8.34411	0.015	NoData
ENSG00000203865	ENST00000369491	chr1	-1	116948131	116961158	ATP1A1OS	33	116961125	116960750	116961600	6.5503	0.054	NoChange
ENSG00000212385	ENST00000391083	chr1	-1	116956388	116956491		-4634	116961125	116960750	116961600	6.5503	0.054	NoData
ENSG00000116815	ENST00000464088	chr1	-1	117057361	117113606	CD58	181	117113425	117112200	117114600	8.74688	0.014	NoChange
ENSG00000143061	ENST00000369483	chr1	-1	117117031	117210314	IGSF3	939	117209375	117208900	117210000	7.89733	0.022	NoData
ENSG00000143061	ENST00000318837	chr1	-1	117119842	117209053	IGSF3	-322	117209375	117208900	117210000	7.89733	0.022	NoData
ENSG00000221425	ENST00000408498	chr1	1	117447772	117447916		4853	117452625	117452150	117453100	6.5707	0.054	NoData
ENSG00000134247	ENST00000393203	chr1	1	117452679	117532980	PTGFRN	-54	117452625	117452150	117453100	6.5707	0.054	NoData
ENSG00000116830	ENST00000464062	chr1	1	117602965	117625841	TTF2	10	117602975	117602200	117603700	6.24699	0.054	NoData
ENSG00000116830	ENST00000470935	chr1	1	117602984	117618066	TTF2	-9	117602975	117602200	117603700	6.24699	0.054	NoData
ENSG00000116830	ENST00000492682	chr1	1	117635409	117644371	TTF2	-4484	117630925	117630600	117631400	6.2	0.054	NoData
ENSG00000134253	ENST00000369461	chr1	-1	117654807	117665209	TRIM45	684	117664525	117663450	117665500	6.27641	0.054	NoChange
ENSG00000134253	ENST00000485032	chr1	-1	117660656	117664414	TRIM45	-111	117664525	117663450	117665500	6.27641	0.054	NoData
ENSG00000198162	ENST00000369450	chr1	1	117910071	118057512	MAN1A2	54	117910125	117909000	117910800	6.8679	0.038	NoData
ENSG00000198162	ENST00000329466	chr1	1	117910286	118067781	MAN1A2	-161	117910125	117909000	117910800	6.8679	0.038	NoChange
ENSG00000183508	ENST00000369448	chr1	1	118148556	118170994	FAM46C	3819	118152375	118152000	118152950	6.46339	0.054	NoChange
ENSG00000183508	ENST00000369448	chr1	1	118148556	118170994	FAM46C	269	118148825	118148000	118149500	6.49751	0.054	NoChange
ENSG00000196505	ENST00000369443	chr1	-1	118412037	118472253	GDAP2	-22	118472275	118471650	118472800	8.49944	0.015	NoData
ENSG00000065183	ENST00000369441	chr1	1	118472343	118484411	WDR3	-68	118472275	118471650	118472800	8.49944	0.015	NoData
ENSG00000092607	ENST00000344218	chr1	-1	119425666	119532179	TBX15	-46	119532225	119531850	119532500	6.12828	0.054	NoData
ENSG00000092607	ENST00000207157	chr1	-1	119425669	119532179	TBX15	1604	119530575	119530200	119531100	6.14665	0.054	NoData
ENSG00000092607	ENST00000369429	chr1	-1	119425670	119530428	TBX15	-147	119530575	119530200	119531100	6.14665	0.054	NoData
ENSG00000092607	ENST00000369429	chr1	-1	119425670	119530428	TBX15	3503	119526925	119526600	119527600	6.14665	0.054	NoData
ENSG00000092621	ENST00000535091	chr1	1	120254586	120286818	PHGDH	189	120254775	120254350	120255600	6.22822	0.054	NoChange
ENSG00000134240	ENST00000472375	chr1	-1	120298050	120302037	HMGCS2	2162	120299875	120299550	120300200	6.27577	0.054	NoChange
ENSG00000134250	ENST00000256646	chr1	-1	120454176	120612240	NOTCH2	-185	120612425	120610900	120613000	11.7381	0.006	NoChange
ENSG00000134250	ENST00000539617	chr1	-1	120493031	120594328	NOTCH2	3953	120590375	120589950	120590800	6.11042	0.054	NoData
ENSG00000227193	ENST00000446249	chr1	-1	120876263	120905153		178	120904975	120904350	120905650	9.42352	0.014	NoData
ENSG00000213244	ENST00000401004	chr1	1	120904675	120905090		-3450	120901225	120900750	120901700	6.5707	0.054	NoData
ENSG00000213244	ENST00000401004	chr1	1	120904675	120905090		300	120904975	120904350	120905650	9.42352	0.014	NoData
ENSG00000233029	ENST00000537401	chr1	1	120924841	120926874		434	120925275	120924500	120926200	9.0039	0.014	NoData
ENSG00000233029	ENST00000457996	chr1	1	120925634	120933000		-359	120925275	120924500	120926200	9.0039	0.014	NoData
ENSG00000227082	ENST00000417218	chr1	1	121138614	121204983		-289	121138325	121137600	121139350	9.67046	0.011	NoData
ENSG00000231752	ENST00000458200	chr1	1	121261143	121310591	EMBP1	-168	121260975	121260400	121261650	8.48355	0.015	NoChange
ENSG00000230880	ENST00000413650	chr1	1	142618808	142621059		117	142618925	142618250	142619350	6.42248	0.054	NoData
ENSG00000230880	ENST00000426408	chr1	1	142619123	142665640		-198	142618925	142618250	142619350	6.42248	0.054	NoData
ENSG00000225015	ENST00000434482	chr1	-1	142660017	142660749	SNX18P15	-2026	142662775	142662400	142663300	6.54572	0.054	NoData
ENSG00000237291	ENST00000424474	chr1	1	143154493	143169960		2982	143157475	143157050	143158200	7.40078	0.031	NoData
ENSG00000225278	ENST00000439302	chr1	-1	143211528	143272754		2329	143270425	143269900	143270750	7.33805	0.031	NoData
ENSG00000225278	ENST00000416367	chr1	-1	143236905	143275032		-1043	143276075	143274600	143281450	13.3403	0.001	NoData
ENSG00000223804	ENST00000418192	chr1	-1	143743240	143744355		730	143743625	143743200	143744600	8.01495	0.022	NoData
ENSG00000196369	ENST00000494534	chr1	1	143914178	143916090	SRGAP2P2	1647	143915825	143912250	143916450	10.2441	0.008	NoData
ENSG00000196369	ENST00000491897	chr1	1	143916242	144094424	SRGAP2P2	-417	143915825	143912250	143916450	10.2441	0.008	NoData
ENSG00000225241	ENST00000449960	chr1	1	144593907	144620039	NBPF8	68	144593975	144593500	144594750	8.35005	0.015	NoData
ENSG00000225241	ENST00000419820	chr1	1	144594045	144605891	NBPF8	-70	144593975	144593500	144594750	8.35005	0.015	NoData
ENSG00000178104	ENST00000525886	chr1	-1	144864135	144919011	PDE4DIP	-1264	144920275	144920000	144920850	6.23261	0.054	NoData
[truncated: 28,406 more rows]
