# Supplementary material for: Ago1 Interacts with RNA Polymerase II and Binds to the Promoters of Actively Transcribed Genes in Human Cancer Cells
Source: PLoS Genet. 2013 Sep 26;9(9):e1003821. doi: 10.1371/journal.pgen.1003821 (PMC3784563; doi:10.1371/journal.pgen.1003821)
Supplement: Table S11 — Ago1-bound 1 kb genes (AbGs-1 kb). (XLSX) [file pgen.1003821.s023.xlsx]

## Sheet: Table S11
Supplemental Table 11. Ago1-bound 1kb genes (AbGs-1kb).
Ensembl Gene ID	Ensembl Transcript ID	Chr	strand	Transcript Start (bp)	Transcript End (bp)	HGNC symbol	Distance of nearby peak to TSS	Peak summit	Peak start	Peak end	Peak fold enrichment	Peak FDR	GeneExp change by Ago1 knockdown	GeneExp change Ratio	p-value	Adjusted p-value
ENSG00000223972	ENST00000450305	chr1	1	12010	13670	DDX11L1	765	12775	12450	13550	6.59734	0.038	NoChange
ENSG00000237973	ENST00000414273	chr1	1	566454	567996		471	566925	566350	567600	7.46341	0.031	NoData
ENSG00000230368	ENST00000432963	chr1	-1	803620	805581	FAM41C	356	805225	804650	805650	6.97668	0.038	NoData
ENSG00000241180	ENST00000398216	chr1	1	849551	850351		674	850225	849750	850950	6.97668	0.038	NoData
ENSG00000187634	ENST00000478729	chr1	1	875726	877553	SAMD11	399	876125	875450	876450	6.74238	0.038	NoData
ENSG00000187634	ENST00000474461	chr1	1	876456	878374	SAMD11	-331	876125	875450	876450	6.74238	0.038	NoData
ENSG00000188976	ENST00000477976	chr1	-1	879585	893838	NOC2L	-537	894375	893050	895250	6.37989	0.054	NoChange
ENSG00000188976	ENST00000469563	chr1	-1	893626	894636	NOC2L	261	894375	893050	895250	6.37989	0.054	NoData
ENSG00000187961	ENST00000455747	chr1	1	895967	901094	KLHL17	-142	895825	895400	896300	6.39101	0.054	NoData
ENSG00000187583	ENST00000379409	chr1	1	901882	910388	PLEKHN1	143	902025	900800	903550	6.1939	0.054	NoData
ENSG00000187583	ENST00000480267	chr1	1	906255	906903	PLEKHN1	770	907025	906650	907550	6.17922	0.054	NoData
ENSG00000187642	ENST00000479361	chr1	-1	910585	912021	C1orf170	446	911575	910900	912100	9.38501	0.014	NoChange
ENSG00000187608	ENST00000379389	chr1	1	948803	949920	ISG15	472	949275	948600	952500	8.53268	0.015	NoChange
ENSG00000188157	ENST00000479707	chr1	1	980779	981729	AGRN	996	981775	981000	982950	9.17928	0.014	NoData
ENSG00000188157	ENST00000466223	chr1	1	982581	983245	AGRN	-806	981775	981000	982950	9.17928	0.014	NoData
ENSG00000188157	ENST00000379364	chr1	1	985102	991492	AGRN	-77	985025	983600	985800	9.15731	0.014	NoData
ENSG00000188157	ENST00000419249	chr1	1	985936	989330	AGRN	389	986325	985850	987800	6.93762	0.038	NoData
ENSG00000217801	ENST00000433695	chr1	1	999875	1001654		-400	999475	996800	1000350	8.49376	0.015	NoData
ENSG00000131591	ENST00000464905	chr1	-1	1017526	1019452	C1orf159	877	1018575	1017150	1020250	9.85751	0.011	NoChange
ENSG00000131591	ENST00000482816	chr1	-1	1019306	1051623	C1orf159	-2	1051625	1050900	1052300	8.51463	0.015	NoData
ENSG00000131591	ENST00000457999	chr1	-1	1019399	1051736	C1orf159	111	1051625	1050900	1052300	8.51463	0.015	NoData
ENSG00000131591	ENST00000473600	chr1	-1	1022521	1027674	C1orf159	-51	1027725	1026400	1028450	8.29624	0.015	NoData
ENSG00000131591	ENST00000442117	chr1	-1	1022955	1028193	C1orf159	468	1027725	1026400	1028450	8.29624	0.015	NoData
ENSG00000223823	ENST00000416774	chr1	1	1072397	1079436		-572	1071825	1071150	1072200	6.52412	0.054	NoData
ENSG00000207730	ENST00000384997	chr1	1	1102484	1102578	MIR200B	691	1103175	1102750	1103600	6.97668	0.038	NoData
ENSG00000207607	ENST00000384875	chr1	1	1103243	1103332	MIR200A	-68	1103175	1102750	1103600	6.97668	0.038	NoData
ENSG00000162571	ENST00000379289	chr1	1	1109286	1133313	TTLL10	489	1109775	1108450	1110500	6.27577	0.054	NoData
ENSG00000186827	ENST00000497869	chr1	-1	1146720	1149518	TNFRSF4	-57	1149575	1148900	1150000	8.72726	0.014	NoData
ENSG00000078808	ENST00000494748	chr1	-1	1152312	1156731	SDF4	-694	1157425	1156750	1159000	10.9606	0.006	NoChange
ENSG00000078808	ENST00000478938	chr1	-1	1152314	1155673	SDF4	148	1155525	1153700	1156150	7.0303	0.038	NoChange
ENSG00000078808	ENST00000403997	chr1	-1	1153903	1163976	SDF4	651	1163325	1162950	1164050	8.96477	0.014	NoData
ENSG00000078808	ENST00000459994	chr1	-1	1162809	1167348	SDF4	123	1167225	1166850	1167950	10.8989	0.006	NoData
ENSG00000184163	ENST00000486627	chr1	-1	1179361	1180104	FAM132A	-871	1180975	1178550	1181650	13.1716	0.001	NoData
ENSG00000260179	ENST00000565563	chr1	-1	1185157	1186714		639	1186075	1184750	1186450	6.93762	0.038	NoData
ENSG00000160087	ENST00000349431	chr1	-1	1189850	1209265	UBE2J2	-510	1209775	1208000	1211300	7.52701	0.031	NoChange
ENSG00000160087	ENST00000467339	chr1	-1	1190644	1191715	UBE2J2	-310	1192025	1191450	1194500	7.27737	0.031	NoChange
ENSG00000160087	ENST00000471154	chr1	-1	1192502	1198949	UBE2J2	-476	1199425	1198950	1199750	6.88667	0.038	NoChange
ENSG00000230415	ENST00000434139	chr1	1	1210603	1215800		-828	1209775	1208000	1211300	7.52701	0.031	NoData
ENSG00000131584	ENST00000492936	chr1	-1	1227770	1241309	ACAP3	84	1241225	1240200	1242200	9.31806	0.014	NoData
ENSG00000131584	ENST00000467278	chr1	-1	1228250	1234335	ACAP3	-440	1234775	1234350	1235150	6.41572	0.054	NoData
ENSG00000131584	ENST00000470659	chr1	-1	1229879	1230388	ACAP3	313	1230075	1229100	1231050	9.8913	0.011	NoData
ENSG00000131584	ENST00000476572	chr1	-1	1231846	1234997	ACAP3	222	1234775	1234350	1235150	6.41572	0.054	NoData
ENSG00000131584	ENST00000478065	chr1	-1	1236828	1240281	ACAP3	-944	1241225	1240200	1242200	9.31806	0.014	NoData
ENSG00000169972	ENST00000467712	chr1	1	1244201	1246449	PUSL1	274	1244475	1242450	1246750	9.19322	0.014	NoData
ENSG00000169972	ENST00000493657	chr1	1	1244615	1247056	PUSL1	-140	1244475	1242450	1246750	9.19322	0.014	NoData
ENSG00000127054	ENST00000531292	chr1	-1	1248439	1250044	CPSF3L	-231	1250275	1248750	1251000	7.38779	0.031	NoChange
ENSG00000127054	ENST00000531020	chr1	-1	1249516	1250521	CPSF3L	246	1250275	1248750	1251000	7.38779	0.031	NoChange
ENSG00000224051	ENST00000488011	chr1	1	1260621	1262851	GLTPD1	54	1260675	1259200	1261300	9.19322	0.014	NoChange
ENSG00000169962	ENST00000339381	chr1	1	1266694	1270686	TAS1R3	81	1266775	1265450	1267200	8.62533	0.014	NoData
ENSG00000107404	ENST00000472445	chr1	-1	1277150	1284335	DVL1	910	1283425	1282250	1284650	7.63933	0.031	NoData
ENSG00000162576	ENST00000378864	chr1	-1	1288072	1297157	MXRA8	182	1296975	1296350	1297400	8.32665	0.015	NoChange
ENSG00000162576	ENST00000464351	chr1	-1	1290384	1290892	MXRA8	-783	1291675	1288100	1293450	12.5027	0.004	NoData
ENSG00000175756	ENST00000489799	chr1	-1	1309624	1310524	AURKAIP1	599	1309925	1309400	1311200	12.8682	0.001	NoChange
ENSG00000223663	ENST00000435351	chr1	1	1314044	1314412		-119	1313925	1313250	1314400	7.4899	0.031	NoData
ENSG00000221978	ENST00000463260	chr1	-1	1321875	1324093	CCNL2	518	1323575	1323300	1323950	6.74238	0.038	NoChange
ENSG00000242485	ENST00000344843	chr1	-1	1337288	1342693	MRPL20	-82	1342775	1341550	1343950	9.02103	0.014	NoChange
ENSG00000235098	ENST00000427211	chr1	-1	1353800	1357149	ANKRD65	-726	1357875	1356800	1358550	6.93762	0.038	NoChange
ENSG00000225905	ENST00000428932	chr1	1	1355625	1358071		600	1356225	1355700	1356700	7.5837	0.031	NoData
ENSG00000235098	ENST00000436362	chr1	-1	1355625	1356272	ANKRD65	47	1356225	1355700	1356700	7.5837	0.031	NoData
ENSG00000205116	ENST00000378821	chr1	1	1361508	1363167	TMEM88B	117	1361625	1360900	1363000	6.74238	0.038	NoData
ENSG00000225285	ENST00000454562	chr1	-1	1365930	1369868		743	1369125	1367550	1370900	7.91574	0.022	NoData
ENSG00000179403	ENST00000471398	chr1	1	1371115	1372557	VWA1	960	1372075	1371050	1372450	7.73416	0.022	NoData
ENSG00000215915	ENST00000484537	chr1	1	1397863	1404043	ATAD3C	112	1397975	1397600	1398600	6.64951	0.038	NoData
ENSG00000205090	ENST00000378733	chr1	-1	1470554	1475737	TMEM240	962	1474775	1474300	1475450	6.92359	0.038	NoData
ENSG00000160075	ENST00000378726	chr1	-1	1477054	1481867	SSU72	-558	1482425	1481800	1482850	8.15216	0.015	NoData
ENSG00000215791	ENST00000539195	chr1	-1	1497726	1499904		829	1499075	1498150	1500300	6.59734	0.038	Down	1.65	0.00568598	0.0424094
ENSG00000228594	ENST00000422725	chr1	-1	1533392	1535476	C1orf233	-999	1536475	1535600	1537050	6.96157	0.038	NoData
ENSG00000197530	ENST00000507229	chr1	1	1551691	1564543	MIB2	334	1552025	1550000	1552550	9.76502	0.011	NoData
ENSG00000197530	ENST00000503789	chr1	1	1552788	1560201	MIB2	-763	1552025	1550000	1552550	9.76502	0.011	NoData
ENSG00000197530	ENST00000506488	chr1	1	1552957	1565912	MIB2	818	1553775	1553200	1557500	11.0712	0.006	NoData
ENSG00000197530	ENST00000483015	chr1	1	1563869	1565969	MIB2	256	1564125	1563350	1564700	6.57012	0.054	NoData
ENSG00000197530	ENST00000511910	chr1	1	1564486	1565983	MIB2	-361	1564125	1563350	1564700	6.57012	0.054	NoData
ENSG00000189409	ENST00000356026	chr1	1	1567474	1570030	MMP23B	-199	1567275	1566550	1568000	8.87158	0.014	NoChange
ENSG00000189339	ENST00000234800	chr1	-1	1592940	1624167	SLC35E2B	-258	1624425	1623750	1624800	6.52585	0.054	NoData
ENSG00000008130	ENST00000342348	chr1	-1	1683910	1690081	NADK	-394	1690475	1689450	1690900	6.20235	0.054	NoChange
ENSG00000008130	ENST00000498806	chr1	-1	1684414	1685822	NADK	347	1685475	1684500	1686000	6.55632	0.054	NoChange
ENSG00000008130	ENST00000480499	chr1	-1	1685602	1687766	NADK	591	1687175	1686800	1687800	6.73257	0.038	NoData
ENSG00000008130	ENST00000477235	chr1	-1	1685610	1688463	NADK	38	1688425	1687900	1689000	7.44757	0.031	NoData
ENSG00000008130	ENST00000489538	chr1	-1	1685620	1688047	NADK	-378	1688425	1687900	1689000	7.44757	0.031	NoData
ENSG00000008130	ENST00000497615	chr1	-1	1685642	1686335	NADK	-840	1687175	1686800	1687800	6.73257	0.038	NoData
ENSG00000008130	ENST00000492845	chr1	-1	1687341	1711401	NADK	26	1711375	1709000	1711800	7.23949	0.031	NoData
ENSG00000078369	ENST00000434686	chr1	-1	1735847	1821840	GNB1	565	1821275	1820900	1821950	6.80663	0.038	NoData
ENSG00000231050	ENST00000412228	chr1	1	1822910	1824097		415	1823325	1822650	1823750	6.61645	0.038	NoData
ENSG00000169885	ENST00000307786	chr1	1	1846266	1848733	CALML6	-291	1845975	1845400	1847300	6.92359	0.038	NoData
ENSG00000178821	ENST00000378602	chr1	-1	1849029	1850236	TMEM52	161	1850075	1849350	1850550	7.32158	0.031	NoData
ENSG00000142609	ENST00000464311	chr1	-1	1853396	1859368	C1orf222	-807	1860175	1859250	1860900	11.1909	0.006	NoData
ENSG00000142609	ENST00000412120	chr1	-1	1853522	1858842	C1orf222	617	1858225	1857800	1858600	7.48066	0.031	NoData
ENSG00000142609	ENST00000493964	chr1	-1	1853726	1887154	C1orf222	-71	1887225	1886950	1887850	6.92666	0.038	NoData
ENSG00000142609	ENST00000450874	chr1	-1	1885363	1920074	C1orf222	-601	1920675	1919650	1921150	6.30951	0.054	NoData
ENSG00000142609	ENST00000378592	chr1	-1	1915110	1935276	C1orf222	-399	1935675	1935050	1936150	6.55632	0.054	NoData
ENSG00000233542	ENST00000443930	chr1	-1	1944652	1946969		94	1946875	1946500	1947450	6.66347	0.038	NoData
ENSG00000067606	ENST00000503297	chr1	1	1982247	1991030	PRKCZ	928	1983175	1980850	1983900	7.20453	0.031	NoData
ENSG00000067606	ENST00000400921	chr1	1	2004901	2116829	PRKCZ	-426	2004475	2003300	2004950	7.27737	0.031	NoChange
ENSG00000067606	ENST00000461106	chr1	1	2005425	2116629	PRKCZ	450	2005875	2005000	2006450	9.33858	0.014	NoChange
ENSG00000067606	ENST00000461465	chr1	1	2006127	2082275	PRKCZ	-252	2005875	2005000	2006450	9.33858	0.014	NoChange
ENSG00000067606	ENST00000471018	chr1	1	2065077	2080363	PRKCZ	-552	2064525	2063800	2065400	6.29286	0.054	NoChange
ENSG00000067606	ENST00000419838	chr1	1	2066701	2082304	PRKCZ	74	2066775	2066050	2067250	7.73416	0.022	NoData
ENSG00000067606	ENST00000479263	chr1	1	2075890	2116834	PRKCZ	385	2076275	2075600	2076650	6.30951	0.054	NoChange
ENSG00000067606	ENST00000503672	chr1	1	2076796	2088167	PRKCZ	-521	2076275	2075600	2076650	6.30951	0.054	NoChange
ENSG00000067606	ENST00000478770	chr1	1	2076826	2116555	PRKCZ	899	2077725	2077200	2078150	6.27169	0.054	NoChange
ENSG00000162585	ENST00000469733	chr1	-1	2115903	2139172	C1orf86	-803	2139975	2135100	2145750	9.95147	0.011	NoData
ENSG00000162585	ENST00000414253	chr1	-1	2115917	2126214	C1orf86	-461	2126675	2124500	2128150	10.377	0.008	NoData
ENSG00000234396	ENST00000442483	chr1	-1	2143962	2152175		350	2151825	2151500	2152350	7.16674	0.031	NoData
ENSG00000116151	ENST00000469374	chr1	-1	2302604	2318968	MORN1	193	2318775	2318350	2319100	6.50016	0.054	NoData
ENSG00000116151	ENST00000419785	chr1	-1	2303115	2316560	MORN1	335	2316225	2315750	2317400	8.03303	0.022	NoData
ENSG00000116151	ENST00000378525	chr1	-1	2309494	2323110	MORN1	85	2323025	2322500	2323800	7.98871	0.022	NoData
ENSG00000116151	ENST00000494279	chr1	-1	2319466	2321435	MORN1	-290	2321725	2320150	2322300	6.99526	0.038	NoData
ENSG00000157911	ENST00000508384	chr1	-1	2339969	2345236	PEX10	-639	2345875	2342450	2346650	8.33928	0.015	NoData
ENSG00000157911	ENST00000515760	chr1	-1	2340022	2341443	PEX10	518	2340925	2340450	2341550	7.73416	0.022	NoData
ENSG00000229813	ENST00000420406	chr1	1	2357419	2362089		756	2358175	2357800	2358500	6.39363	0.054	NoData
ENSG00000149527	ENST00000498669	chr1	1	2398927	2411391	PLCH2	798	2399725	2399100	2400100	7.20453	0.031	NoData
ENSG00000149527	ENST00000343889	chr1	1	2410529	2436969	PLCH2	346	2410875	2410550	2411350	7.1718	0.031	NoChange
ENSG00000149527	ENST00000278878	chr1	1	2411327	2436964	PLCH2	-452	2410875	2410550	2411350	7.1718	0.031	NoChange
ENSG00000224387	ENST00000424657	chr1	-1	2423739	2424697		672	2424025	2423400	2424700	6.27577	0.054	NoData
ENSG00000149527	ENST00000473964	chr1	1	2429221	2436967	PLCH2	554	2429775	2428800	2430500	7.96204	0.022	NoChange
ENSG00000149527	ENST00000462379	chr1	1	2430086	2436967	PLCH2	-311	2429775	2428800	2430500	7.96204	0.022	NoChange
ENSG00000157881	ENST00000378466	chr1	-1	2439972	2458039	PANK4	-186	2458225	2456400	2460750	8.10275	0.015	NoChange
ENSG00000157881	ENST00000471361	chr1	-1	2441732	2444452	PANK4	827	2443625	2443300	2444350	7.653	0.031	NoData
ENSG00000157881	ENST00000468002	chr1	-1	2445795	2450734	PANK4	59	2450675	2448150	2451650	7.23868	0.031	NoData
ENSG00000157881	ENST00000515423	chr1	-1	2445852	2447376	PANK4	251	2447125	2445500	2447950	6.99526	0.038	NoData
ENSG00000197921	ENST00000378453	chr1	-1	2460184	2461684	HES5	-791	2462475	2461800	2464650	7.98855	0.022	NoData
ENSG00000238164	ENST00000449660	chr1	-1	2481359	2483545		70	2483475	2482900	2485100	6.8995	0.038	NoChange
ENSG00000238164	ENST00000448624	chr1	-1	2481513	2483037		-438	2483475	2482900	2485100	6.8995	0.038	NoData
ENSG00000157873	ENST00000482074	chr1	1	2487845	2490301	TNFRSF14	80	2487925	2486300	2490150	8.1118	0.015	NoData
ENSG00000157873	ENST00000496064	chr1	1	2487996	2492974	TNFRSF14	-71	2487925	2486300	2490150	8.1118	0.015	NoChange
ENSG00000157873	ENST00000482602	chr1	1	2492121	2497061	TNFRSF14	854	2492975	2492250	2493550	8.65278	0.014	NoData
ENSG00000157873	ENST00000480305	chr1	1	2493240	2494891	TNFRSF14	-265	2492975	2492250	2493550	8.65278	0.014	NoChange
ENSG00000157870	ENST00000477045	chr1	1	2518524	2520184	FAM213B	401	2518925	2517550	2522650	8.97056	0.014	NoData
ENSG00000142606	ENST00000464195	chr1	-1	2523133	2524318	MMEL1	-107	2524425	2524050	2525200	6.97668	0.038	NoChange
ENSG00000142606	ENST00000509374	chr1	-1	2537720	2542840	MMEL1	-885	2543725	2543300	2544350	6.47937	0.054	NoData
ENSG00000237058	ENST00000427302	chr1	1	2564007	2568059		-432	2563575	2563050	2565300	6.96157	0.038	NoData
ENSG00000142611	ENST00000378389	chr1	1	3341483	3350659	PRDM16	792	3342275	3340600	3342950	9.20954	0.014	NoChange
ENSG00000130762	ENST00000378378	chr1	1	3370990	3397677	ARHGEF16	985	3371975	3371250	3372550	10.666	0.006	NoChange
ENSG00000130762	ENST00000445297	chr1	1	3385108	3390085	ARHGEF16	217	3385325	3384150	3385850	7.32391	0.031	NoData
ENSG00000162591	ENST00000294599	chr1	-1	3406484	3448012	MEGF6	737	3447275	3446800	3447900	6.66347	0.038	NoChange
ENSG00000162591	ENST00000356575	chr1	-1	3406490	3528059	MEGF6	-516	3528575	3525500	3529350	11.7396	0.006	NoChange
ENSG00000162591	ENST00000491842	chr1	-1	3407489	3413281	MEGF6	356	3412925	3412150	3413650	8.91756	0.014	NoData
ENSG00000162591	ENST00000475790	chr1	-1	3409203	3412578	MEGF6	-347	3412925	3412150	3413650	8.91756	0.014	NoData
ENSG00000238260	ENST00000435049	chr1	-1	3539754	3541307		-18	3541325	3540050	3542100	8.50658	0.015	NoData
ENSG00000158109	ENST00000378344	chr1	1	3541566	3546691	TPRG1L	-241	3541325	3540050	3542100	8.50658	0.015	Up	1.71	0.0052263	0.040052
ENSG00000116213	ENST00000424367	chr1	-1	3548777	3566590	WRAP73	15	3566575	3565900	3567100	7.02599	0.038	Up	2.02	0.014109	0.0839282
ENSG00000078900	ENST00000378290	chr1	1	3614622	3649655	TP73	-947	3613675	3613350	3614950	6.39363	0.054	NoChange
ENSG00000235131	ENST00000416554	chr1	-1	3628764	3630862		337	3630525	3629150	3632300	7.1718	0.031	NoData
ENSG00000227372	ENST00000418088	chr1	-1	3652548	3663340	TP73-AS1	-435	3663775	3663350	3664950	6.99526	0.038	NoChange
ENSG00000227372	ENST00000452079	chr1	-1	3652548	3663886	TP73-AS1	111	3663775	3663350	3664950	6.99526	0.038	NoChange
ENSG00000227372	ENST00000544565	chr1	-1	3659683	3662802	TP73-AS1	327	3662475	3661400	3662900	6.37989	0.054	NoData
ENSG00000235169	ENST00000561886	chr1	1	3689627	3692234		48	3689675	3689000	3690050	8.10025	0.022	NoData
ENSG00000116198	ENST00000495701	chr1	-1	3746256	3747788	CEP104	363	3747425	3746800	3747750	6.41572	0.054	NoData
ENSG00000169598	ENST00000468793	chr1	1	3774024	3801993	DFFB	1	3774025	3773350	3775350	7.30537	0.031	NoChange
ENSG00000169598	ENST00000477548	chr1	1	3774037	3801993	DFFB	-12	3774025	3773350	3775350	7.30537	0.031	NoChange
ENSG00000236423	ENST00000439488	chr1	1	3816980	3832011		445	3817425	3816100	3819150	9.32556	0.014	NoData
ENSG00000236948	ENST00000413887	chr1	-1	5647428	5728355		430	5727925	5727350	5728400	7.4899	0.031	NoData
ENSG00000131697	ENST00000489180	chr1	-1	5922873	6052533	NPHP4	-142	6052675	6051600	6054000	6.16208	0.054	NoData
ENSG00000069424	ENST00000493807	chr1	1	6052733	6067720	KCNAB2	-58	6052675	6051600	6054000	6.16208	0.054	NoData
ENSG00000069424	ENST00000481789	chr1	1	6156316	6158870	KCNAB2	-741	6155575	6154350	6155900	6.41572	0.054	NoChange
ENSG00000069424	ENST00000481789	chr1	1	6156316	6158870	KCNAB2	309	6156625	6155950	6157200	6.83772	0.038	NoChange
ENSG00000116254	ENST00000475121	chr1	-1	6165141	6166832	CHD5	7	6166825	6166300	6167550	7.3458	0.031	NoData
ENSG00000116251	ENST00000462296	chr1	-1	6252987	6263554	RPL22	879	6262675	6262250	6263250	6.50016	0.054	NoData
ENSG00000116251	ENST00000465335	chr1	-1	6252990	6269449	RPL22	-626	6270075	6269100	6270750	6.54572	0.054	NoData
ENSG00000226944	ENST00000455744	chr1	-1	6264900	6265840		-235	6266075	6265250	6269000	12.7436	0.001	NoData
ENSG00000158286	ENST00000484435	chr1	1	6266189	6267624	RNF207	-114	6266075	6265250	6269000	12.7436	0.001	NoData
ENSG00000158286	ENST00000463453	chr1	1	6270962	6272113	RNF207	-887	6270075	6269100	6270750	6.54572	0.054	NoData
ENSG00000116237	ENST00000495791	chr1	-1	6281958	6283562	ICMT	387	6283175	6282750	6283650	7.26419	0.031	Down	1.96	0.000666053	0.0115259
ENSG00000158292	ENST00000377893	chr1	-1	6307406	6321035	GPR153	-840	6321875	6318700	6323550	11.3142	0.006	NoChange
ENSG00000097021	ENST00000377855	chr1	-1	6324333	6445873	ACOT7	-202	6446075	6445600	6446700	7.7426	0.022	NoChange
ENSG00000097021	ENST00000377842	chr1	-1	6324333	6419404	ACOT7	229	6419175	6417300	6420100	6.97166	0.038	NoChange
ENSG00000097021	ENST00000473466	chr1	-1	6341190	6412309	ACOT7	-16	6412325	6411650	6413050	8.62533	0.014	NoData
ENSG00000069812	ENST00000377836	chr1	-1	6473060	6479963	HES2	288	6479675	6478200	6481350	8.81015	0.014	NoData
ENSG00000187017	ENST00000418286	chr1	1	6500438	6505817	ESPN	-213	6500225	6499750	6500850	8.26094	0.015	NoData
ENSG00000231868	ENST00000419034	chr1	-1	6503094	6507066		-659	6507725	6505850	6510950	7.33805	0.031	NoData
ENSG00000187017	ENST00000461727	chr1	1	6508103	6520989	ESPN	-378	6507725	6505850	6510950	7.33805	0.031	NoChange
ENSG00000187017	ENST00000477679	chr1	1	6511777	6520471	ESPN	198	6511975	6511300	6512600	6.93762	0.038	NoChange
ENSG00000215788	ENST00000356876	chr1	-1	6521211	6526255	TNFRSF25	-820	6527075	6524250	6527650	8.77637	0.014	Up	1.58	0.0262003	0.134398
ENSG00000215788	ENST00000475730	chr1	-1	6521816	6522667	TNFRSF25	642	6522025	6520100	6522600	9.63961	0.014	Up	1.58	0.0262003	0.134398
ENSG00000171680	ENST00000377725	chr1	-1	6527182	6550630	PLEKHG5	505	6550125	6548250	6553600	10.0933	0.011	Up	538.99	0.00129087	0.0164622
ENSG00000171680	ENST00000491384	chr1	-1	6527182	6546014	PLEKHG5	-461	6546475	6545700	6547150	7.8127	0.022	Up	538.99	0.00129087	0.0164622
ENSG00000171680	ENST00000377732	chr1	-1	6527182	6556756	PLEKHG5	-169	6556925	6556000	6559500	9.74409	0.011	Up	538.99	0.00129087	0.0164622
ENSG00000171680	ENST00000537245	chr1	-1	6527565	6557156	PLEKHG5	231	6556925	6556000	6559500	9.74409	0.011	Up	538.99	0.00129087	0.0164622
ENSG00000162408	ENST00000464665	chr1	-1	6609422	6614560	NOL9	85	6614475	6613700	6615000	8.13927	0.015	NoData
ENSG00000204859	ENST00000545645	chr1	1	6646267	6649331	ZBTB48	408	6646675	6646250	6647550	6.99902	0.038	NoData
ENSG00000204859	ENST00000466813	chr1	1	6647316	6649220	ZBTB48	-641	6646675	6646250	6647550	6.99902	0.038	NoData
ENSG00000204859	ENST00000466813	chr1	1	6647316	6649220	ZBTB48	959	6648275	6647850	6649350	6.37989	0.054	NoData
ENSG00000204859	ENST00000466941	chr1	1	6648747	6649340	ZBTB48	-472	6648275	6647850	6649350	6.37989	0.054	NoData
ENSG00000116273	ENST00000377648	chr1	1	6673745	6684093	PHF13	30	6673775	6673000	6675050	9.77551	0.011	NoChange
ENSG00000116273	ENST00000495385	chr1	1	6673822	6682705	PHF13	-47	6673775	6673000	6675050	9.77551	0.011	NoData
ENSG00000237436	ENST00000442889	chr1	-1	6843952	6844903		378	6844525	6844050	6845100	8.36849	0.015	NoData
ENSG00000171735	ENST00000303646	chr1	1	7740148	7826792	CAMTA1	77	7740225	7739700	7740800	7.89733	0.022	NoData
ENSG00000049246	ENST00000361923	chr1	1	7844763	7905237	PER3	62	7844825	7843500	7845450	8.91756	0.014	NoChange
ENSG00000049246	ENST00000473653	chr1	1	7845583	7848398	PER3	-758	7844825	7843500	7845450	8.91756	0.014	NoData
ENSG00000116285	ENST00000377482	chr1	-1	8071779	8086368	ERRFI1	-307	8086675	8085550	8087300	7.33805	0.031	NoChange
ENSG00000238290	ENST00000445300	chr1	1	8086798	8182762		-123	8086675	8085550	8087300	7.33805	0.031	NoData
ENSG00000162426	ENST00000377479	chr1	1	8378169	8404227	SLC45A1	356	8378525	8378100	8379050	7.23868	0.031	NoChange
ENSG00000142599	ENST00000337907	chr1	-1	8412457	8877524	RERE	349	8877175	8876650	8877550	6.97668	0.038	NoChange
ENSG00000142599	ENST00000464367	chr1	-1	8423770	8424898	RERE	723	8424175	8423500	8424550	6.4845	0.054	NoData
ENSG00000074800	ENST00000489867	chr1	-1	8934915	8939308	ENO1	333	8938975	8938650	8939600	6.22822	0.054	NoData
ENSG00000230679	ENST00000442636	chr1	1	8938894	8939953	ENO1-AS1	81	8938975	8938650	8939600	6.22822	0.054	NoData
ENSG00000180758	ENST00000377408	chr1	-1	9164081	9189250	GPR157	-475	9189725	9189350	9190250	6.18872	0.054	NoData
ENSG00000180758	ENST00000466131	chr1	-1	9171228	9188840	GPR157	815	9188025	9187700	9189150	6.55632	0.054	NoData
ENSG00000049239	ENST00000495451	chr1	1	9325589	9331396	H6PD	-914	9324675	9324350	9325200	6.39363	0.054	NoData
ENSG00000171612	ENST00000302692	chr1	1	9599541	9642831	SLC25A33	484	9600025	9599550	9600500	8.77637	0.014	NoChange
ENSG00000231789	ENST00000415330	chr1	-1	9739858	9747632		-143	9747775	9747050	9748450	9.13882	0.014	NoData
ENSG00000171608	ENST00000484851	chr1	1	9748234	9752004	PIK3CD	-459	9747775	9747050	9748450	9.13882	0.014	NoData
ENSG00000171603	ENST00000377298	chr1	-1	9789084	9884584	CLSTN1	9	9884575	9883950	9884950	7.0303	0.038	NoChange
ENSG00000171603	ENST00000361311	chr1	-1	9789086	9884042	CLSTN1	-533	9884575	9883950	9884950	7.0303	0.038	NoChange
ENSG00000162441	ENST00000377223	chr1	-1	9988997	10003387	LZIC	162	10003225	10002700	10004000	9.70315	0.011	NoChange
ENSG00000228150	ENST00000445884	chr1	1	10002981	10010032		244	10003225	10002700	10004000	9.70315	0.011	NoData
ENSG00000054523	ENST00000355249	chr1	1	10270764	10438460	KIF1B	-489	10270275	10269700	10270900	7.76229	0.022	NoData
ENSG00000142657	ENST00000491493	chr1	1	10458649	10471609	PGD	76	10458725	10458300	10459300	6.49751	0.054	NoChange
ENSG00000142657	ENST00000487775	chr1	1	10459101	10460065	PGD	-376	10458725	10458300	10459300	6.49751	0.054	NoData
ENSG00000160049	ENST00000476658	chr1	-1	10521700	10532536	DFFA	11	10532525	10531750	10532950	6.76912	0.038	NoChange
ENSG00000142655	ENST00000472851	chr1	1	10532345	10596629	PEX14	180	10532525	10531750	10532950	6.76912	0.038	NoData
ENSG00000142655	ENST00000491661	chr1	1	10555329	10683343	PEX14	-504	10554825	10554500	10555250	6.71752	0.038	NoData
ENSG00000130940	ENST00000344008	chr1	-1	10707270	10856707	CASZ1	-68	10856775	10854900	10857350	8.46295	0.015	NoChange
ENSG00000009724	ENST00000400897	chr1	-1	11086580	11107280	MASP2	155	11107125	11106800	11107750	7.67838	0.022	NoChange
ENSG00000230337	ENST00000435388	chr1	1	11159732	11162157		-107	11159625	11159200	11160100	6.76431	0.038	NoData
ENSG00000120942	ENST00000376810	chr1	1	11333263	11348491	UBIAD1	-988	11332275	11331650	11332700	8.34411	0.015	NoChange
ENSG00000120942	ENST00000483738	chr1	1	11333991	11356106	UBIAD1	634	11334625	11334050	11335000	6.92359	0.038	NoData
ENSG00000204624	ENST00000294484	chr1	1	11539295	11597641	PTCHD2	680	11539975	11539600	11540550	7.41399	0.031	NoChange
ENSG00000116661	ENST00000475961	chr1	-1	11710794	11713586	FBXO2	261	11713325	11712100	11714000	9.74409	0.011	NoData
ENSG00000177674	ENST00000510878	chr1	1	11796232	11810690	AGTRAP	193	11796425	11795700	11797150	8.26094	0.015	NoChange
ENSG00000215910	ENST00000484153	chr1	1	11826799	11838367	C1orf167	76	11826875	11826300	11827300	8.42413	0.015	NoData
ENSG00000215910	ENST00000475041	chr1	1	11845228	11848012	C1orf167	247	11845475	11845100	11846150	6.30605	0.054	NoData
ENSG00000177000	ENST00000376583	chr1	-1	11845810	11863571	MTHFR	-4	11863575	11863200	11864200	6.85067	0.038	NoChange
ENSG00000215910	ENST00000482358	chr1	1	11847869	11849642	C1orf167	6	11847875	11847300	11848750	7.56776	0.031	NoData
ENSG00000177000	ENST00000418034	chr1	-1	11861262	11865993	MTHFR	18	11865975	11865100	11866500	7.21601	0.031	NoData
ENSG00000177000	ENST00000431243	chr1	-1	11863085	11865470	MTHFR	-505	11865975	11865100	11866500	7.21601	0.031	NoData
ENSG00000201801	ENST00000364931	chr1	-1	11969865	11969984	RNU5E-4P	-641	11970625	11970300	11971300	6.2	0.054	NoData
ENSG00000083444	ENST00000485046	chr1	1	11994262	12018677	PLOD1	-387	11993875	11993500	11994300	6.52585	0.054	NoData
ENSG00000083444	ENST00000196061	chr1	1	11994810	12035594	PLOD1	15	11994825	11994500	11995450	6.37128	0.054	NoChange
ENSG00000116691	ENST00000235332	chr1	1	12079523	12092102	MIIP	-148	12079375	12078800	12080200	7.54358	0.031	Up	1.77	0.000234775	0.0069186
ENSG00000116691	ENST00000466860	chr1	1	12082279	12092032	MIIP	-354	12081925	12081400	12082400	7.13856	0.031	NoData
ENSG00000120949	ENST00000413146	chr1	1	12185956	12204264	TNFRSF8	-381	12185575	12185200	12186200	6.4845	0.054	NoChange
ENSG00000162496	ENST00000376223	chr1	-1	12627939	12677737	DHRS3	612	12677125	12676600	12677650	6.97166	0.038	Up	1.99	0.00107485	0.0149002
ENSG00000162496	ENST00000464917	chr1	-1	12628421	12676799	DHRS3	-326	12677125	12676600	12677650	6.97166	0.038	Up	1.99	0.00107485	0.0149002
ENSG00000162496	ENST00000430996	chr1	-1	12638746	12656321	DHRS3	346	12655975	12654500	12656400	7.16954	0.031	NoData
ENSG00000189337	ENST00000376030	chr1	1	14925200	15444539	KAZN	-225	14924975	14924600	14925450	7.00227	0.038	NoChange
ENSG00000204464	ENST00000376005	chr1	-1	15494970	15497813	C1orf195	-762	15498575	15498300	15499250	6.85974	0.038	NoData
ENSG00000142634	ENST00000445566	chr1	1	15736761	15755577	EFHD2	464	15737225	15736650	15737650	8.22566	0.015	NoData
ENSG00000132906	ENST00000546424	chr1	-1	15817327	15850940	CASP9	-135	15851075	15850450	15851700	6.85974	0.038	NoChange
ENSG00000132906	ENST00000375890	chr1	-1	15819350	15851221	CASP9	146	15851075	15850450	15851700	6.85974	0.038	NoData
ENSG00000116138	ENST00000472665	chr1	1	15890581	15893636	DNAJC16	994	15891575	15891100	15892000	6.66595	0.038	NoData
ENSG00000116138	ENST00000479655	chr1	1	15892313	15892904	DNAJC16	-738	15891575	15891100	15892000	6.66595	0.038	NoData
ENSG00000116771	ENST00000375826	chr1	-1	15898848	15911605	AGMAT	930	15910675	15910200	15911250	8.32688	0.015	NoData
ENSG00000197312	ENST00000548451	chr1	1	15978331	15983480	DDI2	-706	15977625	15977250	15978050	6.14665	0.054	NoData
ENSG00000162461	ENST00000294454	chr1	1	16062900	16067891	SLC25A34	-925	16061975	16061400	16062450	7.32391	0.031	NoData
ENSG00000162460	ENST00000375782	chr1	1	16068917	16074477	TMEM82	-892	16068025	16067650	16068700	6.25008	0.054	NoData
ENSG00000162458	ENST00000496928	chr1	1	16083102	16091568	FBLIM1	-177	16082925	16082450	16083550	8.15216	0.015	NoData
ENSG00000162458	ENST00000510929	chr1	1	16084441	16091522	FBLIM1	-66	16084375	16084000	16084900	6.52585	0.054	NoData
ENSG00000162458	ENST00000431771	chr1	1	16085292	16093932	FBLIM1	633	16085925	16085300	16087450	8.92666	0.014	NoData
ENSG00000065526	ENST00000487496	chr1	1	16265078	16266039	SPEN	-803	16264275	16263600	16264700	6.52585	0.054	NoData
ENSG00000116809	ENST00000537142	chr1	-1	16268366	16302574	ZBTB17	199	16302375	16301950	16302750	6.53868	0.054	NoData
ENSG00000185519	ENST00000375662	chr1	-1	16384264	16400121	FAM131C	896	16399225	16398900	16399850	6.27577	0.054	NoData
ENSG00000142627	ENST00000462805	chr1	-1	16459508	16460057	EPHA2	-668	16460725	16459900	16461500	6.92359	0.038	NoData
ENSG00000142627	ENST00000480202	chr1	-1	16461055	16472945	EPHA2	-30	16472975	16471450	16473550	8.79922	0.014	NoData
ENSG00000227959	ENST00000424774	chr1	1	16481706	16483824		-31	16481675	16480150	16482750	11.3844	0.006	NoData
ENSG00000142632	ENST00000449495	chr1	-1	16531306	16533038	ARHGEF19	-37	16533075	16531850	16533750	7.05384	0.038	NoData
ENSG00000142632	ENST00000471928	chr1	-1	16532122	16533477	ARHGEF19	402	16533075	16531850	16533750	7.05384	0.038	NoData
ENSG00000237276	ENST00000475369	chr1	-1	16542952	16543823	ANO7L1	-952	16544775	16543600	16545150	8.63733	0.014	NoData
ENSG00000037637	ENST00000375592	chr1	-1	16573334	16678949	FBXO42	-76	16679025	16678650	16679700	6.8995	0.038	NoData
ENSG00000055070	ENST00000475078	chr1	1	16679070	16719850	C1orf144	-45	16679025	16678650	16679700	6.8995	0.038	Down	1.72	0.00306115	0.0278894
ENSG00000080947	ENST00000420820	chr1	-1	16802411	16817802	CROCCP3	-273	16818075	16817250	16818600	6.41572	0.054	NoChange
ENSG00000241374	ENST00000427204	chr1	-1	16859035	16861505		230	16861275	16860400	16862650	8.87121	0.014	NoData
ENSG00000252099	ENST00000516290	chr1	-1	16860576	16860719		-556	16861275	16860400	16862650	8.87121	0.014	NoData
ENSG00000219481	ENST00000430580	chr1	-1	16892131	16940083	NBPF1	-42	16940125	16939100	16940750	8.90647	0.014	NoData
ENSG00000215908	ENST00000362058	chr1	-1	16956165	16971178	CROCCP2	-97	16971275	16970400	16972450	7.38918	0.031	NoData
ENSG00000186301	ENST00000334429	chr1	1	16972069	16976914	MST1P2	-794	16971275	16970400	16972450	7.38918	0.031	NoChange
ENSG00000207513	ENST00000384782	chr1	-1	16993280	16993443	RNU1-3	-182	16993625	16993100	16994100	6.78042	0.038	NoChange
ENSG00000239644	ENST00000414828	chr1	-1	17013834	17018804		279	17018525	17017550	17019800	7.44757	0.031	NoData
ENSG00000239644	ENST00000549765	chr1	-1	17017713	17046652		827	17045825	17044400	17046450	6.97166	0.038	NoData
ENSG00000243784	ENST00000489722	chr1	1	17052061	17052133	TRNAV36P	-386	17051675	17051200	17052050	7.98855	0.022	NoData
ENSG00000207389	ENST00000384659	chr1	1	17067011	17067174	RNU1-4	-236	17066775	17066300	17068050	6.76558	0.038	NoChange
ENSG00000227684	ENST00000457096	chr1	1	17076728	17077459		497	17077225	17076450	17077800	9.37953	0.014	NoData
ENSG00000186715	ENST00000544155	chr1	-1	17084548	17085318	MST1P9	593	17084725	17084200	17087800	7.05384	0.038	NoData
ENSG00000239505	ENST00000462650	chr1	1	17186693	17186765	TRNAV34P	-518	17186175	17185750	17186700	6.60749	0.038	NoData
ENSG00000196690	ENST00000356370	chr1	-1	17196254	17198668		693	17197975	17197450	17200400	7.92715	0.022	NoData
ENSG00000228549	ENST00000438002	chr1	1	17197440	17200574		535	17197975	17197450	17200400	7.92715	0.022	NoData
ENSG00000238142	ENST00000422124	chr1	-1	17215033	17215868		-157	17216025	17215350	17216500	8.03303	0.022	NoData
ENSG00000238142	ENST00000416869	chr1	-1	17215037	17216137		112	17216025	17215350	17216500	8.03303	0.022	NoData
ENSG00000058453	ENST00000467938	chr1	1	17249262	17280857	CROCC	563	17249825	17249100	17250400	7.13856	0.031	NoData
ENSG00000058453	ENST00000497654	chr1	1	17265588	17280857	CROCC	987	17266575	17265700	17267300	10.2815	0.008	NoChange
ENSG00000058453	ENST00000477773	chr1	1	17274886	17277833	CROCC	639	17275525	17274300	17275900	7.82049	0.022	NoData
ENSG00000058453	ENST00000465021	chr1	1	17292523	17297237	CROCC	-498	17292025	17290350	17292400	7.44757	0.031	NoData
ENSG00000058453	ENST00000465291	chr1	1	17296280	17297462	CROCC	945	17297225	17296750	17297750	7.1718	0.031	NoData
ENSG00000117122	ENST00000375534	chr1	-1	17300997	17304771	MFAP2	896	17303875	17303250	17304250	6.27169	0.054	NoChange
ENSG00000159363	ENST00000326735	chr1	-1	17312453	17338267	ATP13A2	642	17337625	17337300	17338200	7.16954	0.031	NoChange
ENSG00000159363	ENST00000502418	chr1	-1	17312476	17316498	ATP13A2	323	17316175	17315650	17316600	7.67838	0.022	NoChange
ENSG00000159363	ENST00000509619	chr1	-1	17328815	17332260	ATP13A2	-115	17332375	17331100	17332800	7.02139	0.038	NoData
ENSG00000117115	ENST00000375486	chr1	-1	17393256	17445930	PADI2	355	17445575	17445150	17446250	7.44757	0.031	NoChange
ENSG00000256049	ENST00000434762	chr1	1	17698691	17728195	PADI6	-166	17698525	17698200	17698950	6.92666	0.038	NoData
ENSG00000179051	ENST00000375436	chr1	-1	17733256	17766220	RCC2	895	17765325	17764650	17765950	8.37529	0.015	NoChange
ENSG00000179051	ENST00000375433	chr1	-1	17735172	17765057	RCC2	-268	17765325	17764650	17765950	8.37529	0.015	NoData
ENSG00000169991	ENST00000455833	chr1	-1	19230775	19283180	IFFO2	-345	19283525	19282850	19284150	7.9054	0.022	NoData
ENSG00000127481	ENST00000375267	chr1	-1	19401000	19536746	UBR4	21	19536725	19536250	19537250	6.47164	0.054	NoChange
ENSG00000127463	ENST00000477853	chr1	-1	19542158	19578046	KIAA0090	-279	19578325	19577850	19579150	7.73916	0.022	NoChange
ENSG00000053372	ENST00000493700	chr1	1	19578329	19582546	MRTO4	-4	19578325	19577850	19579150	7.73916	0.022	NoData
ENSG00000053371	ENST00000489286	chr1	-1	19630660	19638401	AKR7A2	276	19638125	19637700	19638700	8.04037	0.022	NoChange
ENSG00000077549	ENST00000375142	chr1	-1	19665317	19811979	CAPZB	604	19811375	19810700	19812050	8.15216	0.015	NoData
ENSG00000077549	ENST00000433834	chr1	-1	19665853	19811158	CAPZB	-217	19811375	19810700	19812050	8.15216	0.015	NoData
ENSG00000240490	ENST00000481521	chr1	1	19750878	19751093		-753	19750125	19749800	19750550	6.92359	0.038	NoData
ENSG00000158747	ENST00000548815	chr1	1	19970808	19984945	NBL1	967	19971775	19971450	19972850	7.40078	0.031	NoChange
ENSG00000158747	ENST00000425400	chr1	1	19971866	19983426	NBL1	-91	19971775	19971450	19972850	7.40078	0.031	NoChange
ENSG00000158748	ENST00000289753	chr1	1	19991780	20006055	HTR6	195	19991975	19991600	19992650	7.376	0.031	NoChange
ENSG00000188784	ENST00000375116	chr1	-1	20246502	20250110	PLA2G2E	-165	20250275	20249850	20250650	7.48066	0.031	NoData
ENSG00000158786	ENST00000465062	chr1	1	20465823	20470573	PLA2G2F	252	20466075	20465550	20466850	6.5707	0.054	NoData
ENSG00000090432	ENST00000264198	chr1	-1	20825943	20834654	MUL1	79	20834575	20833900	20835250	9.74922	0.011	NoChange
ENSG00000183114	ENST00000332947	chr1	1	20878932	20881512	FAM43B	593	20879525	20878900	20879900	6.14665	0.054	NoData
ENSG00000189410	ENST00000375031	chr1	-1	21046225	21059133	SH2D5	-192	21059325	21057300	21060000	8.42644	0.015	NoData
ENSG00000189410	ENST00000518294	chr1	-1	21051124	21059330	SH2D5	5	21059325	21057300	21060000	8.42644	0.015	NoData
ENSG00000127483	ENST00000312239	chr1	-1	21069154	21113181	HP1BP3	-94	21113275	21112750	21113750	7.20453	0.031	Down	1.68	6.15078e-05	0.00426296
ENSG00000127483	ENST00000438032	chr1	-1	21083659	21113765	HP1BP3	490	21113275	21112750	21113750	7.20453	0.031	NoData
ENSG00000075151	ENST00000438975	chr1	-1	21276499	21503377	EIF4G3	-198	21503575	21502250	21504350	9.99596	0.011	NoData
ENSG00000117298	ENST00000415912	chr1	-1	21543740	21671997	ECE1	-278	21672275	21671800	21672800	7.46562	0.031	Down	1.59	0.0039693	0.0332881
ENSG00000117298	ENST00000357071	chr1	-1	21545077	21606042	ECE1	217	21605825	21605350	21606150	6.93277	0.038	Down	1.59	0.0039693	0.0332881
ENSG00000117298	ENST00000374893	chr1	-1	21546352	21616982	ECE1	-143	21617125	21616500	21617450	6.27577	0.054	NoData
ENSG00000117298	ENST00000527991	chr1	-1	21599325	21620917	ECE1	-8	21620925	21620500	21621400	6.47937	0.054	NoData
ENSG00000117298	ENST00000463334	chr1	-1	21599328	21671630	ECE1	655	21670975	21670550	21671600	6.2562	0.054	NoData
ENSG00000142794	ENST00000486229	chr1	1	21766731	21795387	NBPF3	444	21767175	21766000	21767650	7.09839	0.031	NoData
ENSG00000233431	ENST00000457706	chr1	1	21912965	21917680		510	21913475	21912500	21914650	8.37529	0.015	NoData
ENSG00000090686	ENST00000421625	chr1	-1	22054344	22110099	USP48	24	22110075	22109600	22111150	6.47773	0.054	NoData
ENSG00000090686	ENST00000532737	chr1	-1	22079528	22109719	USP48	-356	22110075	22109600	22111150	6.47773	0.054	NoData
ENSG00000187942	ENST00000484271	chr1	1	22147990	22149041	LDLRAD2	235	22148225	22147850	22148800	6.41572	0.054	NoData
ENSG00000142798	ENST00000486901	chr1	-1	22148738	22157206	HSPG2	581	22156625	22156150	22157000	6.65856	0.038	NoChange
ENSG00000142798	ENST00000498495	chr1	-1	22200971	22201701	HSPG2	-124	22201825	22201250	22202500	6.27577	0.054	NoData
ENSG00000142798	ENST00000480900	chr1	-1	22204007	22205567	HSPG2	-658	22206225	22205850	22206600	6.17922	0.054	NoData
ENSG00000184677	ENST00000374651	chr1	1	22778472	22853855	ZBTB40	103	22778575	22777700	22779100	7.76521	0.022	NoData
ENSG00000173372	ENST00000339353	chr1	1	22963118	22966175	C1QA	7	22963125	22962800	22963700	7.5837	0.031	NoChange
ENSG00000173372	ENST00000438241	chr1	1	22963255	22965824	C1QA	-130	22963125	22962800	22963700	7.5837	0.031	NoChange
ENSG00000169641	ENST00000302291	chr1	-1	23410523	23504301	LUZP1	276	23504025	23503500	23504650	7.44606	0.031	NoData
ENSG00000125945	ENST00000374609	chr1	-1	23686467	23694831	ZNF436	-44	23694875	23694200	23696050	6.55513	0.054	NoChange
ENSG00000125945	ENST00000374608	chr1	-1	23686468	23694879	ZNF436	4	23694875	23694200	23696050	6.55513	0.054	NoChange
ENSG00000204219	ENST00000374601	chr1	-1	23729974	23751200	TCEA3	225	23750975	23750550	23751750	6.85974	0.038	NoData
ENSG00000088280	ENST00000336689	chr1	-1	23755056	23810671	ASAP3	546	23810125	23809600	23811600	7.76419	0.022	NoChange
ENSG00000007968	ENST00000361729	chr1	-1	23832922	23857712	E2F2	-113	23857825	23856800	23858150	7.05384	0.038	NoData
ENSG00000007968	ENST00000487237	chr1	-1	23842851	23845888	E2F2	-487	23846375	23846100	23846800	6.17922	0.054	NoData
ENSG00000117318	ENST00000374561	chr1	-1	23884409	23886285	ID3	160	23886125	23885750	23886650	6.48698	0.054	NoData
ENSG00000117318	ENST00000486541	chr1	-1	23884936	23885934	ID3	-191	23886125	23885750	23886650	6.48698	0.054	NoChange
ENSG00000011009	ENST00000374502	chr1	1	24117711	24121360	LYPLA2	414	24118125	24117650	24118750	7.02599	0.038	NoChange
ENSG00000011009	ENST00000492577	chr1	1	24118461	24121202	LYPLA2	-336	24118125	24117650	24118750	7.02599	0.038	NoChange
ENSG00000011009	ENST00000472213	chr1	1	24120582	24121571	LYPLA2	343	24120925	24119900	24123000	7.76014	0.022	NoChange
ENSG00000117308	ENST00000481736	chr1	-1	24122089	24127271	GALE	-254	24127525	24125750	24128250	8.68042	0.014	NoChange
ENSG00000117308	ENST00000486382	chr1	-1	24124610	24125603	GALE	978	24124625	24124050	24125400	6.57228	0.054	NoChange
ENSG00000189266	ENST00000374468	chr1	1	24286318	24288370	PNRC2	107	24286425	24285400	24286850	6.36552	0.054	NoChange
ENSG00000215905	ENST00000442164	chr1	-1	24334371	24335009		184	24334825	24334450	24335250	6.39363	0.054	NoData
ENSG00000142661	ENST00000475306	chr1	-1	24408039	24434929	MYOM3	404	24434525	24433850	24435800	6.12284	0.054	NoData
ENSG00000142677	ENST00000270800	chr1	-1	24446261	24469611	IL22RA1	-664	24470275	24468700	24471000	6.92359	0.038	NoChange
ENSG00000185436	ENST00000327575	chr1	-1	24483589	24513751	IL28RA	-374	24514125	24513150	24514400	6.35796	0.054	NoData
ENSG00000185436	ENST00000374419	chr1	-1	24485490	24514449	IL28RA	324	24514125	24513150	24514400	6.35796	0.054	NoData
ENSG00000001460	ENST00000374409	chr1	-1	24683489	24741587	C1orf201	362	24741225	24740600	24742250	7.90767	0.022	NoChange
ENSG00000001460	ENST00000003583	chr1	-1	24683495	24740215	C1orf201	190	24740025	24739500	24740500	8.28468	0.015	NoData
ENSG00000001460	ENST00000337248	chr1	-1	24683527	24740230	C1orf201	-995	24741225	24740600	24742250	7.90767	0.022	NoChange
ENSG00000117602	ENST00000436717	chr1	1	24829387	24863504	RCAN3	-462	24828925	24828500	24829550	6.93762	0.038	NoChange
ENSG00000117602	ENST00000425530	chr1	1	24834057	24841057	RCAN3	468	24834525	24834050	24834850	6.12395	0.054	NoChange
ENSG00000169504	ENST00000374379	chr1	1	25071848	25170815	CLIC4	-273	25071575	25070950	25072050	6.54101	0.054	NoChange
ENSG00000020633	ENST00000479341	chr1	-1	25256228	25291612	RUNX3	-463	25292075	25291350	25292800	6.4845	0.054	NoData
ENSG00000117614	ENST00000476231	chr1	-1	25556800	25558993	SYF2	-32	25559025	25558450	25559400	6.14039	0.054	NoData
ENSG00000224183	ENST00000414693	chr1	-1	25620655	25621134	SDHDP6	-191	25621325	25620650	25621750	8.76577	0.014	NoChange
ENSG00000183726	ENST00000468704	chr1	1	25664951	25683344	TMEM50A	174	25665125	25664550	25665650	7.96126	0.022	NoData
ENSG00000238084	ENST00000541879	chr1	1	25725203	25725771	SDHDP1	-178	25725025	25724600	25725600	8.42141	0.015	NoChange
ENSG00000157978	ENST00000484476	chr1	1	25889307	25893491	LDLRAP1	118	25889425	25889100	25890000	7.57444	0.031	NoData
ENSG00000157978	ENST00000474283	chr1	1	25890125	25894061	LDLRAP1	-700	25889425	25889100	25890000	7.57444	0.031	Up	1.74	0.000426241	0.00917891
ENSG00000157978	ENST00000470950	chr1	1	25891082	25894127	LDLRAP1	643	25891725	25891400	25892200	6.42577	0.054	Up	1.74	0.000426241	0.00917891
ENSG00000225643	ENST00000412797	chr1	1	25907969	25916847		756	25908725	25908450	25909300	7.02139	0.038	NoData
ENSG00000117643	ENST00000374332	chr1	1	25943959	26112698	MAN1C1	316	25944275	25943750	25944700	7.00227	0.038	NoChange
ENSG00000117643	ENST00000263979	chr1	1	25944341	26110941	MAN1C1	-66	25944275	25943750	25944700	7.00227	0.038	NoChange
ENSG00000162430	ENST00000374315	chr1	1	26126684	26144712	SEPN1	541	26127225	26126800	26127750	6.5707	0.054	NoChange
ENSG00000255054	ENST00000527604	chr1	1	26140464	26150235		361	26140825	26140400	26141300	6.52585	0.054	NoData
ENSG00000127423	ENST00000374298	chr1	-1	26160497	26185903	C1orf135	278	26185625	26185150	26186500	8.26094	0.015	NoChange
ENSG00000117632	ENST00000399728	chr1	-1	26226609	26232644	STMN1	319	26232325	26231850	26234050	8.85156	0.014	NoChange
ENSG00000117632	ENST00000446334	chr1	-1	26228103	26231980	STMN1	-345	26232325	26231850	26234050	8.85156	0.014	NoChange
ENSG00000252691	ENST00000516882	chr1	1	26332707	26332790		18	26332725	26332350	26333100	6.17922	0.054	NoData
ENSG00000158008	ENST00000484339	chr1	1	26349680	26358046	EXTL1	-55	26349625	26348200	26350100	6.92359	0.038	NoData
ENSG00000158008	ENST00000470037	chr1	1	26358621	26361495	EXTL1	-746	26357875	26357550	26358350	6.14665	0.054	NoChange
ENSG00000175087	ENST00000444713	chr1	1	26437664	26448615	PDIK1L	-89	26437575	26437100	26438250	8.01495	0.022	NoData
ENSG00000142675	ENST00000528281	chr1	1	26509695	26514948	CNKSR1	180	26509875	26509350	26510400	8.58755	0.015	NoData
ENSG00000188782	ENST00000338855	chr1	1	26517052	26528094	CATSPER4	-327	26516725	26516350	26517400	6.12828	0.054	NoData
ENSG00000236155	ENST00000451482	chr1	1	26551811	26556331		564	26552375	26552050	26553100	6.97668	0.038	NoData
ENSG00000130695	ENST00000476272	chr1	1	26560691	26605297	CEP85	-116	26560575	26559850	26561350	9.28263	0.014	NoChange
ENSG00000225375	ENST00000457019	chr1	1	26575392	26580855		-217	26575175	26574850	26575550	6.27577	0.054	NoData
ENSG00000142669	ENST00000270792	chr1	1	26605667	26608007	SH3BGRL3	758	26606425	26605600	26607450	8.68238	0.014	Down	1.67	0.00322426	0.0290018
ENSG00000142669	ENST00000319041	chr1	1	26606613	26607941	SH3BGRL3	-188	26606425	26605600	26607450	8.68238	0.014	Down	1.67	0.00322426	0.0290018
ENSG00000158062	ENST00000452980	chr1	-1	26612367	26629658	UBXN11	-17	26629675	26629150	26630050	6.15643	0.054	NoData
ENSG00000176092	ENST00000520372	chr1	-1	26655100	26662874	AIM1L	49	26662825	26662300	26663900	7.44606	0.031	NoData
ENSG00000198830	ENST00000468388	chr1	1	26798941	26800619	HMGN2	-166	26798775	26798000	26799900	6.66347	0.038	NoData
ENSG00000117676	ENST00000526792	chr1	1	26857709	26900922	RPS6KA1	16	26857725	26856300	26858550	7.70564	0.022	NoChange
ENSG00000117676	ENST00000374162	chr1	1	26857819	26900922	RPS6KA1	-94	26857725	26856300	26858550	7.70564	0.022	NoChange
ENSG00000117676	ENST00000366866	chr1	1	26869621	26879917	RPS6KA1	4	26869625	26869150	26869950	6.12828	0.054	NoData
ENSG00000117676	ENST00000374164	chr1	1	26869653	26898724	RPS6KA1	-28	26869625	26869150	26869950	6.12828	0.054	NoChange
ENSG00000117676	ENST00000531382	chr1	1	26872343	26900767	RPS6KA1	32	26872375	26871500	26872900	6.52585	0.054	NoChange
ENSG00000117676	ENST00000474934	chr1	1	26877937	26880626	RPS6KA1	988	26878925	26877650	26879350	8.15164	0.015	NoData
ENSG00000117676	ENST00000488985	chr1	1	26881690	26883527	RPS6KA1	435	26882125	26881200	26882650	6.37128	0.054	NoChange
ENSG00000117713	ENST00000324856	chr1	1	27022524	27108595	ARID1A	-549	27021975	27021500	27022650	8.42644	0.015	NoChange
ENSG00000117713	ENST00000457599	chr1	1	27022895	27107308	ARID1A	630	27023525	27023000	27024050	7.48066	0.031	NoData
ENSG00000060642	ENST00000430292	chr1	1	27113963	27120741	PIGV	462	27114425	27114100	27115150	7.87895	0.022	NoChange
ENSG00000060642	ENST00000472757	chr1	1	27114455	27124298	PIGV	-30	27114425	27114100	27115150	7.87895	0.022	NoData
ENSG00000204160	ENST00000374142	chr1	1	27153201	27182207	ZDHHC18	924	27154125	27153400	27154450	6.29054	0.054	NoChange
ENSG00000175793	ENST00000339276	chr1	1	27189633	27190947	SFN	-8	27189625	27189000	27190400	7.98565	0.022	Down	1.86	0.00302869	0.0276689
ENSG00000142751	ENST00000477418	chr1	-1	27205992	27212832	GPN2	457	27212375	27211950	27213450	7.1718	0.031	NoChange
ENSG00000253368	ENST00000531285	chr1	1	27320810	27326600	TRNP1	415	27321225	27319800	27321600	8.34014	0.015	NoData
ENSG00000090020	ENST00000263980	chr1	-1	27425306	27481401	SLC9A1	-24	27481425	27481000	27481850	7.76014	0.022	NoChange
ENSG00000090020	ENST00000490329	chr1	-1	27425307	27426173	SLC9A1	-152	27426325	27425700	27426800	8.66088	0.014	NoChange
ENSG00000224311	ENST00000425205	chr1	-1	27555597	27560843		-82	27560925	27560300	27562050	7.92858	0.022	NoData
ENSG00000142784	ENST00000319394	chr1	1	27561007	27635110	WDTC1	-82	27560925	27560300	27562050	7.92858	0.022	NoChange
ENSG00000240397	ENST00000474826	chr1	-1	27633257	27634278		803	27633475	27633150	27634000	6.92666	0.038	NoData
ENSG00000186501	ENST00000374076	chr1	1	27648651	27662891	TMEM222	24	27648675	27647650	27649250	6.89477	0.038	NoChange
ENSG00000186501	ENST00000464720	chr1	1	27648738	27662891	TMEM222	-63	27648675	27647650	27649250	6.89477	0.038	NoChange
ENSG00000186501	ENST00000470223	chr1	1	27659954	27662890	TMEM222	271	27660225	27659900	27660600	6.12828	0.054	NoChange
ENSG00000142765	ENST00000494895	chr1	1	27671650	27680421	SYTL1	475	27672125	27671800	27672500	6.17922	0.054	NoData
ENSG00000142765	ENST00000490170	chr1	1	27674035	27680421	SYTL1	140	27674175	27673700	27674750	7.4899	0.031	NoData
ENSG00000142765	ENST00000496001	chr1	1	27675967	27678036	SYTL1	158	27676125	27675200	27677800	10.0693	0.011	NoData
ENSG00000142765	ENST00000485269	chr1	1	27676238	27678070	SYTL1	-113	27676125	27675200	27677800	10.0693	0.011	NoData
ENSG00000142733	ENST00000374040	chr1	-1	27681670	27693337	MAP3K6	962	27692375	27691850	27693800	8.23408	0.015	NoChange
ENSG00000142733	ENST00000476509	chr1	-1	27683081	27684105	MAP3K6	-20	27684125	27683600	27684650	7.56776	0.031	NoChange
ENSG00000142733	ENST00000495230	chr1	-1	27683652	27684299	MAP3K6	174	27684125	27683600	27684650	7.56776	0.031	NoChange
ENSG00000142748	ENST00000481748	chr1	-1	27700021	27701296	FCN3	71	27701225	27700750	27701700	8.03303	0.022	NoData
ENSG00000181773	ENST00000374024	chr1	1	27719148	27722318	GPR3	377	27719525	27719150	27720200	6.71752	0.038	NoChange
ENSG00000158195	ENST00000430629	chr1	-1	27730730	27816669	WASF2	-756	27817425	27817100	27818300	6.25008	0.054	NoChange
ENSG00000000938	ENST00000475472	chr1	-1	27949895	27961645	FGR	170	27961475	27960900	27963200	8.22566	0.015	NoData
ENSG00000009780	ENST00000373954	chr1	1	28052490	28088115	FAM76A	-465	28052025	28051600	28052750	7.46823	0.031	NoData
ENSG00000117758	ENST00000468761	chr1	1	28099766	28128550	STX12	209	28099975	28099700	28100400	6.11203	0.054	NoData
ENSG00000158161	ENST00000373863	chr1	-1	28303784	28415075	EYA3	50	28415025	28414450	28415550	7.12481	0.031	NoChange
ENSG00000126698	ENST00000470967	chr1	-1	28531769	28535320	DNAJC8	895	28534425	28533750	28535100	9.63961	0.014	NoData
ENSG00000130770	ENST00000465645	chr1	1	28562665	28564609	ATPIF1	560	28563225	28562800	28563800	8.15164	0.015	NoChange
ENSG00000130766	ENST00000253063	chr1	1	28586038	28609002	SESN2	587	28586625	28585900	28587400	6.50016	0.054	Up	2.79	0.00679736	0.0486364
ENSG00000239901	ENST00000494288	chr1	-1	28638831	28638903		-272	28639175	28638500	28639700	6.65856	0.038	NoData
ENSG00000204138	ENST00000493669	chr1	1	28696255	28823668	PHACTR4	20	28696275	28695900	28696750	6.67473	0.038	NoChange
ENSG00000238821	ENST00000459072	chr1	1	28843988	28844087		637	28844625	28844200	28845850	7.76014	0.022	NoData
ENSG00000180198	ENST00000373832	chr1	1	28844648	28865495	RCC1	-23	28844625	28844200	28845850	7.76014	0.022	NoChange
ENSG00000180198	ENST00000429051	chr1	1	28858447	28862417	RCC1	278	28858725	28858350	28859050	6.42577	0.054	NoData
ENSG00000180098	ENST00000464880	chr1	1	28879619	28887759	TRNAU1AP	56	28879675	28878950	28880400	8.12431	0.015	NoData
ENSG00000180098	ENST00000497790	chr1	1	28879745	28887544	TRNAU1AP	-70	28879675	28878950	28880400	8.12431	0.015	NoChange
ENSG00000197989	ENST00000481368	chr1	-1	28905052	28908175	SNHG12	-150	28908325	28907850	28908750	6.67473	0.038	NoData
ENSG00000197989	ENST00000483436	chr1	-1	28905058	28908330	SNHG12	5	28908325	28907850	28908750	6.67473	0.038	NoData
ENSG00000188060	ENST00000465518	chr1	1	28919027	28920812	RAB42	448	28919475	28918950	28920000	6.97668	0.038	NoData
ENSG00000209804	ENST00000387069	chr1	1	28975112	28975245	RNU11	-537	28974575	28974300	28974900	6.22724	0.054	NoData
ENSG00000198492	ENST00000373812	chr1	1	29063271	29096287	YTHDF2	54	29063325	29062700	29064400	10.2188	0.008	Down	1.63	0.000393861	0.00889164
ENSG00000198492	ENST00000541996	chr1	1	29063452	29096286	YTHDF2	-127	29063325	29062700	29064400	10.2188	0.008	Down	1.63	0.000393861	0.00889164
ENSG00000159023	ENST00000347529	chr1	1	29213684	29443626	EPB41	941	29214625	29213200	29215250	10.2934	0.008	NoChange
ENSG00000159023	ENST00000373797	chr1	1	29241091	29391733	EPB41	-316	29240775	29240450	29241650	6.14432	0.054	NoData
ENSG00000253304	ENST00000521452	chr1	-1	29445940	29450447	TMEM200B	-478	29450925	29450500	29452150	7.22815	0.031	NoData
ENSG00000253304	ENST00000420504	chr1	-1	29445946	29449013	TMEM200B	-12	29449025	29448450	29450450	6.54572	0.054	NoData
ENSG00000116353	ENST00000472630	chr1	-1	29529721	29557380	MECR	55	29557325	29556850	29557800	8.48628	0.015	NoData
ENSG00000060656	ENST00000531385	chr1	1	29610235	29630552	PTPRU	-660	29609575	29608800	29610300	7.4899	0.031	NoData
ENSG00000060656	ENST00000465525	chr1	1	29646722	29653311	PTPRU	253	29646975	29646650	29647350	6.40723	0.054	NoData
ENSG00000060656	ENST00000492954	chr1	1	29649730	29652162	PTPRU	145	29649875	29649550	29650250	6.17922	0.054	NoData
ENSG00000186056	ENST00000443076	chr1	1	31198567	31199211		158	31198725	31198400	31199350	6.12828	0.054	NoData
ENSG00000223382	ENST00000430320	chr1	1	31297075	31306693		250	31297325	31296700	31298000	6.59456	0.038	NoData
ENSG00000223382	ENST00000438790	chr1	1	31297522	31306580		-197	31297325	31296700	31298000	6.59456	0.038	NoData
ENSG00000162512	ENST00000336798	chr1	-1	31342314	31351587	SDC3	-988	31352575	31351950	31353700	6.74238	0.038	NoChange
ENSG00000134644	ENST00000531867	chr1	-1	31532126	31534763	PUM1	438	31534325	31533950	31534700	6.4845	0.054	NoData
ENSG00000084628	ENST00000528449	chr1	-1	31653387	31654523	NKAIN1	-552	31655075	31654350	31655400	9.17928	0.014	NoChange
ENSG00000121769	ENST00000373713	chr1	-1	31838472	31845923	FABP3	-402	31846325	31845800	31846850	6.93277	0.038	Up	3.17	0.0399443	0.190495
ENSG00000229167	ENST00000435872	chr1	-1	32037186	32041174		-201	32041375	32040600	32042450	7.36264	0.031	NoData
ENSG00000142910	ENST00000441210	chr1	1	32042116	32046561	TINAGL1	-741	32041375	32040600	32042450	7.36264	0.031	NoData
ENSG00000121764	ENST00000403528	chr1	1	32083301	32092919	HCRTR1	424	32083725	32083150	32084450	8.07068	0.022	NoChange
ENSG00000121764	ENST00000373706	chr1	1	32084641	32092792	HCRTR1	-916	32083725	32083150	32084450	8.07068	0.022	NoChange
ENSG00000162517	ENST00000478502	chr1	-1	32096050	32110497	PEF1	-128	32110625	32109750	32111200	6.25954	0.054	NoChange
ENSG00000084636	ENST00000470799	chr1	-1	32126186	32131986	COL16A1	11	32131975	32131650	32132350	6.92666	0.038	NoData
ENSG00000084636	ENST00000482910	chr1	-1	32126189	32131760	COL16A1	-215	32131975	32131650	32132350	6.92666	0.038	NoData
ENSG00000121753	ENST00000398547	chr1	-1	32192718	32229523	BAI2	748	32228775	32227900	32229300	7.87895	0.022	NoChange
ENSG00000121753	ENST00000465256	chr1	-1	32192719	32202280	BAI2	-145	32202425	32202100	32202700	6.17922	0.054	NoChange
ENSG00000121753	ENST00000440175	chr1	-1	32192919	32210333	BAI2	-992	32211325	32210850	32211850	7.81196	0.022	NoChange
ENSG00000121753	ENST00000436464	chr1	-1	32222818	32226627	BAI2	-148	32226775	32225450	32227350	9.91549	0.011	NoData
ENSG00000254545	ENST00000527035	chr1	1	32254731	32256923		-706	32254025	32253650	32255150	6.53167	0.054	NoData
ENSG00000134668	ENST00000257100	chr1	-1	32256023	32281623	SPOCD1	-2	32281625	32280200	32282150	7.65515	0.031	NoData
ENSG00000134668	ENST00000360482	chr1	-1	32256025	32281652	SPOCD1	27	32281625	32280200	32282150	7.65515	0.031	NoData
ENSG00000134668	ENST00000473361	chr1	-1	32256029	32264216	SPOCD1	191	32264025	32263250	32265800	8.86674	0.014	NoData
ENSG00000184007	ENST00000468531	chr1	-1	32381496	32408177	PTP4A2	502	32407675	32407300	32408150	6.39363	0.054	NoData
ENSG00000184007	ENST00000526960	chr1	-1	32384731	32410457	PTP4A2	232	32410225	32409700	32411150	6.93277	0.038	NoData
ENSG00000184007	ENST00000475464	chr1	-1	32385170	32403383	PTP4A2	108	32403275	32402850	32405150	7.40078	0.031	NoData
ENSG00000121774	ENST00000355201	chr1	1	32479597	32509472	KHDRBS1	578	32480175	32479300	32480700	6.48698	0.054	NoChange
ENSG00000121775	ENST00000487305	chr1	1	32537632	32568464	TMEM39B	-407	32537225	32536350	32537750	8.32665	0.015	NoChange
ENSG00000121775	ENST00000373633	chr1	1	32538522	32568462	TMEM39B	3	32538525	32538000	32539200	6.85724	0.038	NoData
ENSG00000121775	ENST00000438825	chr1	1	32538536	32557346	TMEM39B	-11	32538525	32538000	32539200	6.85724	0.038	NoData
ENSG00000025800	ENST00000537234	chr1	1	32573889	32636980	KPNA6	136	32574025	32573700	32574500	6.57341	0.054	NoChange
ENSG00000084652	ENST00000427320	chr1	1	32645917	32661407	TXLNA	158	32646075	32644850	32646550	6.8995	0.038	NoData
ENSG00000220785	ENST00000423995	chr1	-1	32697259	32706391	MTMR9LP	-684	32707075	32705150	32707450	7.21601	0.031	NoData
ENSG00000220785	ENST00000426597	chr1	-1	32697448	32707193	MTMR9LP	118	32707075	32705150	32707450	7.21601	0.031	NoData
ENSG00000182866	ENST00000469765	chr1	1	32716919	32751761	LCK	356	32717275	32716550	32717950	7.35453	0.031	NoChange
ENSG00000182866	ENST00000469956	chr1	1	32741221	32742774	LCK	404	32741625	32741000	32741950	6.14665	0.054	NoData
ENSG00000116478	ENST00000373548	chr1	1	32757687	32799236	HDAC1	38	32757725	32757250	32758550	8.97013	0.014	NoChange
ENSG00000116478	ENST00000481281	chr1	1	32757736	32793275	HDAC1	-11	32757725	32757250	32758550	8.97013	0.014	NoChange
ENSG00000233775	ENST00000448134	chr1	-1	32814795	32816264		-711	32816975	32816000	32817950	6.53868	0.054	NoData
ENSG00000162526	ENST00000421153	chr1	1	32817122	32819142	TSSK3	-147	32816975	32816000	32817950	6.53868	0.054	NoData
ENSG00000162522	ENST00000401073	chr1	1	33207486	33240571	KIAA1522	-611	33206875	33206450	33207600	10.451	0.008	NoData
ENSG00000162522	ENST00000401073	chr1	1	33207486	33240571	KIAA1522	939	33208425	33207700	33209300	7.98855	0.022	NoData
ENSG00000162522	ENST00000468130	chr1	1	33219620	33234547	KIAA1522	-445	33219175	33218500	33220000	7.90428	0.022	NoData
ENSG00000116497	ENST00000373476	chr1	1	33283043	33323455	S100PBP	32	33283075	33282300	33284400	7.68212	0.022	NoChange
ENSG00000116497	ENST00000373475	chr1	1	33283156	33324476	S100PBP	-81	33283075	33282300	33284400	7.68212	0.022	NoChange
ENSG00000121905	ENST00000459874	chr1	1	33352063	33359744	HPCA	512	33352575	33352100	33353000	6.39363	0.054	NoChange
ENSG00000121900	ENST00000474144	chr1	-1	33360342	33366953	TMEM54	478	33366475	33365700	33367000	6.55632	0.054	NoChange
ENSG00000116525	ENST00000291416	chr1	-1	33611003	33647267	TRIM62	-58	33647325	33646200	33647800	8.32688	0.015	NoData
ENSG00000116525	ENST00000373432	chr1	-1	33611008	33647642	TRIM62	317	33647325	33646200	33647800	8.32688	0.015	NoData
ENSG00000160094	ENST00000483388	chr1	1	33722146	33746015	ZNF362	-971	33721175	33720500	33721550	6.26046	0.054	NoData
ENSG00000160094	ENST00000490959	chr1	1	33722220	33765773	ZNF362	455	33722675	33722050	33723050	6.50016	0.054	NoChange
ENSG00000225313	ENST00000457957	chr1	1	33780296	33791644		579	33780875	33780550	33781200	6.40723	0.054	NoData
ENSG00000134686	ENST00000307890	chr1	-1	33789227	33815496	PHC2	-429	33815925	33815300	33816350	7.4783	0.031	Down	2.45	0.000508961	0.0100402
ENSG00000233246	ENST00000432703	chr1	1	33815953	33828846		-28	33815925	33815300	33816350	7.4783	0.031	NoData
ENSG00000121903	ENST00000480917	chr1	1	33938261	33954845	ZSCAN20	114	33938375	33937850	33938800	6.73257	0.038	NoData
ENSG00000188910	ENST00000373366	chr1	1	35246790	35251965	GJB3	935	35247725	35247000	35248150	6.99526	0.038	NoChange
ENSG00000188910	ENST00000373362	chr1	1	35247879	35251970	GJB3	-154	35247725	35247000	35248150	6.99526	0.038	NoChange
ENSG00000116544	ENST00000495979	chr1	-1	35370766	35391095	DLGAP3	-130	35391225	35390600	35391650	8.22566	0.015	NoData
ENSG00000197056	ENST00000373329	chr1	1	35544992	35581455	ZMYM1	133	35545125	35544550	35545800	8.74125	0.014	NoChange
ENSG00000116560	ENST00000357214	chr1	-1	35648533	35658749	SFPQ	224	35658525	35657450	35658850	6.60749	0.038	NoChange
ENSG00000142687	ENST00000426982	chr1	-1	35900566	36023256	KIAA0319L	-69	36023325	36022700	36025100	13.9668	0.001	NoChange
ENSG00000020129	ENST00000356090	chr1	1	36023393	36032380	NCDN	-68	36023325	36022700	36025100	13.9668	0.001	NoChange
ENSG00000239636	ENST00000444348	chr1	-1	36035416	36043330		355	36042975	36042500	36044100	6.31356	0.054	NoData
ENSG00000142686	ENST00000422623	chr1	-1	36181069	36184423	C1orf216	48	36184375	36183700	36185200	9.45732	0.014	NoData
ENSG00000092847	ENST00000373206	chr1	1	36335409	36386559	EIF2C1	666	36336075	36335650	36336400	6.65856	0.038	NoData
ENSG00000092847	ENST00000373204	chr1	1	36348810	36395211	EIF2C1	465	36349275	36348200	36350150	6.59199	0.038	Down	1.76	0.0451884	0.20853
ENSG00000116863	ENST00000373178	chr1	1	36554476	36559533	ADPRHL2	-251	36554225	36553650	36555100	10.5063	0.008	NoChange
ENSG00000171812	ENST00000373172	chr1	-1	36563108	36565850	COL8A2	375	36565475	36564700	36566150	6.85068	0.038	NoData
ENSG00000054116	ENST00000497251	chr1	-1	36605000	36614888	TRAPPC3	963	36613925	36613550	36614350	6.85974	0.038	NoData
ENSG00000116871	ENST00000429533	chr1	1	36621180	36640609	MAP7D1	45	36621225	36620550	36621900	8.40221	0.015	NoData
ENSG00000116871	ENST00000316156	chr1	1	36621566	36646450	MAP7D1	-341	36621225	36620550	36621900	8.40221	0.015	NoChange
ENSG00000116871	ENST00000373151	chr1	1	36621803	36646441	MAP7D1	572	36622375	36621950	36623000	6.59734	0.038	NoChange
ENSG00000116871	ENST00000530729	chr1	1	36622816	36638141	MAP7D1	-441	36622375	36621950	36623000	6.59734	0.038	NoData
ENSG00000116871	ENST00000474796	chr1	1	36638070	36642435	MAP7D1	755	36638825	36638500	36639250	6.23261	0.054	NoData
ENSG00000116871	ENST00000373148	chr1	1	36643070	36646433	MAP7D1	555	36643625	36643050	36645850	6.73257	0.038	NoChange
ENSG00000116871	ENST00000532131	chr1	1	36644012	36645325	MAP7D1	-387	36643625	36643050	36645850	6.73257	0.038	NoData
ENSG00000054118	ENST00000478853	chr1	1	36690034	36748285	THRAP3	41	36690075	36689700	36690750	7.82049	0.022	NoData
ENSG00000142694	ENST00000490466	chr1	-1	36787882	36789216	FAM176B	691	36788525	36787550	36789000	8.42141	0.015	NoChange
ENSG00000196182	ENST00000373132	chr1	-1	36805225	36851497	STK40	-378	36851875	36850800	36852350	7.4146	0.031	NoChange
ENSG00000181817	ENST00000315732	chr1	-1	36859031	36863493	LSM10	-32	36863525	36862900	36863950	7.76521	0.022	NoChange
ENSG00000119535	ENST00000526980	chr1	-1	36942584	36948500	CSF3R	-25	36948525	36947950	36948900	7.48066	0.031	NoData
ENSG00000119535	ENST00000489551	chr1	-1	36944515	36948535	CSF3R	10	36948525	36947950	36948900	7.48066	0.031	NoData
ENSG00000163874	ENST00000492829	chr1	1	37940183	37949976	ZC3H12A	192	37940375	37939850	37940800	7.07677	0.038	Up	3.3	0.000393242	0.00889164
ENSG00000163874	ENST00000472312	chr1	1	37945600	37947363	ZC3H12A	-125	37945475	37944850	37946300	7.81472	0.022	NoData
ENSG00000163875	ENST00000373074	chr1	-1	37958912	37979870	MEAF6	145	37979725	37979100	37980900	11.1551	0.006	Down	1.82	0.00124914	0.0161453
ENSG00000163875	ENST00000485039	chr1	-1	37967016	37979121	MEAF6	-604	37979725	37979100	37980900	11.1551	0.006	NoData
ENSG00000232273	ENST00000437933	chr1	1	38010364	38010895	FTH1P1	-339	38010025	38009700	38010500	7.653	0.031	NoData
ENSG00000163879	ENST00000541606	chr1	1	38022607	38031234	DNALI1	18	38022625	38022000	38023700	9.7568	0.011	NoChange
ENSG00000116922	ENST00000464178	chr1	-1	38148408	38155361	C1orf109	-464	38155825	38155350	38156250	6.2562	0.054	NoChange
ENSG00000116922	ENST00000472584	chr1	-1	38155318	38156154	C1orf109	329	38155825	38155350	38156250	6.2562	0.054	NoData
ENSG00000183317	ENST00000453577	chr1	-1	38186351	38187529	EPHA10	454	38187075	38186700	38187400	6.93762	0.038	NoData
ENSG00000183317	ENST00000525749	chr1	-1	38192865	38218666	EPHA10	-909	38219575	38218800	38220300	9.10871	0.014	NoData
ENSG00000185090	ENST00000532512	chr1	1	38260155	38265893	MANEAL	370	38260525	38259900	38261600	9.6646	0.014	NoData
ENSG00000185090	ENST00000525897	chr1	1	38261080	38266120	MANEAL	-555	38260525	38259900	38261600	9.6646	0.014	NoData
ENSG00000233728	ENST00000433474	chr1	-1	38265392	38266551		576	38265975	38265650	38266500	6.12828	0.054	NoData
ENSG00000197982	ENST00000525096	chr1	1	38274004	38275028	C1orf122	21	38274025	38273100	38275000	10.9976	0.006	NoData
ENSG00000197982	ENST00000446260	chr1	1	38274082	38275126	C1orf122	-57	38274025	38273100	38275000	10.9976	0.006	NoData
ENSG00000188786	ENST00000373036	chr1	-1	38279851	38325292	MTF1	17	38325275	38324600	38325950	6.88022	0.038	NoChange
ENSG00000204084	ENST00000373027	chr1	-1	38326369	38397421	INPP5B	-104	38397525	38396850	38397900	6.61645	0.038	NoChange
ENSG00000183431	ENST00000488934	chr1	-1	38445137	38446461	SF3A3	-264	38446725	38446400	38447150	6.52585	0.054	NoData
ENSG00000183386	ENST00000477194	chr1	-1	38463017	38471278	FHL3	-347	38471625	38471000	38472050	8.48355	0.015	NoChange
ENSG00000183386	ENST00000483132	chr1	-1	38464390	38465104	FHL3	-521	38465625	38464950	38466500	6.15643	0.054	NoChange
ENSG00000224592	ENST00000428151	chr1	1	38513097	38584697		428	38513525	38512400	38514200	7.20453	0.031	NoData
ENSG00000116954	ENST00000373001	chr1	-1	39303870	39325495	RRAGC	-30	39325525	39324600	39326050	7.18999	0.031	NoChange
ENSG00000228436	ENST00000433671	chr1	1	39325672	39385068		-147	39325525	39324600	39326050	7.18999	0.031	NoData
ENSG00000174574	ENST00000432648	chr1	1	39456895	39471731	AKIRIN1	-70	39456825	39456350	39457450	8.06908	0.022	Down	2.18	0.00131072	0.0165531
ENSG00000127603	ENST00000467673	chr1	1	39571101	39720320	MACF1	674	39571775	39570100	39572200	7.04589	0.038	NoData
ENSG00000237624	ENST00000447263	chr1	1	39980628	39982162	OXCT2P1	-603	39980025	39979400	39980900	6.74238	0.038	NoChange
ENSG00000090621	ENST00000513632	chr1	-1	40030971	40034080	PABPC4	405	40033675	40033400	40034100	6.14665	0.054	NoChange
ENSG00000201457	ENST00000364587	chr1	-1	40033046	40033180	SNORA55	-495	40033675	40033400	40034100	6.14665	0.054	NoData
ENSG00000116983	ENST00000372844	chr1	-1	40144320	40157361	HPCAL4	-214	40157575	40156300	40158600	7.24194	0.031	NoChange
ENSG00000116983	ENST00000450300	chr1	-1	40144662	40150275	HPCAL4	800	40149475	40149150	40150850	6.66595	0.038	NoChange
ENSG00000084072	ENST00000470018	chr1	1	40157854	40211075	PPIE	-279	40157575	40156300	40158600	7.24194	0.031	NoChange
ENSG00000084072	ENST00000470213	chr1	1	40204573	40218938	PPIE	2	40204575	40203850	40205300	7.14339	0.031	NoChange
ENSG00000084072	ENST00000474804	chr1	1	40204576	40214760	PPIE	-1	40204575	40203850	40205300	7.14339	0.031	NoChange
ENSG00000084072	ENST00000467741	chr1	1	40226871	40229586	PPIE	-96	40226775	40226300	40227450	7.93135	0.022	NoData
ENSG00000198754	ENST00000327582	chr1	-1	40235195	40237020	OXCT2	-855	40237875	40236500	40238500	7.0303	0.038	NoChange
ENSG00000116990	ENST00000372816	chr1	-1	40362899	40367554	MYCL1	529	40367025	40366350	40368350	8.07704	0.022	NoData
ENSG00000168389	ENST00000372811	chr1	1	40420802	40435638	MFSD2A	-327	40420475	40419900	40422450	8.24391	0.015	NoChange
ENSG00000131236	ENST00000372798	chr1	1	40506424	40537280	CAP1	1	40506425	40505200	40507100	8.74985	0.014	Down	2.16	0.000434608	0.00929761
ENSG00000131236	ENST00000340450	chr1	1	40506425	40538313	CAP1	0	40506425	40505200	40507100	8.74985	0.014	Down	2.16	0.000434608	0.00929761
ENSG00000117000	ENST00000372771	chr1	1	40627045	40706593	RLF	80	40627125	40626750	40627850	7.21651	0.031	NoChange
ENSG00000084073	ENST00000474142	chr1	1	40756317	40758293	ZMPSTE24	-292	40756025	40755550	40756550	7.22815	0.031	NoData
ENSG00000049089	ENST00000496215	chr1	-1	40777172	40782374	COL9A2	-401	40782775	40780550	40783300	10.9251	0.006	NoData
ENSG00000049089	ENST00000372736	chr1	-1	40777343	40782939	COL9A2	164	40782775	40780550	40783300	10.9251	0.006	NoData
ENSG00000164002	ENST00000443729	chr1	1	40974470	40980958	DEM1	5	40974475	40974000	40975050	6.10625	0.054	NoChange
ENSG00000164002	ENST00000419161	chr1	1	40974478	40980958	DEM1	-3	40974475	40974000	40975050	6.10625	0.054	NoChange
ENSG00000066136	ENST00000427410	chr1	1	41157361	41236798	NFYC	14	41157375	41156950	41158450	7.19522	0.031	NoChange
ENSG00000066136	ENST00000447388	chr1	1	41157381	41237275	NFYC	-6	41157375	41156950	41158450	7.19522	0.031	NoChange
ENSG00000117013	ENST00000443478	chr1	1	41282937	41304961	KCNQ4	-662	41282275	41281800	41282700	6.85974	0.038	NoChange
ENSG00000117013	ENST00000443478	chr1	1	41282937	41304961	KCNQ4	838	41283775	41283300	41284150	7.02248	0.038	NoChange
ENSG00000117013	ENST00000506017	chr1	1	41284636	41306123	KCNQ4	-861	41283775	41283300	41284150	7.02248	0.038	NoChange
ENSG00000117013	ENST00000506017	chr1	1	41284636	41306123	KCNQ4	839	41285475	41285000	41286050	6.27577	0.054	NoChange
ENSG00000171793	ENST00000372621	chr1	1	41445007	41478235	CTPS	318	41445325	41444550	41446700	6.85068	0.038	NoData
ENSG00000171793	ENST00000541520	chr1	1	41445427	41477736	CTPS	-102	41445325	41444550	41446700	6.85068	0.038	Down	2.09	0.00113748	0.0154051
ENSG00000171790	ENST00000302946	chr1	-1	41481269	41487387	SLFNL1	12	41487375	41486950	41487900	6.71752	0.038	NoData
ENSG00000010803	ENST00000372595	chr1	-1	41492874	41628689	SCMH1	514	41628175	41627700	41628900	6.5707	0.054	Down	1.89	0.00539043	0.0408714
ENSG00000010803	ENST00000337495	chr1	-1	41492874	41707782	SCMH1	707	41707075	41706700	41707650	6.23261	0.054	Down	1.89	0.00539043	0.0408714
ENSG00000204060	ENST00000372591	chr1	1	41827594	41849262	FOXO6	-969	41826625	41825850	41827300	7.09839	0.031	NoData
ENSG00000127124	ENST00000489103	chr1	-1	42312862	42501596	HIVEP3	471	42501125	42500700	42502400	8.78809	0.014	NoData
ENSG00000197273	ENST00000357001	chr1	-1	42628362	42630389	GUCA2A	-86	42630475	42629900	42631800	8.79543	0.014	NoChange
ENSG00000127125	ENST00000471420	chr1	1	42922472	42939056	PPCS	3	42922475	42921800	42923050	8.97013	0.014	NoData
ENSG00000127125	ENST00000466871	chr1	1	42922614	42948411	PPCS	-139	42922475	42921800	42923050	8.97013	0.014	NoData
ENSG00000065978	ENST00000467957	chr1	1	43148827	43162882	YBX1	98	43148925	43147900	43149350	7.07677	0.038	NoData
ENSG00000117385	ENST00000472802	chr1	-1	43212202	43213247	LEPRE1	822	43212425	43211900	43212950	8.38846	0.015	NoData
ENSG00000117394	ENST00000415851	chr1	-1	43395018	43424500	SLC2A1	975	43423525	43422900	43425000	8.32665	0.015	NoData
ENSG00000117395	ENST00000463906	chr1	-1	43630017	43636792	EBNA1BP2	-933	43637725	43637250	43638400	6.9643	0.038	NoData
ENSG00000243710	ENST00000372492	chr1	1	43637820	43720029	WDR65	-95	43637725	43637250	43638400	6.9643	0.038	NoData
ENSG00000066056	ENST00000488437	chr1	1	43774718	43778272	TIE1	-93	43774625	43774000	43775350	7.48066	0.031	NoData
ENSG00000234694	ENST00000424948	chr1	-1	43820355	43824329		-46	43824375	43823700	43825550	7.19522	0.031	NoData
ENSG00000117399	ENST00000437896	chr1	1	43824599	43828871	CDC20	-224	43824375	43823700	43825550	7.19522	0.031	Down	2.2	0.000888732	0.0132625
ENSG00000066322	ENST00000482302	chr1	-1	43829686	43833087	ELOVL1	-38	43833125	43831450	43834250	7.26092	0.031	NoData
ENSG00000066322	ENST00000479686	chr1	-1	43830231	43833287	ELOVL1	162	43833125	43831450	43834250	7.26092	0.031	NoData
ENSG00000198198	ENST00000372450	chr1	1	43855553	43872565	SZT2	22	43855575	43855200	43856100	6.30975	0.054	NoData
ENSG00000198198	ENST00000357658	chr1	1	43855576	43876224	SZT2	-1	43855575	43855200	43856100	6.30975	0.054	NoData
ENSG00000142949	ENST00000496043	chr1	1	43990858	44019190	PTPRF	517	43991375	43990800	43991800	7.23868	0.031	NoData
ENSG00000066135	ENST00000372396	chr1	1	44115829	44171186	KDM4A	-704	44115125	44114550	44115550	7.49829	0.031	Down	5.1	1.25254e-05	0.00270218
ENSG00000066135	ENST00000372396	chr1	1	44115829	44171186	KDM4A	246	44116075	44115750	44116800	6.66698	0.038	Down	5.1	1.25254e-05	0.00270218
ENSG00000066135	ENST00000463151	chr1	1	44116207	44132692	KDM4A	-132	44116075	44115750	44116800	6.66698	0.038	NoData
ENSG00000117407	ENST00000477048	chr1	1	44399347	44401903	ARTN	28	44399375	44398700	44400850	9.38883	0.014	NoChange
ENSG00000117407	ENST00000471394	chr1	1	44399391	44401903	ARTN	-16	44399375	44398700	44400850	9.38883	0.014	NoChange
ENSG00000237950	ENST00000412378	chr1	-1	44410046	44412223		-202	44412425	44411800	44413550	8.55531	0.015	NoData
ENSG00000117408	ENST00000372343	chr1	1	44412611	44433694	IPO13	-186	44412425	44411800	44413550	8.55531	0.015	NoChange
ENSG00000132768	ENST00000527319	chr1	1	44437141	44438480	DPH2	634	44437775	44437150	44438350	6.30951	0.054	NoData
ENSG00000117411	ENST00000498543	chr1	1	44444615	44446999	B4GALT2	-140	44444475	44443700	44444900	7.9054	0.022	NoData
ENSG00000117411	ENST00000481924	chr1	1	44450537	44451878	B4GALT2	-212	44450325	44449700	44450700	6.55632	0.054	NoChange
ENSG00000196517	ENST00000372307	chr1	-1	44457172	44482228	SLC6A9	-747	44482975	44482700	44483300	6.12395	0.054	NoData
ENSG00000159214	ENST00000463846	chr1	1	44457320	44462200	CCDC24	5	44457325	44456700	44458400	6.0888	0.054	NoData
ENSG00000159214	ENST00000490563	chr1	1	44457338	44462200	CCDC24	-13	44457325	44456700	44458400	6.0888	0.054	NoData
ENSG00000196517	ENST00000372306	chr1	-1	44457503	44497032	SLC6A9	557	44496475	44495800	44497600	8.23455	0.015	NoData
ENSG00000159214	ENST00000472562	chr1	1	44461065	44461652	CCDC24	-440	44460625	44460100	44461150	8.15164	0.015	NoData
ENSG00000196517	ENST00000360584	chr1	-1	44463200	44482997	SLC6A9	22	44482975	44482700	44483300	6.12395	0.054	NoData
ENSG00000178028	ENST00000463950	chr1	1	44679175	44680396	DMAP1	100	44679275	44678750	44679700	7.81752	0.022	NoData
ENSG00000178028	ENST00000372290	chr1	1	44679513	44684102	DMAP1	-238	44679275	44678750	44679700	7.81752	0.022	Down	2.94	2.21672e-05	0.00327487
ENSG00000187147	ENST00000440132	chr1	1	45097404	45115629	RNF220	-29	45097375	45097050	45097950	6.79303	0.038	NoChange
ENSG00000126106	ENST00000372237	chr1	-1	45118919	45140227	TMEM53	2	45140225	45139400	45140850	7.45382	0.031	NoChange
ENSG00000126106	ENST00000468117	chr1	-1	45118919	45140149	TMEM53	-76	45140225	45139400	45140850	7.45382	0.031	NoChange
ENSG00000142945	ENST00000372218	chr1	1	45205534	45233436	KIF2C	41	45205575	45204950	45206050	6.66698	0.038	Down	2.57	0.000449139	0.00945757
ENSG00000142945	ENST00000455186	chr1	1	45205625	45221820	KIF2C	-50	45205575	45204950	45206050	6.66698	0.038	NoData
ENSG00000225721	ENST00000428791	chr1	-1	45224796	45241482		157	45241325	45240850	45242250	7.0132	0.038	NoData
ENSG00000142937	ENST00000485390	chr1	1	45241308	45244451	RPS8	17	45241325	45240850	45242250	7.0132	0.038	NoChange
ENSG00000173846	ENST00000372201	chr1	1	45265897	45271662	PLK3	-122	45265775	45265100	45267050	8.00635	0.022	Up	1.57	0.0206501	0.111665
ENSG00000173846	ENST00000492398	chr1	1	45268940	45271622	PLK3	-265	45268675	45268250	45269300	6.30294	0.054	Up	1.57	0.0206501	0.111665
ENSG00000222009	ENST00000482715	chr1	1	45274483	45279051	BTBD19	792	45275275	45272450	45275700	7.24194	0.031	NoData
ENSG00000222009	ENST00000489976	chr1	1	45278846	45279522	BTBD19	79	45278925	45277450	45279700	10.9261	0.006	NoData
ENSG00000222009	ENST00000464114	chr1	1	45279170	45279771	BTBD19	-245	45278925	45277450	45279700	10.9261	0.006	NoData
ENSG00000117425	ENST00000372192	chr1	-1	45287605	45308735	PTCH2	-590	45309325	45308600	45309700	7.76014	0.022	NoChange
ENSG00000226499	ENST00000447970	chr1	-1	45309593	45309754		429	45309325	45308600	45309700	7.76014	0.022	NoChange
ENSG00000070785	ENST00000360403	chr1	-1	45316450	45452282	EIF2B3	-43	45452325	45451600	45452950	6.91729	0.038	NoChange
ENSG00000126107	ENST00000372172	chr1	-1	45468212	45477001	HECTD3	976	45476025	45475100	45477100	6.119	0.054	NoChange
ENSG00000126088	ENST00000469548	chr1	1	45478363	45480481	UROD	12	45478375	45477900	45478900	6.2183	0.054	NoChange
ENSG00000126088	ENST00000486699	chr1	1	45478458	45480481	UROD	-83	45478375	45477900	45478900	6.2183	0.054	NoChange
ENSG00000186603	ENST00000334815	chr1	1	45792545	45794347	HPDL	-20	45792525	45792000	45793950	8.79543	0.014	NoChange
ENSG00000132781	ENST00000372100	chr1	-1	45794915	45805787	MUTYH	12	45805775	45804550	45806500	6.58687	0.038	NoChange
ENSG00000132781	ENST00000474703	chr1	-1	45798725	45805763	MUTYH	-12	45805775	45804550	45806500	6.58687	0.038	NoData
ENSG00000132763	ENST00000477188	chr1	1	45975105	45976177	MMACHC	270	45975375	45974700	45976000	7.02152	0.038	NoData
ENSG00000117450	ENST00000262746	chr1	-1	45976708	45987609	PRDX1	34	45987575	45987050	45988100	7.42622	0.031	NoData
ENSG00000117450	ENST00000483583	chr1	-1	45981326	45987539	PRDX1	-36	45987575	45987050	45988100	7.42622	0.031	NoData
ENSG00000117448	ENST00000476957	chr1	1	46016526	46034296	AKR1A1	99	46016625	46016150	46017050	6.6853	0.038	NoData
ENSG00000117448	ENST00000481885	chr1	1	46016739	46033697	AKR1A1	-114	46016625	46016150	46017050	6.6853	0.038	NoData
ENSG00000132780	ENST00000351223	chr1	1	46049737	46083919	NASP	38	46049775	46049100	46050900	8.36481	0.015	NoData
ENSG00000159592	ENST00000355105	chr1	-1	46092978	46152302	GPBP1L1	-23	46152325	46151450	46152900	6.23308	0.054	NoChange
ENSG00000159592	ENST00000480083	chr1	-1	46126221	46152325	GPBP1L1	0	46152325	46151450	46152900	6.23308	0.054	NoData
ENSG00000117461	ENST00000372006	chr1	-1	46505812	46598466	PIK3R3	91	46598375	46597600	46599600	10.6369	0.006	NoChange
ENSG00000117461	ENST00000262741	chr1	-1	46505812	46598314	PIK3R3	-61	46598375	46597600	46599600	10.6369	0.006	NoChange
ENSG00000117472	ENST00000486237	chr1	1	46646204	46651522	TSPAN1	-879	46645325	46644850	46645750	6.30294	0.054	NoChange
ENSG00000085998	ENST00000485714	chr1	-1	46655789	46659472	POMGNT1	797	46658675	46658300	46659350	7.5837	0.031	NoChange
ENSG00000085998	ENST00000463030	chr1	-1	46657288	46658013	POMGNT1	-662	46658675	46658300	46659350	7.5837	0.031	NoData
ENSG00000085999	ENST00000463715	chr1	1	46713360	46727030	RAD54L	-135	46713225	46712500	46714000	6.81775	0.038	NoData
ENSG00000132128	ENST00000498402	chr1	-1	46749839	46768946	LRRC41	821	46768125	46767000	46769200	11.1217	0.006	NoData
ENSG00000117481	ENST00000498008	chr1	1	46807508	46827864	NSUN4	367	46807875	46807550	46809450	6.57228	0.054	NoChange
ENSG00000225779	ENST00000457027	chr1	1	46836258	46836627		867	46837125	46836700	46837650	8.34014	0.015	NoData
ENSG00000117480	ENST00000493735	chr1	1	46860043	46874870	FAAH	432	46860475	46860000	46860900	6.12395	0.054	NoChange
ENSG00000117480	ENST00000493636	chr1	1	46875724	46877323	FAAH	651	46876375	46875750	46876700	6.30951	0.054	NoData
ENSG00000224863	ENST00000416581	chr1	-1	46912345	46915376		801	46914575	46914200	46914950	6.13647	0.054	NoData
ENSG00000162456	ENST00000294445	chr1	-1	47011316	47015684	KNCN	-941	47016625	47016250	47017050	6.40723	0.054	NoData
ENSG00000162456	ENST00000396314	chr1	-1	47013100	47016887	KNCN	262	47016625	47016250	47017050	6.40723	0.054	NoData
ENSG00000079277	ENST00000529170	chr1	-1	47042256	47069927	MKNK1	2	47069925	47069400	47070500	8.40057	0.015	NoData
ENSG00000079277	ENST00000525888	chr1	-1	47050219	47069918	MKNK1	-7	47069925	47069400	47070500	8.40057	0.015	NoData
ENSG00000159658	ENST00000544071	chr1	-1	47124366	47184824	KIAA0494	-1	47184825	47183450	47185450	6.2223	0.054	NoData
ENSG00000186118	ENST00000569393	chr1	1	47137445	47139249	ATPAF1-AS1	-470	47136975	47136550	47137600	6.29054	0.054	NoData
ENSG00000225506	ENST00000444042	chr1	-1	47562325	47644943	CYP4A22-AS1	-182	47645125	47644350	47646200	6.4677	0.054	NoData
ENSG00000162366	ENST00000491793	chr1	-1	47649272	47651016	PDZK1IP1	941	47650075	47648900	47651100	9.97451	0.011	NoChange
ENSG00000123473	ENST00000447475	chr1	-1	47726091	47779819	STIL	-6	47779825	47779300	47780450	7.39335	0.031	NoData
ENSG00000186564	ENST00000334793	chr1	1	47901689	47906363	FOXD2	736	47902425	47902100	47902750	6.28367	0.054	NoChange
ENSG00000185104	ENST00000396153	chr1	-1	50905150	51425935	FAF1	-40	51425975	51425350	51426350	6.62789	0.038	NoChange
ENSG00000123080	ENST00000262662	chr1	1	51426417	51440305	CDKN2C	-442	51425975	51425350	51426350	6.62789	0.038	NoChange
ENSG00000123080	ENST00000396148	chr1	1	51434367	51440305	CDKN2C	-392	51433975	51433400	51434650	10.222	0.008	NoChange
ENSG00000204006	ENST00000371759	chr1	1	51567906	51613752	C1orf185	-981	51566925	51566550	51567250	7.16674	0.031	NoData
ENSG00000213478	ENST00000440986	chr1	-1	51623460	51624143	CFL1P2	618	51623525	51623050	51624000	7.48066	0.031	NoData
ENSG00000123091	ENST00000494873	chr1	1	51702011	51737234	RNF11	464	51702475	51701650	51703050	7.36589	0.031	NoChange
ENSG00000233406	ENST00000480705	chr1	-1	51716275	51717144		-131	51717275	51716600	51717650	6.13647	0.054	NoData
ENSG00000085831	ENST00000447632	chr1	-1	51752930	51787882	TTC39A	157	51787725	51787350	51788050	7.48066	0.031	NoChange
ENSG00000085831	ENST00000534098	chr1	-1	51753658	51763632	TTC39A	907	51762725	51761400	51763550	10.2678	0.008	NoData
ENSG00000085831	ENST00000525906	chr1	-1	51755764	51762532	TTC39A	-193	51762725	51761400	51763550	10.2678	0.008	NoData
ENSG00000085831	ENST00000422925	chr1	-1	51768756	51791648	TTC39A	-677	51792325	51791900	51792900	6.55632	0.054	NoData
ENSG00000085831	ENST00000527205	chr1	-1	51776929	51810788	TTC39A	563	51810225	51809750	51811500	7.16954	0.031	NoData
ENSG00000227742	ENST00000431943	chr1	-1	52027538	52060569	CALR4P	-456	52061025	52060750	52061300	6.12395	0.054	NoData
ENSG00000117859	ENST00000489990	chr1	1	52082786	52242584	OSBPL9	339	52083125	52082550	52083550	6.8103	0.038	NoData
ENSG00000134717	ENST00000533836	chr1	1	52522004	52549172	BTF3L4	71	52522075	52521550	52522600	11.3079	0.006	NoData
ENSG00000154222	ENST00000371586	chr1	-1	52816269	52831865	CC2D1B	-110	52831975	52830950	52832550	7.14339	0.031	NoData
ENSG00000134744	ENST00000257177	chr1	-1	52888947	53018654	ZCCHC11	129	53018525	53017950	53019950	10.2318	0.008	NoData
ENSG00000162377	ENST00000371538	chr1	-1	53152508	53164038	SELRC1	113	53163925	53163200	53164300	7.85913	0.022	NoChange
ENSG00000162377	ENST00000486918	chr1	-1	53153234	53163740	SELRC1	-185	53163925	53163200	53164300	7.85913	0.022	NoChange
ENSG00000203995	ENST00000371528	chr1	1	53308408	53360670	ZYG11A	867	53309275	53308850	53309900	8.65278	0.014	NoData
ENSG00000121310	ENST00000486170	chr1	-1	53364896	53372773	ECHDC2	498	53372275	53371950	53372900	6.73257	0.038	NoData
ENSG00000116171	ENST00000528809	chr1	1	53393052	53442384	SCP2	23	53393075	53392500	53393600	7.43179	0.031	NoData
ENSG00000162383	ENST00000371494	chr1	-1	53552855	53608249	SLC1A7	224	53608025	53607550	53608500	6.52412	0.054	Up	1.52	0.0454143	0.209297
ENSG00000162383	ENST00000488036	chr1	-1	53552856	53556654	SLC1A7	979	53555675	53555150	53556400	6.74238	0.038	NoData
ENSG00000162384	ENST00000483739	chr1	-1	53679809	53685592	C1orf123	-533	53686125	53685700	53686800	6.62116	0.038	NoChange
ENSG00000162384	ENST00000470385	chr1	-1	53680047	53686264	C1orf123	139	53686125	53685700	53686800	6.62116	0.038	NoChange
ENSG00000162385	ENST00000371470	chr1	-1	53692564	53704282	MAGOH	7	53704275	53703850	53704950	7.46042	0.031	NoChange
ENSG00000162385	ENST00000462941	chr1	-1	53698794	53704180	MAGOH	-95	53704275	53703850	53704950	7.46042	0.031	NoData
ENSG00000225675	ENST00000445039	chr1	1	53793921	53802890		204	53794125	53793450	53795250	6.30803	0.054	NoData
ENSG00000230138	ENST00000449958	chr1	-1	53832340	53833917		-808	53834725	53834150	53835400	7.40268	0.031	NoData
ENSG00000236253	ENST00000563752	chr1	-1	53878821	53905648	SLC25A3P1	223	53905425	53904950	53905800	7.376	0.031	NoData
ENSG00000236253	ENST00000562700	chr1	-1	53904384	53905242	SLC25A3P1	-183	53905425	53904950	53905800	7.376	0.031	NoData
ENSG00000058804	ENST00000234725	chr1	-1	54233563	54303969	TMEM48	-56	54304025	54303550	54304600	8.01505	0.022	Down	1.59	0.00411855	0.0341738
ENSG00000058804	ENST00000480952	chr1	-1	54284643	54304136	TMEM48	111	54304025	54303550	54304600	8.01505	0.022	NoData
ENSG00000081870	ENST00000488884	chr1	-1	54405356	54411275	HSPB11	350	54410925	54410550	54413000	6.91488	0.038	NoData
ENSG00000116209	ENST00000371338	chr1	-1	54497690	54518874	TMEM59	-151	54519025	54517900	54519850	6.40754	0.054	NoData
ENSG00000116209	ENST00000452421	chr1	-1	54502275	54519078	TMEM59	53	54519025	54517900	54519850	6.40754	0.054	NoData
ENSG00000157216	ENST00000528930	chr1	-1	54692190	54694507	SSBP3	-818	54695325	54694900	54695900	10.9251	0.006	NoChange
ENSG00000157216	ENST00000528930	chr1	-1	54692190	54694507	SSBP3	232	54694275	54693850	54694650	6.47937	0.054	NoChange
ENSG00000157216	ENST00000417664	chr1	-1	54692305	54871177	SSBP3	202	54870975	54870050	54871650	6.57012	0.054	NoChange
ENSG00000157216	ENST00000533946	chr1	-1	54692320	54870306	SSBP3	-669	54870975	54870050	54871650	6.57012	0.054	NoChange
ENSG00000157216	ENST00000426150	chr1	-1	54693928	54791112	SSBP3	-763	54791875	54791500	54792450	6.85974	0.038	NoData
ENSG00000157216	ENST00000533209	chr1	-1	54708862	54792145	SSBP3	270	54791875	54791500	54792450	6.85974	0.038	NoData
ENSG00000162390	ENST00000492752	chr1	1	55067804	55075084	ACOT11	-779	55067025	55066650	55068100	6.97668	0.038	NoData
ENSG00000184313	ENST00000460155	chr1	1	55164969	55207904	HEATR8	256	55165225	55164800	55165650	6.65856	0.038	NoChange
ENSG00000243725	ENST00000371284	chr1	1	55181541	55207980	TTC4	84	55181625	55180900	55182050	6.48669	0.054	NoChange
ENSG00000243725	ENST00000486091	chr1	1	55202362	55207980	TTC4	-387	55201975	55201500	55202350	6.74238	0.038	NoChange
ENSG00000162402	ENST00000294383	chr1	-1	55532032	55681039	USP24	-286	55681325	55680100	55682000	9.07672	0.014	NoData
ENSG00000162407	ENST00000371250	chr1	-1	56960419	57045241	PPAP2B	166	57045075	57043750	57045700	8.08086	0.022	NoData
ENSG00000162600	ENST00000456980	chr1	-1	58999659	59012378	OMA1	103	59012275	59011800	59012850	6.42226	0.054	NoChange
ENSG00000162601	ENST00000483003	chr1	-1	59155860	59165744	MYSM1	19	59165725	59165150	59166550	8.65384	0.014	NoData
ENSG00000177606	ENST00000371222	chr1	-1	59246465	59249785	JUN	-290	59250075	59247600	59251350	7.70415	0.022	NoChange
ENSG00000234807	ENST00000544621	chr1	1	59250823	59365384		-748	59250075	59247600	59251350	7.70415	0.022	NoData
ENSG00000226476	ENST00000439156	chr1	-1	61005921	61106163		188	61105975	61105350	61106600	7.43344	0.031	NoData
ENSG00000162599	ENST00000407417	chr1	1	61542946	61928459	NFIA	-171	61542775	61542450	61543200	6.12041	0.054	Down	2.34	8.47443e-05	0.0046152
ENSG00000162599	ENST00000371189	chr1	1	61547534	61928459	NFIA	91	61547625	61547200	61548200	6.47164	0.054	Down	2.34	8.47443e-05	0.0046152
ENSG00000162599	ENST00000403491	chr1	1	61547980	61928465	NFIA	-355	61547625	61547200	61548200	6.47164	0.054	Down	2.34	8.47443e-05	0.0046152
ENSG00000132849	ENST00000316485	chr1	1	62208149	62579922	INADL	-174	62207975	62207600	62209350	7.4899	0.031	NoData
ENSG00000132849	ENST00000472512	chr1	1	62586545	62594129	INADL	630	62587175	62586650	62588400	8.64211	0.014	NoChange
ENSG00000162607	ENST00000339950	chr1	1	62902326	62917475	USP1	249	62902575	62901450	62903400	8.40057	0.015	NoChange
ENSG00000235545	ENST00000453229	chr1	1	63154153	63176365		122	63154275	63153000	63154600	6.16721	0.054	NoData
ENSG00000125703	ENST00000540025	chr1	1	63249806	63339980	ATG4C	-881	63248925	63248250	63249500	7.44757	0.031	NoData
ENSG00000224209	ENST00000447183	chr1	-1	63624754	63782901	LINC00466	326	63782575	63781850	63783200	8.10025	0.022	NoData
ENSG00000230798	ENST00000418244	chr1	-1	63786555	63788107		182	63787925	63787450	63788500	7.02599	0.038	NoData
ENSG00000230798	ENST00000426393	chr1	-1	63786555	63787200		-725	63787925	63787450	63788500	7.02599	0.038	NoData
ENSG00000088035	ENST00000371108	chr1	1	63833261	63904233	ALG6	-36	63833225	63832750	63834000	6.43546	0.054	Down	1.55	0.0485934	0.220046
ENSG00000142856	ENST00000478138	chr1	-1	63955774	64059392	ITGB3BP	367	64059025	64058500	64060150	6.5503	0.054	NoData
ENSG00000079739	ENST00000371084	chr1	1	64058947	64125916	PGM1	78	64059025	64058500	64060150	6.5503	0.054	NoChange
ENSG00000185483	ENST00000544776	chr1	1	64240023	64644538	ROR1	752	64240775	64239300	64241300	7.96126	0.022	NoChange
ENSG00000185483	ENST00000482426	chr1	1	64240961	64606047	ROR1	-186	64240775	64239300	64241300	7.96126	0.022	NoData
ENSG00000158966	ENST00000371073	chr1	1	64936428	65158741	CACHD1	-653	64935775	64935250	64936200	6.15643	0.054	Up	2.73	0.0425508	0.199999
ENSG00000158966	ENST00000290039	chr1	1	64936475	65158741	CACHD1	300	64936775	64936250	64937550	7.14052	0.031	Up	2.73	0.0425508	0.199999
ENSG00000158966	ENST00000486580	chr1	1	65129883	65131823	CACHD1	-658	65129225	65128700	65129700	6.54572	0.054	NoData
ENSG00000162434	ENST00000342505	chr1	-1	65298912	65432187	JAK1	-288	65432475	65431900	65432900	6.11203	0.054	NoChange
ENSG00000226891	ENST00000415842	chr1	-1	65445260	65468159		-266	65468425	65467800	65468900	8.46681	0.015	NoData
ENSG00000162433	ENST00000474968	chr1	1	65614685	65692122	AK4	340	65615025	65613000	65615400	7.3991	0.031	NoChange
ENSG00000116675	ENST00000494710	chr1	1	65720145	65880959	DNAJC6	330	65720475	65719900	65720950	8.46295	0.015	NoChange
ENSG00000116678	ENST00000344610	chr1	1	65886248	66091853	LEPR	-373	65885875	65885350	65886950	6.33363	0.054	NoChange
ENSG00000198160	ENST00000371012	chr1	1	67390650	67413923	MIER1	125	67390775	67389900	67391650	7.77509	0.022	NoData
ENSG00000198160	ENST00000401042	chr1	1	67395926	67452353	MIER1	-1	67395925	67395450	67396500	7.76521	0.022	NoData
ENSG00000116704	ENST00000235345	chr1	-1	67465015	67519782	SLC35D1	-43	67519825	67519200	67520200	6.55513	0.054	NoChange
ENSG00000116717	ENST00000484245	chr1	1	68151359	68152269	GADD45A	116	68151475	68150400	68152400	11.4049	0.006	NoData
ENSG00000116729	ENST00000533537	chr1	-1	68619200	68697370	WLS	295	68697075	68696550	68698700	8.94	0.014	NoData
ENSG00000024526	ENST00000525124	chr1	-1	68952624	68962765	DEPDC1	40	68962725	68962050	68963200	7.14895	0.031	NoData
ENSG00000234264	ENST00000428732	chr1	1	68962359	69004310		366	68962725	68962050	68963200	7.14895	0.031	NoData
ENSG00000116754	ENST00000463859	chr1	1	70703164	70716681	SRSF11	-739	70702425	70701900	70703100	11.6949	0.006	NoData
ENSG00000118454	ENST00000490846	chr1	-1	70757829	70779473	ANKRD13C	-302	70779775	70779500	70780150	6.17922	0.054	NoData
ENSG00000116761	ENST00000411986	chr1	1	70876901	70905534	CTH	-26	70876875	70876400	70877300	6.18806	0.054	NoChange
ENSG00000172260	ENST00000357731	chr1	-1	71868625	72748417	NEGR1	142	72748275	72747800	72748750	7.54358	0.031	NoData
ENSG00000172260	ENST00000434200	chr1	-1	71873129	72748171	NEGR1	-104	72748275	72747800	72748750	7.54358	0.031	NoData
ENSG00000142892	ENST00000370812	chr1	-1	77554675	77685111	PIGK	86	77685025	77684600	77685600	6.45453	0.054	Down	2.04	0.000111549	0.00519263
ENSG00000154027	ENST00000317704	chr1	1	77747743	77780745	AK5	432	77748175	77747500	77748650	10.8149	0.006	NoData
ENSG00000154027	ENST00000344720	chr1	1	77748287	78025647	AK5	-112	77748175	77747500	77748650	10.8149	0.006	Down	2.3	0.00946668	0.0626321
ENSG00000036549	ENST00000414381	chr1	-1	78098931	78149059	ZZZ3	-16	78149075	78147950	78149600	9.76985	0.011	NoData
ENSG00000036549	ENST00000463166	chr1	-1	78098997	78149088	ZZZ3	13	78149075	78147950	78149600	9.76985	0.011	NoData
ENSG00000077254	ENST00000472462	chr1	-1	78177470	78180602	USP33	-273	78180875	78180450	78181400	7.02139	0.038	NoChange
ENSG00000077254	ENST00000524536	chr1	-1	78200042	78225374	USP33	149	78225225	78224500	78225850	10.3712	0.008	NoData
ENSG00000077254	ENST00000530709	chr1	-1	78205062	78225073	USP33	-152	78225225	78224500	78225850	10.3712	0.008	NoData
ENSG00000180488	ENST00000443751	chr1	1	78245334	78340825	FAM73A	141	78245475	78244800	78246050	8.58282	0.015	NoData
ENSG00000222849	ENST00000410917	chr1	1	78245589	78245684	RN5S21	-114	78245475	78244800	78246050	8.58282	0.015	NoData
ENSG00000235927	ENST00000421331	chr1	-1	78347033	78355224	NEXN-AS1	299	78354925	78353950	78355250	6.5057	0.054	NoData
ENSG00000162614	ENST00000440324	chr1	1	78354347	78401604	NEXN	578	78354925	78353950	78355250	6.5057	0.054	NoData
ENSG00000137960	ENST00000370759	chr1	1	78511586	78604133	GIPC2	439	78512025	78511500	78512650	7.13856	0.031	NoChange
ENSG00000221683	ENST00000408756	chr1	1	79152745	79152845		-570	79152175	79151750	79152600	6.2	0.054	NoData
ENSG00000117114	ENST00000394879	chr1	1	82266082	82458106	LPHN2	193	82266275	82265800	82268950	10.1907	0.008	NoChange
ENSG00000233008	ENST00000457273	chr1	-1	84267199	84326229		-346	84326575	84326200	84327050	6.93277	0.038	NoData
ENSG00000233008	ENST00000417565	chr1	-1	84297304	84326626		51	84326575	84326200	84327050	6.93277	0.038	NoData
ENSG00000137941	ENST00000474957	chr1	-1	84330711	84464833	TTLL7	-142	84464975	84464100	84465450	7.18999	0.031	NoData
ENSG00000142875	ENST00000370688	chr1	1	84543827	84671122	PRKACB	398	84544225	84542950	84544650	8.36849	0.015	NoData
ENSG00000117133	ENST00000370654	chr1	1	84944950	84963473	RPF1	225	84945175	84944600	84945600	8.09253	0.022	NoChange
ENSG00000174021	ENST00000370641	chr1	-1	84964012	84972248	GNG5	123	84972125	84971100	84972800	10.0933	0.011	Down	1.75	0.00155988	0.018311
ENSG00000122432	ENST00000431031	chr1	1	84972080	85014531	SPATA1	45	84972125	84971100	84972800	10.0933	0.011	NoData
ENSG00000117155	ENST00000476905	chr1	-1	85113024	85156440	SSX2IP	-35	85156475	85156100	85156900	6.22724	0.054	NoData
ENSG00000117155	ENST00000422026	chr1	-1	85131802	85156486	SSX2IP	11	85156475	85156100	85156900	6.22724	0.054	NoData
ENSG00000171517	ENST00000370611	chr1	-1	85279087	85358896	LPAR3	-229	85359125	85358600	85359500	7.33805	0.031	Down	2.46	0.0011379	0.0154051
ENSG00000097096	ENST00000341460	chr1	-1	85622556	85666729	SYDE2	-796	85667525	85666800	85667850	6.5503	0.054	NoChange
ENSG00000162642	ENST00000471115	chr1	-1	85717651	85725325	C1orf52	0	85725325	85724450	85725800	7.69018	0.022	NoData
ENSG00000162642	ENST00000344356	chr1	-1	85723126	85725316	C1orf52	-9	85725325	85724450	85725800	7.69018	0.022	NoData
ENSG00000142867	ENST00000394761	chr1	-1	85733307	85742139	BCL10	14	85742125	85741500	85742700	8.81717	0.014	Down	1.6	0.00452449	0.0361769
ENSG00000142871	ENST00000360431	chr1	1	86046453	86049386	CYR61	422	86046875	86045950	86047450	6.81775	0.038	Down	1.65	0.00642104	0.0464966
ENSG00000142871	ENST00000480413	chr1	1	86046883	86047782	CYR61	-8	86046875	86045950	86047450	6.81775	0.038	Down	1.65	0.00642104	0.0464966
ENSG00000097033	ENST00000535010	chr1	1	87170300	87209071	SH3GLB1	25	87170325	87169700	87171100	7.77009	0.022	NoChange
ENSG00000097033	ENST00000482504	chr1	1	87170578	87208951	SH3GLB1	-253	87170325	87169700	87171100	7.77009	0.022	NoChange
ENSG00000153936	ENST00000467438	chr1	1	87597658	87600278	HS2ST1	17	87597675	87597150	87598300	8.78809	0.014	NoData
ENSG00000221222	ENST00000408295	chr1	1	87616981	87617128		644	87617625	87616850	87618200	7.44606	0.031	NoData
ENSG00000143013	ENST00000370542	chr1	1	87797351	87811091	LMO4	-76	87797275	87796950	87797950	6.58724	0.038	NoChange
ENSG00000237505	ENST00000425750	chr1	-1	89005986	89150635		110	89150525	89149400	89150950	7.9053	0.022	NoData
ENSG00000065243	ENST00000370513	chr1	1	89150256	89299202	PKN2	269	89150525	89149400	89150950	7.9053	0.022	NoData
ENSG00000137944	ENST00000370485	chr1	-1	89401542	89458287	CCBL2	-138	89458425	89457750	89458900	8.10275	0.015	NoChange
ENSG00000213516	ENST00000413769	chr1	-1	89449034	89458442	RBMXL1	17	89458425	89457750	89458900	8.10275	0.015	NoChange
ENSG00000171492	ENST00000527156	chr1	1	90308982	90399187	LRRC8D	293	90309275	90308850	90309650	6.58724	0.038	NoData
ENSG00000228175	ENST00000380526	chr1	-1	90459152	90459880	GEMIN8P4	-745	90460625	90460200	90461350	8.09253	0.022	NoData
ENSG00000162664	ENST00000394583	chr1	1	90460671	90493785	ZNF326	-46	90460625	90460200	90461350	8.09253	0.022	NoData
ENSG00000233593	ENST00000455680	chr1	-1	91295104	91301718		93	91301625	91300950	91302300	9.25081	0.014	NoData
ENSG00000233593	ENST00000435649	chr1	-1	91297082	91317175		50	91317125	91316400	91317450	6.43309	0.054	NoData
ENSG00000122482	ENST00000498303	chr1	-1	91406506	91487638	ZNF644	13	91487625	91486850	91487950	6.7241	0.038	NoData
ENSG00000122482	ENST00000495966	chr1	-1	91486005	91487612	ZNF644	-13	91487625	91486850	91487950	6.7241	0.038	NoData
ENSG00000162669	ENST00000455133	chr1	-1	91859730	91870292	HFM1	467	91869825	91869300	91870500	9.16804	0.014	NoData
ENSG00000069702	ENST00000212355	chr1	-1	92145902	92351787	TGFBR3	12	92351775	92351100	92352450	9.97474	0.011	NoChange
ENSG00000069702	ENST00000533370	chr1	-1	92329396	92351708	TGFBR3	-67	92351775	92351100	92352450	9.97474	0.011	NoData
ENSG00000189195	ENST00000540648	chr1	1	92546095	92613310	BTBD8	80	92546175	92545750	92546700	7.43179	0.031	NoData
ENSG00000203910	ENST00000370375	chr1	1	92683497	92711370	C1orf146	-122	92683375	92682850	92683900	6.83772	0.038	NoData
ENSG00000174842	ENST00000370360	chr1	-1	92711959	92764533	GLMN	8	92764525	92764050	92765250	7.56238	0.031	NoChange
ENSG00000122484	ENST00000370343	chr1	1	92764522	92853730	RPAP2	3	92764525	92764050	92765250	7.56238	0.031	NoChange
ENSG00000162676	ENST00000427103	chr1	-1	92940319	92951628	GFI1	3	92951625	92947950	92951950	6.65856	0.038	NoData
ENSG00000229992	ENST00000441799	chr1	-1	93112605	93113187	HMGB3P9	-238	93113425	93113150	93113800	6.39363	0.054	NoData
ENSG00000117500	ENST00000370290	chr1	-1	93617415	93646073	TMED5	-102	93646175	93645250	93646900	7.56238	0.031	NoChange
ENSG00000122483	ENST00000448243	chr1	1	93646273	93651955	CCDC18	-98	93646175	93645250	93646900	7.56238	0.031	NoData
ENSG00000225297	ENST00000426104	chr1	-1	93665312	93665496		421	93665075	93664550	93665500	7.40268	0.031	NoData
ENSG00000137942	ENST00000370253	chr1	1	93913725	94020218	FNBP1L	950	93914675	93913250	93915050	7.46823	0.031	NoChange
ENSG00000137936	ENST00000260502	chr1	-1	94027348	94147385	BCAR3	10	94147375	94146150	94147750	7.035	0.038	NoChange
ENSG00000137936	ENST00000370243	chr1	-1	94027351	94146926	BCAR3	-449	94147375	94146150	94147750	7.035	0.038	NoChange
ENSG00000224093	ENST00000431770	chr1	1	94057756	94060341		-81	94057675	94057300	94058000	6.54572	0.054	NoData
ENSG00000260464	ENST00000565336	chr1	1	94312730	94314495		795	94313525	94313050	94313950	8.03962	0.022	NoData
ENSG00000198691	ENST00000536513	chr1	-1	94458738	94484228	ABCA4	553	94483675	94483300	94484300	7.16674	0.031	NoChange
ENSG00000137962	ENST00000260526	chr1	-1	94637307	94703121	ARHGAP29	246	94702875	94702550	94703500	7.77317	0.022	NoChange
ENSG00000224081	ENST00000442418	chr1	-1	95104017	95285652		227	95285425	95284900	95286000	6.53868	0.054	NoData
ENSG00000143036	ENST00000530397	chr1	1	95292995	95356760	SLC44A3	-720	95292275	95291900	95292650	6.13647	0.054	NoData
ENSG00000117519	ENST00000538964	chr1	-1	95362766	95392638	CNN3	213	95392425	95391800	95393550	6.33871	0.054	NoChange
ENSG00000152078	ENST00000455656	chr1	1	95583479	95639401	TMEM56	46	95583525	95582550	95583950	6.27577	0.054	NoData
ENSG00000122481	ENST00000473397	chr1	1	95699824	95712776	RWDD3	201	95700025	95699050	95700350	6.43309	0.054	NoData
ENSG00000162627	ENST00000370189	chr1	1	99127236	99226054	SNX7	-61	99127175	99126650	99127900	7.92715	0.022	NoData
ENSG00000232825	ENST00000425113	chr1	1	99469832	99614408		-107	99469725	99469400	99470050	6.12284	0.054	NoData
ENSG00000117600	ENST00000263178	chr1	1	99729848	99772111		277	99730125	99729750	99730550	7.4899	0.031	NoData
ENSG00000162688	ENST00000361915	chr1	1	100315640	100389576	AGL	35	100315675	100315200	100316250	6.8679	0.038	NoData
ENSG00000162688	ENST00000370163	chr1	1	100316045	100389576	AGL	-370	100315675	100315200	100316250	6.8679	0.038	NoData
ENSG00000117620	ENST00000427993	chr1	1	100435535	100488512	SLC35A3	40	100435575	100435150	100436250	6.6664	0.038	NoChange
ENSG00000117620	ENST00000533028	chr1	1	100435992	100492535	SLC35A3	-417	100435575	100435150	100436250	6.6664	0.038	NoData
ENSG00000156875	ENST00000370152	chr1	1	100503653	100548933	HIAT1	72	100503725	100503350	100504400	7.0271	0.038	NoChange
ENSG00000156876	ENST00000535161	chr1	-1	100550677	100598444	SASS6	69	100598375	100597900	100599050	7.14339	0.031	NoData
ENSG00000079335	ENST00000544534	chr1	1	100818505	100983849	CDC14A	270	100818775	100817400	100819400	10.7738	0.006	NoData
ENSG00000225938	ENST00000432195	chr1	-1	101701239	101702084		409	101701675	101701350	101702750	6.25008	0.054	NoData
ENSG00000060718	ENST00000353414	chr1	-1	103342023	103574052	COL11A1	-323	103574375	103574000	103574750	6.40723	0.054	NoChange
ENSG00000198890	ENST00000540389	chr1	1	107599326	107601290	PRMT6	849	107600175	107599150	107600800	7.55089	0.031	NoChange
ENSG00000162631	ENST00000370074	chr1	1	107682745	108024475	NTNG1	30	107682775	107682350	107684050	6.22822	0.054	NoData
ENSG00000162631	ENST00000370068	chr1	1	107683442	108025030	NTNG1	-667	107682775	107682350	107684050	6.22822	0.054	NoData
ENSG00000134215	ENST00000370056	chr1	-1	108113782	108507766	VAV3	-559	108508325	108507750	108508650	6.20626	0.054	NoChange
ENSG00000085491	ENST00000370041	chr1	-1	108677445	108735440	SLC25A24	165	108735275	108734800	108736000	6.99902	0.038	NoChange
ENSG00000238118	ENST00000415059	chr1	-1	108926358	108963917		-358	108964275	108963800	108964650	6.12395	0.054	NoData
ENSG00000116266	ENST00000483586	chr1	1	109289296	109299627	STXBP3	-21	109289275	109288850	109289900	6.4074	0.054	NoData
ENSG00000121957	ENST00000435987	chr1	1	109419603	109441346	GPSM2	122	109419725	109419100	109420300	9.92018	0.011	NoChange
ENSG00000121957	ENST00000435475	chr1	1	109419878	109439654	GPSM2	-153	109419725	109419100	109420300	9.92018	0.011	NoChange
ENSG00000121940	ENST00000369976	chr1	-1	109472561	109506072	CLCC1	147	109505925	109505200	109506450	8.32692	0.015	NoChange
ENSG00000085433	ENST00000530772	chr1	-1	109554149	109584169	WDR47	-306	109584475	109583800	109585250	7.22815	0.031	NoData
ENSG00000085433	ENST00000528747	chr1	-1	109556472	109584608	WDR47	133	109584475	109583800	109585250	7.22815	0.031	NoData
ENSG00000238881	ENST00000458748	chr1	1	109642815	109643234	SCARNA2	-40	109642775	109641450	109643550	6.53883	0.054	NoData
ENSG00000251484	ENST00000429752	chr1	-1	109646053	109647388		863	109646525	109646200	109646950	6.5707	0.054	NoData
ENSG00000179902	ENST00000369948	chr1	-1	109648573	109655377	C1orf194	-248	109655625	109654950	109655950	6.6584	0.038	NoData
ENSG00000116299	ENST00000533147	chr1	1	109656301	109704636	KIAA1324	-676	109655625	109654950	109655950	6.6584	0.038	NoData
ENSG00000031698	ENST00000369923	chr1	1	109756604	109780770	SARS	221	109756825	109756350	109757300	6.76342	0.038	NoChange
ENSG00000143126	ENST00000271332	chr1	1	109792641	109818372	CELSR2	434	109793075	109792450	109793850	8.22976	0.015	NoChange
ENSG00000143126	ENST00000491918	chr1	1	109806328	109818377	CELSR2	97	109806425	109805800	109807250	6.66373	0.038	NoChange
ENSG00000143126	ENST00000489018	chr1	1	109812349	109816931	CELSR2	426	109812775	109812400	109813300	7.48066	0.031	NoChange
ENSG00000143126	ENST00000489018	chr1	1	109812349	109816931	CELSR2	-724	109811625	109811200	109812250	6.74238	0.038	NoChange
ENSG00000143126	ENST00000498157	chr1	1	109813446	109818229	CELSR2	-671	109812775	109812400	109813300	7.48066	0.031	NoChange
ENSG00000134222	ENST00000369907	chr1	-1	109822178	109825769	PSRC1	-6	109825775	109825100	109826450	7.99336	0.022	NoData
ENSG00000134222	ENST00000438534	chr1	-1	109822179	109825790	PSRC1	15	109825775	109825100	109826450	7.99336	0.022	NoData
ENSG00000221986	ENST00000357155	chr1	-1	109834987	109849663	MYBPHL	-12	109849675	109849300	109850100	6.65856	0.038	NoData
ENSG00000162650	ENST00000463678	chr1	1	110026101	110035326	ATXN7L2	-176	110025925	110025500	110027850	6.83349	0.038	NoData
ENSG00000162650	ENST00000369869	chr1	1	110032173	110035426	ATXN7L2	102	110032275	110031950	110033200	6.12395	0.054	NoData
ENSG00000174151	ENST00000430195	chr1	1	110036737	110043062	CYB561D1	88	110036825	110036450	110037750	6.6917	0.038	Up	1.64	0.000123605	0.00541494
ENSG00000116337	ENST00000528667	chr1	1	110162507	110173774	AMPD2	368	110162875	110162150	110165000	6.20235	0.054	Up	1.99	0.0112905	0.071094
ENSG00000116337	ENST00000531203	chr1	1	110163230	110168971	AMPD2	-355	110162875	110162150	110165000	6.20235	0.054	NoData
ENSG00000116337	ENST00000459643	chr1	1	110166461	110169039	AMPD2	314	110166775	110166200	110167850	6.99902	0.038	NoData
ENSG00000116337	ENST00000524975	chr1	1	110169545	110170477	AMPD2	180	110169725	110167950	110170150	7.93135	0.022	NoData
ENSG00000116337	ENST00000529299	chr1	1	110170391	110171157	AMPD2	-666	110169725	110167950	110170150	7.93135	0.022	NoData
ENSG00000116337	ENST00000467071	chr1	1	110171336	110171982	AMPD2	289	110171625	110171250	110172150	6.27499	0.054	NoData
ENSG00000116337	ENST00000479919	chr1	1	110171715	110173662	AMPD2	-90	110171625	110171250	110172150	6.27499	0.054	Up	1.99	0.0112905	0.071094
ENSG00000116337	ENST00000528958	chr1	1	110173260	110174122	AMPD2	515	110173775	110173450	110174350	6.57228	0.054	NoData
ENSG00000134201	ENST00000482494	chr1	1	110254913	110258071	GSTM5	62	110254975	110254300	110255600	6.40723	0.054	NoData
ENSG00000134202	ENST00000488824	chr1	-1	110279598	110282923	GSTM3	298	110282625	110281950	110283300	10.222	0.008	NoChange
ENSG00000228420	ENST00000453347	chr1	1	110370977	110414058		448	110371425	110370750	110371750	6.93762	0.038	NoData
ENSG00000168710	ENST00000369799	chr1	1	110527308	110566357	AHCYL1	-83	110527225	110526900	110528200	6.6917	0.038	NoChange
ENSG00000143093	ENST00000485775	chr1	1	110577254	110597263	FAM40A	121	110577375	110577100	110578000	6.23261	0.054	NoData
ENSG00000258634	ENST00000554749	chr1	1	110600962	110605177		-387	110600575	110600200	110601200	6.12395	0.054	NoData
ENSG00000197106	ENST00000465159	chr1	1	110735190	110737610	SLC6A17	-265	110734925	110734500	110735400	6.96157	0.038	NoChange
ENSG00000116396	ENST00000469655	chr1	1	110753965	110776666	KCNC4	-190	110753775	110753450	110755300	6.54572	0.054	NoData
ENSG00000116396	ENST00000459877	chr1	1	110762338	110776666	KCNC4	-663	110761675	110761100	110762000	6.30294	0.054	NoData
ENSG00000162775	ENST00000369784	chr1	1	110881128	110889299	RBM15	-3	110881125	110880500	110881550	7.74703	0.022	NoChange
ENSG00000162775	ENST00000487146	chr1	1	110882058	110889299	RBM15	267	110882325	110881850	110882900	7.17537	0.031	NoChange
ENSG00000240194	ENST00000474680	chr1	1	111023374	111033899	CYMP	-599	111022775	111021600	111023200	6.93762	0.038	NoData
ENSG00000134255	ENST00000357172	chr1	1	111682848	111727724	CEPT1	127	111682975	111682350	111683450	7.71817	0.022	NoData
ENSG00000134255	ENST00000460443	chr1	1	111683167	111717585	CEPT1	-192	111682975	111682350	111683450	7.71817	0.022	NoData
ENSG00000197852	ENST00000527621	chr1	-1	112269966	112281875	FAM212B	200	112281675	112280900	112282600	10.5684	0.008	NoChange
ENSG00000064703	ENST00000536167	chr1	1	112298521	112308452	DDX20	54	112298575	112297900	112299250	9.68502	0.011	NoData
ENSG00000240200	ENST00000428461	chr1	1	112532918	112533795		7	112532925	112532550	112533600	7.749	0.022	NoData
ENSG00000231437	ENST00000438293	chr1	1	112533158	112541464		-233	112532925	112532550	112533600	7.749	0.022	NoData
ENSG00000143079	ENST00000271277	chr1	1	112938803	113003786	CTTNBP2NL	22	112938825	112938250	112939550	8.30422	0.015	Down	1.55	0.0201437	0.109417
ENSG00000143079	ENST00000496194	chr1	1	112938836	112999899	CTTNBP2NL	-11	112938825	112938250	112939550	8.30422	0.015	NoData
ENSG00000134245	ENST00000369684	chr1	1	113051400	113065288	WNT2B	-625	113050775	113050150	113051900	8.26094	0.015	NoChange
ENSG00000007341	ENST00000369668	chr1	-1	113083456	113162040	ST7L	-135	113162175	113161300	113162800	6.59232	0.038	NoData
ENSG00000007341	ENST00000463235	chr1	-1	113084416	113163447	ST7L	-728	113164175	113163700	113164700	6.97668	0.038	NoData
ENSG00000007341	ENST00000470519	chr1	-1	113140644	113162286	ST7L	111	113162175	113161300	113162800	6.59232	0.038	NoData
ENSG00000155363	ENST00000369645	chr1	1	113217109	113243361	MOV10	66	113217175	113216600	113218450	9.1821	0.014	NoChange
ENSG00000155363	ENST00000544796	chr1	1	113217313	113229621	MOV10	-138	113217175	113216600	113218450	9.1821	0.014	NoData
ENSG00000225075	ENST00000421943	chr1	-1	113236310	113239243		468	113238775	113238050	113239500	7.16674	0.031	NoData
ENSG00000155363	ENST00000490413	chr1	1	113240930	113243361	MOV10	195	113241125	113240600	113241650	9.85751	0.011	NoData
ENSG00000155367	ENST00000309276	chr1	-1	113252616	113258099	PPM1J	-176	113258275	113257200	113259550	8.26094	0.015	NoData
ENSG00000261595	ENST00000566195	chr1	1	113258294	113260418		-19	113258275	113257200	113259550	8.26094	0.015	NoData
ENSG00000184599	ENST00000369630	chr1	1	113263041	113269857	FAM19A3	-316	113262725	113262250	113263200	7.1718	0.031	NoData
ENSG00000155380	ENST00000433570	chr1	-1	113458828	113498616	SLC16A1	41	113498575	113497900	113499900	9.07672	0.014	NoChange
ENSG00000081026	ENST00000369617	chr1	1	113933371	114225056	MAGI3	-446	113932925	113932400	113934500	7.3991	0.031	NoChange
ENSG00000081019	ENST00000476412	chr1	-1	114307238	114354915	RSBN1	-60	114354975	114353900	114355300	6.29588	0.054	NoData
ENSG00000231128	ENST00000429398	chr1	1	114355001	114366118		-26	114354975	114353900	114355300	6.29588	0.054	NoData
ENSG00000134262	ENST00000369564	chr1	-1	114442526	114447823	AP4B1	48	114447775	114447050	114448350	6.83858	0.038	NoChange
ENSG00000118655	ENST00000369563	chr1	1	114447763	114456708	DCLRE1B	12	114447775	114447050	114448350	6.83858	0.038	NoChange
ENSG00000231634	ENST00000412038	chr1	-1	114544055	114544860		335	114544525	114544150	114544900	6.27577	0.054	NoData
ENSG00000116752	ENST00000369541	chr1	-1	115110178	115124260	BCAS2	-415	115124675	115124350	115125150	6.50729	0.054	NoChange
ENSG00000175984	ENST00000393274	chr1	-1	115125471	115212656	DENND2C	131	115212525	115212100	115213050	6.48998	0.054	NoData
ENSG00000134198	ENST00000369515	chr1	-1	115592977	115632121	TSPAN2	-404	115632525	115631900	115633150	8.24263	0.015	NoChange
ENSG00000134259	ENST00000369512	chr1	-1	115828539	115880857	NGF	332	115880525	115879750	115880800	6.30605	0.054	NoChange
ENSG00000134259	ENST00000369512	chr1	-1	115828539	115880857	NGF	-768	115881625	115880900	115882100	6.65856	0.038	NoChange
ENSG00000173218	ENST00000369510	chr1	1	116184612	116236312	VANGL1	613	116185225	116184750	116185750	9.8913	0.011	NoData
ENSG00000173218	ENST00000310260	chr1	1	116185250	116234475	VANGL1	-25	116185225	116184750	116185750	9.8913	0.011	NoData
ENSG00000203865	ENST00000369491	chr1	-1	116948131	116961158	ATP1A1OS	33	116961125	116960750	116961600	6.5503	0.054	NoChange
ENSG00000116815	ENST00000464088	chr1	-1	117057361	117113606	CD58	181	117113425	117112200	117114600	8.74688	0.014	NoChange
ENSG00000143061	ENST00000369483	chr1	-1	117117031	117210314	IGSF3	939	117209375	117208900	117210000	7.89733	0.022	NoData
ENSG00000143061	ENST00000318837	chr1	-1	117119842	117209053	IGSF3	-322	117209375	117208900	117210000	7.89733	0.022	NoData
ENSG00000134247	ENST00000393203	chr1	1	117452679	117532980	PTGFRN	-54	117452625	117452150	117453100	6.5707	0.054	NoData
ENSG00000116830	ENST00000464062	chr1	1	117602965	117625841	TTF2	10	117602975	117602200	117603700	6.24699	0.054	NoData
ENSG00000116830	ENST00000470935	chr1	1	117602984	117618066	TTF2	-9	117602975	117602200	117603700	6.24699	0.054	NoData
ENSG00000134253	ENST00000369461	chr1	-1	117654807	117665209	TRIM45	684	117664525	117663450	117665500	6.27641	0.054	NoChange
ENSG00000134253	ENST00000485032	chr1	-1	117660656	117664414	TRIM45	-111	117664525	117663450	117665500	6.27641	0.054	NoData
ENSG00000198162	ENST00000369450	chr1	1	117910071	118057512	MAN1A2	54	117910125	117909000	117910800	6.8679	0.038	NoData
ENSG00000198162	ENST00000329466	chr1	1	117910286	118067781	MAN1A2	-161	117910125	117909000	117910800	6.8679	0.038	NoChange
ENSG00000183508	ENST00000369448	chr1	1	118148556	118170994	FAM46C	269	118148825	118148000	118149500	6.49751	0.054	NoChange
ENSG00000196505	ENST00000369443	chr1	-1	118412037	118472253	GDAP2	-22	118472275	118471650	118472800	8.49944	0.015	NoData
ENSG00000065183	ENST00000369441	chr1	1	118472343	118484411	WDR3	-68	118472275	118471650	118472800	8.49944	0.015	NoData
ENSG00000092607	ENST00000344218	chr1	-1	119425666	119532179	TBX15	-46	119532225	119531850	119532500	6.12828	0.054	NoData
ENSG00000092607	ENST00000369429	chr1	-1	119425670	119530428	TBX15	-147	119530575	119530200	119531100	6.14665	0.054	NoData
ENSG00000092621	ENST00000535091	chr1	1	120254586	120286818	PHGDH	189	120254775	120254350	120255600	6.22822	0.054	NoChange
ENSG00000134250	ENST00000256646	chr1	-1	120454176	120612240	NOTCH2	-185	120612425	120610900	120613000	11.7381	0.006	NoChange
ENSG00000227193	ENST00000446249	chr1	-1	120876263	120905153		178	120904975	120904350	120905650	9.42352	0.014	NoData
ENSG00000213244	ENST00000401004	chr1	1	120904675	120905090		300	120904975	120904350	120905650	9.42352	0.014	NoData
ENSG00000233029	ENST00000537401	chr1	1	120924841	120926874		434	120925275	120924500	120926200	9.0039	0.014	NoData
ENSG00000233029	ENST00000457996	chr1	1	120925634	120933000		-359	120925275	120924500	120926200	9.0039	0.014	NoData
ENSG00000227082	ENST00000417218	chr1	1	121138614	121204983		-289	121138325	121137600	121139350	9.67046	0.011	NoData
ENSG00000231752	ENST00000458200	chr1	1	121261143	121310591	EMBP1	-168	121260975	121260400	121261650	8.48355	0.015	NoChange
ENSG00000230880	ENST00000413650	chr1	1	142618808	142621059		117	142618925	142618250	142619350	6.42248	0.054	NoData
ENSG00000230880	ENST00000426408	chr1	1	142619123	142665640		-198	142618925	142618250	142619350	6.42248	0.054	NoData
ENSG00000223804	ENST00000418192	chr1	-1	143743240	143744355		730	143743625	143743200	143744600	8.01495	0.022	NoData
ENSG00000196369	ENST00000491897	chr1	1	143916242	144094424	SRGAP2P2	-417	143915825	143912250	143916450	10.2441	0.008	NoData
ENSG00000225241	ENST00000449960	chr1	1	144593907	144620039	NBPF8	68	144593975	144593500	144594750	8.35005	0.015	NoData
ENSG00000225241	ENST00000419820	chr1	1	144594045	144605891	NBPF8	-70	144593975	144593500	144594750	8.35005	0.015	NoData
ENSG00000178104	ENST00000369351	chr1	-1	144890592	144994840	PDE4DIP	165	144994675	144994100	144995150	6.67275	0.038	NoChange
ENSG00000178104	ENST00000313431	chr1	-1	144890594	144932365	PDE4DIP	90	144932275	144931400	144932900	6.9826	0.038	NoChange
ENSG00000178104	ENST00000529945	chr1	-1	144897997	144932148	PDE4DIP	-127	144932275	144931400	144932900	6.9826	0.038	NoChange
ENSG00000178104	ENST00000532803	chr1	-1	144952201	145039942	PDE4DIP	67	145039875	145039150	145040350	6.4596	0.054	NoData
ENSG00000178104	ENST00000533396	chr1	-1	144968749	145075891	PDE4DIP	166	145075725	145075000	145076350	10.2818	0.008	NoData
ENSG00000178104	ENST00000485062	chr1	-1	145015864	145039865	PDE4DIP	-10	145039875	145039150	145040350	6.4596	0.054	NoData
ENSG00000255168	ENST00000468030	chr1	1	145209145	145319796		680	145209825	145208350	145210550	11.1194	0.006	NoChange
ENSG00000117289	ENST00000369317	chr1	1	145438469	145442635	TXNIP	-194	145438275	145437850	145438800	6.44308	0.054	Down	2.52	0.00139474	0.017111
ENSG00000234222	ENST00000437797	chr1	-1	145493881	145507988		63	145507925	145507550	145508350	6.43546	0.054	NoData
ENSG00000234222	ENST00000421764	chr1	-1	145493881	145507490		815	145506675	145506150	145507100	6.39101	0.054	NoData
ENSG00000131795	ENST00000369307	chr1	1	145507633	145509451	RBM8A	292	145507925	145507550	145508350	6.43546	0.054	NoData
ENSG00000198483	ENST00000544626	chr1	1	145549244	145561166	ANKRD35	181	145549425	145548800	145550050	8.64658	0.014	NoData
ENSG00000131788	ENST00000463514	chr1	1	145575324	145578307	PIAS3	501	145575825	145574300	145577000	6.21101	0.054	NoData
ENSG00000131788	ENST00000393045	chr1	1	145575989	145586546	PIAS3	-164	145575825	145574300	145577000	6.21101	0.054	NoChange
ENSG00000186364	ENST00000444015	chr1	-1	145586484	145588963	NUDT17	-112	145589075	145588200	145589600	7.9054	0.022	NoData
ENSG00000186364	ENST00000498192	chr1	-1	145586804	145589097	NUDT17	22	145589075	145588200	145589600	7.9054	0.022	NoData
ENSG00000186141	ENST00000479819	chr1	-1	145595119	145595595	POLR3C	-980	145596575	145596200	145596900	6.92666	0.038	NoData
ENSG00000117262	ENST00000534502	chr1	-1	145764875	145827015	GPR89A	140	145826875	145826450	145827350	6.1719	0.054	Down	1.69	0.000552888	0.0104714
ENSG00000117262	ENST00000462900	chr1	-1	145764881	145826450	GPR89A	-425	145826875	145826450	145827350	6.1719	0.054	Down	1.69	0.000552888	0.0104714
ENSG00000232637	ENST00000429672	chr1	-1	146244509	146251009		-766	146251775	146251400	146252300	6.4845	0.054	NoData
ENSG00000239475	ENST00000496036	chr1	1	146334061	146335442	HYDIN2	-36	146334025	146333450	146334550	6.92359	0.038	NoData
ENSG00000186275	ENST00000446760	chr1	1	146373546	146467638	NBPF12	229	146373775	146373100	146375000	10.492	0.008	NoData
ENSG00000186275	ENST00000442909	chr1	1	146374056	146467744	NBPF12	-281	146373775	146373100	146375000	10.492	0.008	NoData
ENSG00000240560	ENST00000488713	chr1	1	146550178	146550249	TRNAE34P	697	146550875	146550350	146551550	6.92666	0.038	NoData
ENSG00000201142	ENST00000364272	chr1	1	146551295	146551419		780	146552075	146551600	146552600	6.52585	0.054	NoData
ENSG00000201142	ENST00000364272	chr1	1	146551295	146551419		-420	146550875	146550350	146551550	6.92666	0.038	NoData
ENSG00000131791	ENST00000425272	chr1	-1	146631069	146644046	PRKAB2	121	146643925	146643400	146645200	7.99721	0.022	NoData
ENSG00000131781	ENST00000369272	chr1	-1	146657840	146696901	FMO5	576	146696325	146695900	146696950	6.59734	0.038	NoChange
ENSG00000116128	ENST00000234739	chr1	1	147013182	147098017	BCL9	593	147013775	147012500	147014200	6.88022	0.038	NoChange
ENSG00000116128	ENST00000497938	chr1	1	147071988	147083492	BCL9	-63	147071925	147070850	147072550	8.07068	0.022	NoData
ENSG00000162836	ENST00000369238	chr1	-1	147119172	147142618	ACP6	43	147142575	147141650	147142950	6.29549	0.054	NoChange
ENSG00000162836	ENST00000493129	chr1	-1	147131076	147142574	ACP6	-1	147142575	147141650	147142950	6.29549	0.054	NoData
ENSG00000188092	ENST00000468618	chr1	1	147400549	147442160	GPR89B	26	147400575	147400150	147401250	7.7344	0.022	NoData
ENSG00000227700	ENST00000415381	chr1	1	147718440	147718956		-65	147718375	147717850	147719000	8.91756	0.014	NoData
ENSG00000244591	ENST00000468246	chr1	1	147825689	147825760	TRNAQ51P	436	147826125	147825750	147826450	6.5707	0.054	NoData
ENSG00000236140	ENST00000427732	chr1	-1	148246959	148248104		479	148247625	148246900	148248200	9.31806	0.014	NoData
ENSG00000234367	ENST00000443612	chr1	1	148349256	148349657	PFN1P3	69	148349325	148348800	148349700	6.65856	0.038	NoData
ENSG00000243452	ENST00000488031	chr1	1	148556095	148577660	NBPF15	430	148556525	148555500	148556950	8.4898	0.015	NoData
ENSG00000223495	ENST00000444165	chr1	-1	148853803	148854120		195	148853925	148853250	148855800	9.97451	0.011	NoData
ENSG00000242943	ENST00000435754	chr1	-1	148864594	148865175	NKAIN1P1	800	148864375	148863650	148865450	6.47138	0.054	NoData
ENSG00000241802	ENST00000471518	chr1	-1	149287359	149287430	TRNAF17P	5	149287425	149287050	149287800	6.52412	0.054	NoData
ENSG00000233368	ENST00000447883	chr1	-1	149576591	149577296		321	149576975	149575400	149577800	11.3941	0.006	NoData
ENSG00000232151	ENST00000452356	chr1	1	149576633	149591710		342	149576975	149575400	149577800	11.3941	0.006	NoData
ENSG00000203814	ENST00000545683	chr1	-1	149754245	149783928	HIST2H2BF	-997	149784925	149784400	149785300	7.99376	0.022	NoData
ENSG00000183598	ENST00000331491	chr1	-1	149784826	149785236	HIST2H3D	311	149784925	149784400	149785300	7.99376	0.022	NoData
ENSG00000183941	ENST00000392939	chr1	1	149804232	149806048	HIST2H4A	-7	149804225	149803300	149804750	6.19883	0.054	Up	2.62	0.0156709	0.090313
ENSG00000183558	ENST00000369161	chr1	-1	149813505	149814478	HIST2H2AA3	453	149814025	149811400	149815250	8.598	0.015	Up	2.24	0.00789631	0.0545537
ENSG00000203852	ENST00000403683	chr1	1	149824181	149825836	HIST2H3A	144	149824325	149821750	149825600	8.8955	0.014	NoChange
ENSG00000182217	ENST00000369157	chr1	-1	149830752	149832704	HIST2H4B	129	149832575	149832000	149833500	6.62506	0.038	Up	2.62	0.0156709	0.090313
ENSG00000159164	ENST00000369145	chr1	-1	149877024	149889393	SV2A	568	149888825	149887600	149889150	6.52412	0.054	NoData
ENSG00000143368	ENST00000271628	chr1	-1	149895209	149900236	SF3B4	461	149899775	149899150	149900350	7.11977	0.031	NoChange
ENSG00000143368	ENST00000457312	chr1	-1	149898274	149899483	SF3B4	-292	149899775	149899150	149900350	7.11977	0.031	NoChange
ENSG00000163113	ENST00000369135	chr1	-1	149912231	149982625	OTUD7B	0	149982625	149981850	149983300	9.98165	0.011	NoChange
ENSG00000163113	ENST00000417191	chr1	-1	149919192	149982624	OTUD7B	-1	149982625	149981850	149983300	9.98165	0.011	NoData
ENSG00000136631	ENST00000369128	chr1	1	150039439	150117466	VPS45	236	150039675	150039200	150040150	6.42933	0.054	NoChange
ENSG00000136631	ENST00000460366	chr1	1	150039823	150049168	VPS45	-148	150039675	150039200	150040150	6.42933	0.054	NoData
ENSG00000136631	ENST00000491789	chr1	1	150070958	150117505	VPS45	667	150071625	150071350	150071950	6.47937	0.054	NoChange
ENSG00000023902	ENST00000369126	chr1	1	150121373	150131825	PLEKHO1	452	150121825	150121400	150123350	8.91756	0.014	NoChange
ENSG00000023902	ENST00000025469	chr1	1	150122108	150131790	PLEKHO1	-283	150121825	150121400	150123350	8.91756	0.014	NoChange
ENSG00000023902	ENST00000485470	chr1	1	150129211	150131181	PLEKHO1	64	150129275	150128750	150129750	6.85974	0.038	NoChange
ENSG00000250661	ENST00000502767	chr1	1	150131600	150136916		25	150131625	150130950	150132000	7.91574	0.022	NoData
ENSG00000117362	ENST00000369109	chr1	-1	150237804	150241399	APH1A	24	150241375	150240550	150241850	6.57674	0.054	NoChange
ENSG00000117362	ENST00000476538	chr1	-1	150239770	150240966	APH1A	-409	150241375	150240550	150241850	6.57674	0.054	NoChange
ENSG00000117360	ENST00000414970	chr1	1	150294002	150325608	PRPF3	123	150294125	150293400	150294600	6.18806	0.054	NoChange
ENSG00000228126	ENST00000416894	chr1	1	150488233	150490508	LINC00568	-108	150488125	150487350	150488850	7.96409	0.022	NoData
ENSG00000237781	ENST00000442435	chr1	-1	150521040	150530949		-126	150531075	150530350	150531950	6.92359	0.038	NoData
ENSG00000143382	ENST00000369039	chr1	1	150522315	150533143	ADAMTSL4	410	150522725	150521050	150523400	7.54358	0.031	NoChange
ENSG00000143382	ENST00000369038	chr1	1	150524564	150533413	ADAMTSL4	261	150524825	150524100	150525200	7.8127	0.022	NoChange
ENSG00000203804	ENST00000369035	chr1	-1	150533480	150533969	C1orf138	-56	150534025	150532750	150535800	7.78758	0.022	NoData
ENSG00000143384	ENST00000464132	chr1	-1	150549403	150551253	MCL1	-372	150551625	150551200	150552500	7.76521	0.022	NoChange
ENSG00000143384	ENST00000307940	chr1	-1	150549546	150552006	MCL1	381	150551625	150551200	150552500	7.76521	0.022	NoData
ENSG00000143420	ENST00000369014	chr1	-1	150593727	150602072	ENSA	-3	150602075	150601500	150602450	7.0598	0.038	Down	1.63	0.0134946	0.0812946
ENSG00000143420	ENST00000505321	chr1	-1	150597676	150602088	ENSA	13	150602075	150601500	150602450	7.0598	0.038	Down	1.63	0.0134946	0.0812946
ENSG00000224690	ENST00000426992	chr1	1	150772949	150773501	UBE2D3P3	-374	150772575	150772150	150773000	6.52585	0.054	NoData
ENSG00000229357	ENST00000443545	chr1	1	150876372	150876689		-147	150876225	150875550	150876550	6.46339	0.054	NoData
ENSG00000143379	ENST00000459773	chr1	1	150898900	150933366	SETDB1	25	150898925	150898550	150899550	6.94495	0.038	NoData
ENSG00000143379	ENST00000498193	chr1	1	150898957	150936327	SETDB1	-32	150898925	150898550	150899550	6.94495	0.038	NoChange
ENSG00000143418	ENST00000368954	chr1	-1	150937649	150947479	CERS2	-546	150948025	150947250	150948600	7.95885	0.022	NoChange
ENSG00000259357	ENST00000560481	chr1	1	150937736	150938439		89	150937825	150937550	150938150	6.37381	0.054	NoData
ENSG00000143363	ENST00000368936	chr1	1	150980959	151008189	PRUNE	16	150980975	150980650	150981800	6.45453	0.054	Down	1.98	0.00180939	0.0200759
ENSG00000143363	ENST00000368935	chr1	1	150981006	151008189	PRUNE	-31	150980975	150980650	150981800	6.45453	0.054	Down	1.98	0.00180939	0.0200759
ENSG00000143443	ENST00000433087	chr1	1	151020324	151023869	C1orf56	51	151020375	151019850	151021150	6.77154	0.038	NoChange
ENSG00000143443	ENST00000465135	chr1	1	151021045	151024462	C1orf56	-670	151020375	151019850	151021150	6.77154	0.038	NoData
ENSG00000197622	ENST00000540998	chr1	-1	151023449	151032125	CDC42SE1	0	151032125	151030450	151032700	8.02331	0.022	NoChange
ENSG00000197622	ENST00000492796	chr1	-1	151025422	151032091	CDC42SE1	-34	151032125	151030450	151032700	8.02331	0.022	NoChange
ENSG00000233717	ENST00000456396	chr1	-1	151084388	151085204		329	151084875	151084250	151085250	6.64951	0.038	NoData
ENSG00000261168	ENST00000563624	chr1	-1	151102551	151104086		-439	151104525	151103650	151105200	7.44757	0.031	NoData
ENSG00000143434	ENST00000479820	chr1	-1	151104543	151105344	SEMA6C	819	151104525	151103650	151105200	7.44757	0.031	NoChange
ENSG00000163154	ENST00000368910	chr1	1	151129105	151132225	TNFAIP8L2	720	151129825	151129550	151130150	6.17922	0.054	NoData
ENSG00000163159	ENST00000471423	chr1	-1	151157998	151162619	VPS72	94	151162525	151162000	151163500	8.10661	0.015	NoData
ENSG00000163159	ENST00000463470	chr1	-1	151158016	151167797	VPS72	-378	151168175	151167450	151168800	9.91549	0.011	NoData
ENSG00000143373	ENST00000459919	chr1	1	151260667	151262015	ZNF687	858	151261525	151261050	151263750	7.84127	0.022	NoData
ENSG00000143393	ENST00000529142	chr1	-1	151264609	151300133	PI4KB	158	151299975	151299250	151300300	6.21101	0.054	NoChange
ENSG00000143393	ENST00000368872	chr1	-1	151264955	151299895	PI4KB	-80	151299975	151299250	151300300	6.21101	0.054	NoChange
ENSG00000143416	ENST00000368868	chr1	-1	151336778	151345209	SELENBP1	-16	151345225	151343950	151345800	6.97166	0.038	NoChange
ENSG00000143416	ENST00000424475	chr1	-1	151338049	151342317	SELENBP1	-358	151342675	151341600	151343400	6.41572	0.054	NoData
ENSG00000143416	ENST00000427867	chr1	-1	151341544	151342762	SELENBP1	87	151342675	151341600	151343400	6.41572	0.054	NoData
ENSG00000143442	ENST00000529669	chr1	-1	151378762	151395897	POGZ	572	151395325	151394900	151395700	6.65856	0.038	NoData
ENSG00000143375	ENST00000271636	chr1	1	151483873	151511168	CGN	502	151484375	151483300	151485150	6.91365	0.038	NoChange
ENSG00000143367	ENST00000498606	chr1	1	151512810	151542302	TUFT1	15	151512825	151512350	151513550	7.19212	0.031	NoData
ENSG00000232536	ENST00000434112	chr1	1	151512992	151534331		-167	151512825	151512350	151513550	7.19212	0.031	NoData
ENSG00000206635	ENST00000383908	chr1	1	151601800	151601906		475	151602275	151601800	151602800	6.41572	0.054	NoData
ENSG00000159409	ENST00000392706	chr1	-1	151675426	151680386	CELF3	-889	151681275	151680950	151682000	7.50727	0.031	NoChange
ENSG00000159409	ENST00000419910	chr1	-1	151679983	151682013	CELF3	738	151681275	151680950	151682000	7.50727	0.031	NoData
ENSG00000143436	ENST00000478926	chr1	-1	151733350	151735866	MRPL9	41	151735825	151735350	151736400	7.87735	0.022	NoData
ENSG00000143436	ENST00000486707	chr1	-1	151733951	151735810	MRPL9	-15	151735825	151735350	151736400	7.87735	0.022	NoData
ENSG00000182134	ENST00000368825	chr1	-1	151745955	151762955	TDRKH	30	151762925	151762400	151763250	6.24699	0.054	NoChange
ENSG00000182134	ENST00000368822	chr1	-1	151745970	151763892	TDRKH	67	151763825	151763500	151764250	7.02599	0.038	NoChange
ENSG00000182134	ENST00000530202	chr1	-1	151752563	151762909	TDRKH	-16	151762925	151762400	151763250	6.24699	0.054	NoData
ENSG00000203288	ENST00000389897	chr1	1	151763318	151766878		507	151763825	151763500	151764250	7.02599	0.038	NoData
ENSG00000143365	ENST00000392697	chr1	-1	151779370	151804226	RORC	851	151803375	151802450	151803800	7.035	0.038	NoChange
ENSG00000143365	ENST00000318247	chr1	-1	151779433	151804348	RORC	-727	151805075	151803900	151806350	11.0786	0.006	NoChange
ENSG00000143365	ENST00000480719	chr1	-1	151779434	151787265	RORC	-60	151787325	151786800	151787650	6.64951	0.038	NoChange
ENSG00000225556	ENST00000454109	chr1	-1	151810295	151813033	C2CD4D	758	151812275	151811200	151813000	12.2791	0.004	NoData
ENSG00000159445	ENST00000368814	chr1	-1	151846060	151882284	THEM4	159	151882125	151881600	151882800	10.3217	0.008	NoChange
ENSG00000159445	ENST00000489410	chr1	-1	151867306	151882113	THEM4	-12	151882125	151881600	151882800	10.3217	0.008	NoData
ENSG00000197747	ENST00000368811	chr1	-1	151955391	151966866	S100A10	441	151966425	151965750	151967550	8.28708	0.015	NoChange
ENSG00000197747	ENST00000478348	chr1	-1	151957634	151966305	S100A10	-120	151966425	151965750	151967550	8.28708	0.015	NoChange
ENSG00000163191	ENST00000271638	chr1	-1	152004982	152009511	S100A11	186	152009325	152008700	152009850	6.75444	0.038	NoData
ENSG00000237975	ENST00000420707	chr1	1	152161827	152313586	FLG-AS1	-152	152161675	152161150	152162200	8.48355	0.015	NoData
ENSG00000143631	ENST00000271820	chr1	-1	152280126	152282066	FLG	-59	152282125	152281650	152282700	6.13647	0.054	NoData
ENSG00000185962	ENST00000335674	chr1	-1	152595310	152595579	LCE3A	-396	152595975	152595350	152596450	6.57228	0.054	NoData
ENSG00000143556	ENST00000368722	chr1	-1	153430220	153432350	S100A7	-625	153432975	153432650	153433550	6.17922	0.054	NoData
ENSG00000143556	ENST00000368723	chr1	-1	153430220	153433177	S100A7	202	153432975	153432650	153433550	6.17922	0.054	NoChange
ENSG00000196420	ENST00000368717	chr1	-1	153509633	153513170	S100A5	645	153512525	153511800	153513250	7.19347	0.031	NoData
ENSG00000196154	ENST00000368716	chr1	-1	153516089	153518361	S100A4	-914	153519275	153517000	153520000	8.85156	0.014	Down	1.92	0.000154606	0.0057582
ENSG00000188015	ENST00000368713	chr1	-1	153519805	153521848	S100A3	23	153521825	153520900	153522800	7.69018	0.022	NoChange
ENSG00000188015	ENST00000368712	chr1	-1	153519989	153521602	S100A3	-223	153521825	153520900	153522800	7.69018	0.022	NoChange
ENSG00000196754	ENST00000368708	chr1	-1	153533584	153538341	S100A2	-834	153539175	153536950	153539750	9.4875	0.014	NoChange
ENSG00000196754	ENST00000368709	chr1	-1	153533819	153539231	S100A2	56	153539175	153536950	153539750	9.4875	0.014	NoChange
ENSG00000188643	ENST00000368704	chr1	-1	153579362	153581813	S100A16	388	153581425	153580450	153582350	6.14281	0.054	NoChange
ENSG00000188643	ENST00000368703	chr1	-1	153579451	153580798	S100A16	-627	153581425	153580450	153582350	6.14281	0.054	NoChange
ENSG00000189334	ENST00000368702	chr1	-1	153586731	153589462	S100A14	-613	153590075	153588350	153590450	6.29233	0.054	NoChange
ENSG00000189171	ENST00000392623	chr1	-1	153591280	153599744	S100A13	-181	153599925	153598800	153600900	6.85108	0.038	NoChange
ENSG00000160678	ENST00000368698	chr1	1	153600402	153604510	S100A1	-477	153599925	153598800	153600900	6.85108	0.038	NoChange
ENSG00000160678	ENST00000436839	chr1	1	153600940	153603101	S100A1	635	153601575	153601000	153602300	7.07677	0.038	NoData
ENSG00000143553	ENST00000478558	chr1	1	153631203	153634040	SNAPIN	22	153631225	153630550	153631850	8.53511	0.015	NoData
ENSG00000169418	ENST00000368680	chr1	1	153651113	153666468	NPR1	-138	153650975	153650400	153653000	8.10025	0.022	NoData
ENSG00000143624	ENST00000481797	chr1	1	153700959	153746555	INTS3	16	153700975	153700450	153701600	8.02988	0.022	NoChange
ENSG00000143554	ENST00000468403	chr1	1	153747795	153752632	SLC27A3	380	153748175	153747450	153748900	11.8109	0.006	NoChange
ENSG00000143554	ENST00000483574	chr1	1	153748226	153752600	SLC27A3	-51	153748175	153747450	153748900	11.8109	0.006	NoChange
ENSG00000231827	ENST00000427283	chr1	1	153767649	153774567		-974	153766675	153765650	153767100	7.27737	0.031	NoData
ENSG00000198837	ENST00000361217	chr1	-1	153901977	153919172	DENND4B	-203	153919375	153918700	153919900	8.40627	0.015	Up	2.06	0.00109734	0.0150624
ENSG00000198837	ENST00000472932	chr1	-1	153914405	153916566	DENND4B	-109	153916675	153916050	153917050	6.8995	0.038	NoData
ENSG00000160741	ENST00000467860	chr1	-1	153924608	153925438	CRTC2	-887	153926325	153925400	153926850	7.73416	0.022	NoChange
ENSG00000143570	ENST00000417348	chr1	-1	153932930	153935738	SLC39A1	13	153935725	153934900	153939000	9.03452	0.014	NoChange
ENSG00000143570	ENST00000461071	chr1	-1	153934787	153935615	SLC39A1	-110	153935725	153934900	153939000	9.03452	0.014	NoData
ENSG00000143578	ENST00000477617	chr1	1	153940010	153941444	CREB3L4	-85	153939925	153939400	153940300	7.12481	0.031	NoData
ENSG00000143549	ENST00000312970	chr1	-1	154130002	154155554	TPM3	79	154155475	154154750	154156000	6.98713	0.038	NoData
ENSG00000143515	ENST00000368487	chr1	1	154298029	154310322	ATP8B2	-654	154297375	154296700	154299250	7.55384	0.031	NoData
ENSG00000143515	ENST00000368489	chr1	1	154300276	154323783	ATP8B2	549	154300825	154299800	154302100	7.76419	0.022	NoChange
ENSG00000143515	ENST00000341822	chr1	1	154301275	154314264	ATP8B2	-450	154300825	154299800	154302100	7.76419	0.022	NoData
ENSG00000143515	ENST00000505882	chr1	1	154319091	154321935	ATP8B2	534	154319625	154318950	154320000	6.52412	0.054	NoData
ENSG00000228013	ENST00000424435	chr1	-1	154374804	154379040		-635	154379675	154379250	154380150	7.32158	0.031	NoData
ENSG00000169291	ENST00000304760	chr1	-1	154451957	154474589	SHE	414	154474175	154473650	154474550	6.40723	0.054	NoData
ENSG00000160714	ENST00000491572	chr1	-1	154523429	154524333	UBE2Q1	-192	154524525	154523200	154525100	10.837	0.006	Down	2.55	0.00291336	0.0270917
ENSG00000160714	ENST00000474181	chr1	-1	154524227	154524851	UBE2Q1	326	154524525	154523200	154525100	10.837	0.006	Down	2.55	0.00291336	0.0270917
ENSG00000160716	ENST00000368476	chr1	1	154540257	154552502	CHRNB2	168	154540425	154539750	154541200	7.0303	0.038	NoChange
ENSG00000160710	ENST00000368474	chr1	-1	154554543	154580682	ADAR	-393	154581075	154580400	154581400	7.17466	0.031	NoChange
ENSG00000160710	ENST00000492630	chr1	-1	154557110	154557894	ADAR	469	154557425	154557050	154557950	6.27169	0.054	NoData
ENSG00000160710	ENST00000494866	chr1	-1	154574554	154600388	ADAR	163	154600225	154599500	154600600	7.04589	0.038	NoData
ENSG00000160710	ENST00000526905	chr1	-1	154574675	154581288	ADAR	213	154581075	154580400	154581400	7.17466	0.031	NoData
ENSG00000143603	ENST00000361147	chr1	-1	154679902	154832319	KCNN3	-406	154832725	154831350	154833100	6.97668	0.038	NoChange
ENSG00000160691	ENST00000448116	chr1	-1	154934774	154943223	SHC1	-252	154943475	154942300	154944100	8.34054	0.015	NoChange
ENSG00000160691	ENST00000444179	chr1	-1	154938901	154941350	SHC1	525	154940825	154940300	154941150	6.12284	0.054	NoData
ENSG00000173207	ENST00000473344	chr1	1	154948015	154951392	CKS1B	160	154948175	154947700	154948650	6.28502	0.054	Down	4.61	0.000146827	0.00559608
ENSG00000160688	ENST00000489992	chr1	1	154961061	154965587	FLAD1	914	154961975	154961550	154962250	6.52412	0.054	Up	1.59	0.0104886	0.0676632
ENSG00000160688	ENST00000477609	chr1	1	154962689	154965587	FLAD1	-714	154961975	154961550	154962250	6.52412	0.054	Up	1.59	0.0104886	0.0676632
ENSG00000160685	ENST00000483226	chr1	1	154975321	154987195	ZBTB7B	254	154975575	154971250	154976900	10.222	0.008	NoData
ENSG00000160685	ENST00000292176	chr1	1	154986924	154989457	ZBTB7B	951	154987875	154987550	154988250	6.27577	0.054	NoChange
ENSG00000143537	ENST00000468053	chr1	1	155032742	155033808	ADAM15	-117	155032625	155032300	155033750	7.20453	0.031	NoData
ENSG00000169242	ENST00000469878	chr1	1	155100364	155106962	EFNA1	261	155100625	155099650	155101050	6.99526	0.038	NoChange
ENSG00000251780	ENST00000515971	chr1	1	155115747	155115808		628	155116375	155115950	155116900	7.1718	0.031	NoData
ENSG00000163463	ENST00000463527	chr1	-1	155141884	155145253	KRTCAP2	-222	155145475	155144950	155145900	7.44861	0.031	NoData
ENSG00000163463	ENST00000487350	chr1	-1	155141884	155145714	KRTCAP2	239	155145475	155144950	155145900	7.44861	0.031	NoData
ENSG00000163462	ENST00000334634	chr1	1	155146443	155157447	TRIM46	32	155146475	155146100	155148900	6.72082	0.038	NoChange
ENSG00000163462	ENST00000464760	chr1	1	155147077	155150632	TRIM46	-602	155146475	155146100	155148900	6.72082	0.038	NoData
ENSG00000208011	ENST00000385276	chr1	1	155164968	155165063	MIR92B	-243	155164725	155164400	155165450	7.33253	0.031	NoData
ENSG00000169231	ENST00000486260	chr1	-1	155170247	155178842	THBS3	217	155178625	155177350	155179400	10.5432	0.008	NoChange
ENSG00000169231	ENST00000496332	chr1	-1	155170408	155172045	THBS3	-280	155172325	155171950	155175200	7.44606	0.031	NoChange
ENSG00000169231	ENST00000460050	chr1	-1	155170690	155173096	THBS3	771	155172325	155171950	155175200	7.44606	0.031	NoData
ENSG00000173171	ENST00000316721	chr1	1	155178588	155183614	MTX1	37	155178625	155177350	155179400	10.5432	0.008	NoChange
ENSG00000160767	ENST00000481822	chr1	-1	155222540	155225274	FAM189B	-51	155225325	155223550	155226550	7.05237	0.038	NoData
ENSG00000176444	ENST00000361168	chr1	-1	155232659	155243078	CLK2	53	155243025	155242550	155243450	10.3032	0.008	NoChange
ENSG00000176444	ENST00000536801	chr1	-1	155232971	155247501	CLK2	-674	155248175	155246700	155248700	8.95423	0.014	NoChange
ENSG00000176444	ENST00000471047	chr1	-1	155237885	155248282	CLK2	107	155248175	155246700	155248700	8.95423	0.014	NoData
ENSG00000160752	ENST00000477057	chr1	1	155278776	155288719	FDPS	149	155278925	155278550	155279700	7.71739	0.022	NoData
ENSG00000225855	ENST00000543656	chr1	-1	155287224	155291318	RUSC1-AS1	593	155290725	155290000	155291450	12.5487	0.004	NoData
ENSG00000160753	ENST00000368352	chr1	1	155290718	155300905	RUSC1	7	155290725	155290000	155291450	12.5487	0.004	NoChange
ENSG00000160753	ENST00000462780	chr1	1	155294232	155300520	RUSC1	43	155294275	155292500	155296100	9.93317	0.011	NoChange
ENSG00000160753	ENST00000368349	chr1	1	155294304	155300903	RUSC1	-29	155294275	155292500	155296100	9.93317	0.011	NoChange
ENSG00000116539	ENST00000548830	chr1	-1	155451202	155532598	ASH1L	-377	155532975	155531750	155533500	9.14813	0.014	NoData
ENSG00000132676	ENST00000343043	chr1	1	155658874	155708317	DAP3	1	155658875	155657800	155659350	9.37357	0.014	NoChange
ENSG00000132676	ENST00000496863	chr1	1	155658882	155696829	DAP3	-7	155658875	155657800	155659350	9.37357	0.014	NoChange
ENSG00000132718	ENST00000539162	chr1	1	155829347	155851946	SYT11	828	155830175	155829750	155830600	6.96157	0.038	NoData
ENSG00000132680	ENST00000491599	chr1	-1	155902064	155904191	KIAA0907	-934	155905125	155904600	155905550	6.2562	0.054	NoData
ENSG00000173080	ENST00000368318	chr1	1	155911480	155912625	RXFP4	-305	155911175	155910650	155911550	6.49323	0.054	NoData
ENSG00000116584	ENST00000313695	chr1	-1	155916645	155947951	ARHGEF2	176	155947775	155946000	155949600	8.56944	0.015	NoChange
ENSG00000116584	ENST00000470541	chr1	-1	155916647	155921324	ARHGEF2	399	155920925	155920500	155921300	6.73257	0.038	NoChange
ENSG00000116584	ENST00000470975	chr1	-1	155921968	155931748	ARHGEF2	-77	155931825	155930950	155932500	6.60298	0.038	NoData
ENSG00000116584	ENST00000474428	chr1	-1	155922458	155932414	ARHGEF2	589	155931825	155930950	155932500	6.60298	0.038	NoData
ENSG00000116584	ENST00000487755	chr1	-1	155938011	155940854	ARHGEF2	429	155940425	155939850	155940800	6.93277	0.038	NoData
ENSG00000163479	ENST00000488179	chr1	-1	155978853	155989962	SSR2	-463	155990425	155989850	155990750	8.1118	0.015	NoChange
ENSG00000163479	ENST00000531917	chr1	-1	155981601	155990580	SSR2	155	155990425	155989850	155990750	8.1118	0.015	NoChange
ENSG00000116586	ENST00000368302	chr1	1	156024641	156028294	LAMTOR2	34	156024675	156022850	156025350	8.74985	0.014	NoChange
ENSG00000116586	ENST00000487106	chr1	1	156024876	156028297	LAMTOR2	-201	156024675	156022850	156025350	8.74985	0.014	NoChange
ENSG00000132698	ENST00000361084	chr1	1	156030951	156040295	RAB25	-376	156030575	156029850	156031200	6.12395	0.054	NoChange
ENSG00000160789	ENST00000470835	chr1	1	156052422	156063602	LMNA	203	156052625	156049550	156053700	10.3399	0.008	NoData
ENSG00000160789	ENST00000347559	chr1	1	156084461	156109878	LMNA	-286	156084175	156083450	156086250	7.00399	0.038	NoChange
ENSG00000160789	ENST00000502357	chr1	1	156092933	156104319	LMNA	542	156093475	156092350	156094700	6.66838	0.038	NoData
ENSG00000160789	ENST00000368297	chr1	1	156095980	156107656	LMNA	345	156096325	156095650	156097350	7.87521	0.022	NoChange
ENSG00000160789	ENST00000504687	chr1	1	156096336	156104751	LMNA	-11	156096325	156095650	156097350	7.87521	0.022	NoData
ENSG00000160789	ENST00000515824	chr1	1	156104596	156105199	LMNA	-271	156104325	156103700	156105400	6.33871	0.054	NoChange
ENSG00000196189	ENST00000414683	chr1	1	156119514	156131284	SEMA4A	161	156119675	156119150	156120200	6.64951	0.038	NoData
ENSG00000196189	ENST00000355014	chr1	1	156119810	156147535	SEMA4A	-135	156119675	156119150	156120200	6.64951	0.038	NoChange
ENSG00000160785	ENST00000468973	chr1	1	156163921	156180874	SLC25A44	4	156163925	156163400	156164500	6.42226	0.054	NoChange
ENSG00000160785	ENST00000482737	chr1	1	156169409	156169977	SLC25A44	-334	156169075	156168750	156169850	6.55632	0.054	NoData
ENSG00000160783	ENST00000497069	chr1	1	156182817	156209576	PMF1	58	156182875	156182400	156184150	6.28193	0.054	NoChange
ENSG00000160781	ENST00000480773	chr1	-1	156214565	156217805	PAQR6	830	156216975	156216400	156218950	6.43309	0.054	NoData
ENSG00000198952	ENST00000462362	chr1	-1	156219529	156228954	SMG5	79	156228875	156228450	156229250	6.16721	0.054	Down	1.51	0.005429	0.041055
ENSG00000163472	ENST00000485135	chr1	1	156256067	156262976	TMEM79	-92	156255975	156254650	156256500	6.30294	0.054	NoData
ENSG00000198715	ENST00000461597	chr1	-1	156259880	156263172	C1orf85	347	156262825	156262400	156263400	8.38846	0.015	NoData
ENSG00000198715	ENST00000479084	chr1	-1	156263309	156264783	C1orf85	-442	156265225	156264050	156265850	6.89847	0.038	NoChange
ENSG00000198715	ENST00000484214	chr1	-1	156263408	156265438	C1orf85	213	156265225	156264050	156265850	6.89847	0.038	NoChange
ENSG00000163468	ENST00000463132	chr1	-1	156290630	156337628	CCT3	453	156337175	156335600	156337600	9.20954	0.014	NoData
ENSG00000132677	ENST00000368245	chr1	1	156339042	156355011	RHBG	33	156339075	156338550	156339450	8.01495	0.022	NoChange
ENSG00000132677	ENST00000494874	chr1	1	156351934	156354676	RHBG	-859	156351075	156350700	156351650	6.52412	0.054	NoChange
ENSG00000125462	ENST00000368243	chr1	-1	156374055	156399184	C1orf61	9	156399175	156398850	156399700	6.13647	0.054	NoChange
ENSG00000125462	ENST00000464203	chr1	-1	156383899	156391601	C1orf61	-124	156391725	156391100	156392050	6.37989	0.054	NoData
ENSG00000207933	ENST00000385198	chr1	-1	156390133	156390221	MIR9-1	-54	156390275	156389950	156391000	6.52585	0.054	NoData
ENSG00000116604	ENST00000348159	chr1	-1	156433519	156470620	MEF2D	-455	156471075	156469050	156472100	9.68502	0.011	NoChange
ENSG00000116604	ENST00000360595	chr1	-1	156436002	156460391	MEF2D	166	156460225	156459600	156460700	9.74409	0.011	NoChange
ENSG00000183856	ENST00000361170	chr1	-1	156495197	156542332	IQGAP3	7	156542325	156541850	156543600	6.83751	0.038	NoData
ENSG00000163382	ENST00000467374	chr1	1	156561684	156562816	APOA1BP	191	156561875	156561400	156562300	6.55358	0.054	NoData
ENSG00000132702	ENST00000255039	chr1	1	156589086	156595517	HAPLN2	-661	156588425	156588000	156588850	6.39363	0.054	NoChange
ENSG00000132692	ENST00000496038	chr1	1	156626521	156629324	BCAN	904	156627425	156623500	156628350	8.18924	0.015	NoChange
ENSG00000132688	ENST00000368223	chr1	-1	156638555	156647189	NES	-36	156647225	156645800	156647750	7.71739	0.022	Down	8.05	3.29756e-05	0.00370934
ENSG00000143320	ENST00000368220	chr1	-1	156670667	156675608	CRABP2	-417	156676025	156674400	156677750	9.01333	0.014	NoChange
ENSG00000143321	ENST00000416666	chr1	-1	156712630	156721085	HDGF	160	156720925	156720000	156722000	8.79922	0.014	NoChange
ENSG00000143321	ENST00000482651	chr1	-1	156712948	156717263	HDGF	638	156716625	156716100	156717900	8.51463	0.015	NoChange
ENSG00000143294	ENST00000491853	chr1	1	156720402	156761584	PRCC	523	156720925	156720000	156722000	8.79922	0.014	NoChange
ENSG00000143294	ENST00000368201	chr1	1	156737346	156770602	PRCC	79	156737425	156737050	156738400	6.72668	0.038	NoChange
ENSG00000027869	ENST00000468744	chr1	-1	156778995	156783903	SH2D2A	428	156783475	156783050	156784250	7.98855	0.022	NoData
ENSG00000198400	ENST00000368196	chr1	1	156830607	156851642	NTRK1	-632	156829975	156829200	156830700	6.8103	0.038	NoChange
ENSG00000198400	ENST00000533630	chr1	1	156830705	156834855	NTRK1	770	156831475	156830950	156832050	7.95885	0.022	NoData
ENSG00000187800	ENST00000482505	chr1	1	156879749	156880365	PEAR1	526	156880275	156879500	156880850	7.55254	0.031	NoData
ENSG00000160838	ENST00000476550	chr1	1	156897154	156902877	LRRC71	521	156897675	156896600	156898300	6.82304	0.038	NoData
ENSG00000117036	ENST00000326786	chr1	-1	157102937	157108266	ETV3	-59	157108325	157107550	157108800	8.1332	0.015	NoData
ENSG00000183853	ENST00000392272	chr1	1	157963063	158065838	KIRREL	12	157963075	157962350	157964550	9.75511	0.011	NoChange
ENSG00000183853	ENST00000359209	chr1	1	157963400	158065443	KIRREL	-325	157963075	157962350	157964550	9.75511	0.011	NoChange
ENSG00000158716	ENST00000368109	chr1	1	159750722	159752333	DUSP23	-197	159750525	159750200	159751250	6.15643	0.054	NoChange
ENSG00000188004	ENST00000368102	chr1	-1	159804264	159825137	C1orf204	162	159824975	159824250	159825550	10.5063	0.008	NoData
ENSG00000188004	ENST00000491974	chr1	-1	159805140	159824693	C1orf204	-282	159824975	159824250	159825550	10.5063	0.008	NoData
ENSG00000243284	ENST00000368100	chr1	-1	159824106	159832447	VSIG8	122	159832325	159832000	159832750	6.27577	0.054	NoData
ENSG00000158710	ENST00000368096	chr1	-1	159887897	159893507	TAGLN2	582	159892925	159891400	159893400	6.89847	0.038	NoData
ENSG00000158710	ENST00000320307	chr1	-1	159888567	159894341	TAGLN2	-134	159894475	159893450	159896200	9.74976	0.011	NoData
ENSG00000158710	ENST00000397334	chr1	-1	159888628	159895019	TAGLN2	544	159894475	159893450	159896200	9.74976	0.011	NoData
ENSG00000085552	ENST00000198587	chr1	-1	159896832	159915394	IGSF9	-131	159915525	159915000	159916300	6.58687	0.038	NoData
ENSG00000225279	ENST00000435580	chr1	1	160032278	160049611		-203	160032075	160031650	160032550	6.12828	0.054	NoData
ENSG00000162729	ENST00000448417	chr1	-1	160063500	160068733	IGSF8	-292	160069025	160067700	160069450	6.1939	0.054	NoData
ENSG00000018625	ENST00000392233	chr1	1	160085567	160111335	ATP1A2	508	160086075	160085750	160086700	7.16954	0.031	NoChange
ENSG00000018625	ENST00000463989	chr1	1	160106461	160109848	ATP1A2	364	160106825	160106050	160107250	6.12395	0.054	NoData
ENSG00000132681	ENST00000469023	chr1	1	160136318	160156767	ATP1A4	457	160136775	160136450	160137100	6.12395	0.054	NoChange
ENSG00000162734	ENST00000368076	chr1	1	160175211	160185166	PEA15	364	160175575	160174800	160175950	8.24391	0.015	NoChange
ENSG00000162735	ENST00000532508	chr1	-1	160249086	160254886	PEX19	111	160254775	160254400	160255400	6.76695	0.038	Down	1.63	0.00832941	0.0568249
ENSG00000162735	ENST00000392220	chr1	-1	160249866	160254021	PEX19	-754	160254775	160254400	160255400	6.76695	0.038	NoData
ENSG00000162736	ENST00000437169	chr1	1	160313143	160319365	NCSTN	32	160313175	160312400	160313650	6.83034	0.038	NoData
ENSG00000162736	ENST00000535857	chr1	1	160313176	160328313	NCSTN	-1	160313175	160312400	160313650	6.83034	0.038	NoChange
ENSG00000162738	ENST00000483408	chr1	1	160389283	160393937	VANGL2	-258	160389025	160388350	160389400	6.55632	0.054	NoData
ENSG00000122224	ENST00000368035	chr1	1	160784313	160798045	LY9	762	160785075	160784500	160785550	7.0303	0.038	NoChange
ENSG00000198358	ENST00000356006	chr1	1	160902255	160919712		370	160902625	160902150	160903300	8.07068	0.022	NoData
ENSG00000233691	ENST00000450131	chr1	1	160905327	160905915		-102	160905225	160904500	160905650	9.31644	0.014	NoData
ENSG00000158769	ENST00000368026	chr1	-1	160965001	160990968	F11R	-257	160991225	160990300	160991800	8.50224	0.015	NoChange
ENSG00000215845	ENST00000368024	chr1	-1	161007421	161008767	TSTD1	-8	161008775	161007650	161009200	8.03303	0.022	NoChange
ENSG00000215845	ENST00000423014	chr1	-1	161007421	161008780	TSTD1	5	161008775	161007650	161009200	8.03303	0.022	NoChange
ENSG00000143217	ENST00000368012	chr1	-1	161040785	161059389	PVRL4	14	161059375	161058950	161059850	6.52585	0.054	NoData
ENSG00000143217	ENST00000460234	chr1	-1	161047243	161059315	PVRL4	-60	161059375	161058950	161059850	6.52585	0.054	NoData
ENSG00000162755	ENST00000494418	chr1	1	161068235	161069534	KLHDC9	190	161068425	161068100	161069200	7.21601	0.031	NoChange
ENSG00000162755	ENST00000475934	chr1	1	161069298	161070136	KLHDC9	-873	161068425	161068100	161069200	7.21601	0.031	NoChange
ENSG00000158793	ENST00000473918	chr1	1	161087915	161089031	NIT1	10	161087925	161087250	161088450	9.24663	0.014	NoData
ENSG00000158793	ENST00000478277	chr1	1	161087930	161089097	NIT1	-5	161087925	161087250	161088450	9.24663	0.014	NoData
ENSG00000158796	ENST00000541906	chr1	-1	161091122	161102017	DEDD	-58	161102075	161101600	161102850	8.78996	0.014	Down	1.77	0.0096361	0.063461
ENSG00000158796	ENST00000473679	chr1	-1	161092053	161102240	DEDD	165	161102075	161101600	161102850	8.78996	0.014	Down	1.77	0.0096361	0.063461
ENSG00000143258	ENST00000368001	chr1	1	161129327	161135513	USP21	98	161129425	161128750	161130000	11.5718	0.006	NoChange
ENSG00000143258	ENST00000482385	chr1	1	161132414	161134612	USP21	161	161132575	161132250	161133050	6.92359	0.038	NoData
ENSG00000143258	ENST00000493054	chr1	1	161133345	161135417	USP21	-770	161132575	161132250	161133050	6.92359	0.038	NoData
ENSG00000158859	ENST00000367995	chr1	-1	161165769	161168843	ADAMTS4	668	161168175	161167550	161169200	7.98855	0.022	NoData
ENSG00000158864	ENST00000496133	chr1	1	161167209	161179096	NDUFS2	966	161168175	161167550	161169200	7.98855	0.022	NoData
ENSG00000158864	ENST00000392179	chr1	1	161171937	161184182	NDUFS2	38	161171975	161171350	161172700	11.8736	0.006	NoData
ENSG00000158864	ENST00000467295	chr1	1	161172139	161180486	NDUFS2	-164	161171975	161171350	161172700	11.8736	0.006	NoData
ENSG00000143257	ENST00000464422	chr1	-1	161199461	161201009	NR1I3	134	161200875	161200400	161201250	6.27169	0.054	NoData
ENSG00000158887	ENST00000533357	chr1	-1	161274525	161279762	MPZ	-13	161279775	161279100	161280250	8.34411	0.015	NoChange
ENSG00000158887	ENST00000488271	chr1	-1	161275485	161275980	MPZ	705	161275275	161274650	161275750	6.92666	0.038	NoChange
ENSG00000143252	ENST00000504963	chr1	1	161284181	161332242	SDHC	94	161284275	161283650	161284850	8.36481	0.015	NoChange
ENSG00000206921	ENST00000384194	chr1	1	161371079	161371185		-454	161370625	161370150	161371100	7.04144	0.038	NoData
ENSG00000173110	ENST00000545155	chr1	1	161494335	161496582	HSPA6	840	161495175	161494850	161496750	6.57228	0.054	NoChange
ENSG00000225217	ENST00000445535	chr1	1	161576081	161578007	HSPA7	394	161576475	161576150	161577150	6.14665	0.054	NoChange
ENSG00000231586	ENST00000448848	chr1	-1	161587782	161589375		-250	161589625	161589100	161590150	6.52585	0.054	NoData
ENSG00000229808	ENST00000457671	chr1	1	161860623	161861986		2	161860625	161860250	161861200	6.54572	0.054	NoData
ENSG00000229808	ENST00000458136	chr1	1	161860730	161861470		-105	161860625	161860250	161861200	6.54572	0.054	NoData
ENSG00000239887	ENST00000420220	chr1	1	162336698	162353167	C1orf226	327	162337025	162336400	162337400	7.32391	0.031	NoData
ENSG00000198929	ENST00000367932	chr1	1	162337102	162353321	NOS1AP	-77	162337025	162336400	162337400	7.32391	0.031	NoData
ENSG00000152332	ENST00000545294	chr1	1	162467041	162493844	UHMK1	-916	162466125	162465650	162466500	6.50016	0.054	NoChange
ENSG00000117143	ENST00000476240	chr1	1	162531512	162532334	UAP1	213	162531725	162530600	162532250	7.19347	0.031	NoData
ENSG00000162761	ENST00000294816	chr1	-1	165171110	165325478	LMX1A	403	165325075	165324550	165325850	6.93762	0.038	NoData
ENSG00000162761	ENST00000367893	chr1	-1	165173111	165324983	LMX1A	-92	165325075	165324550	165325850	6.93762	0.038	NoData
ENSG00000143198	ENST00000367889	chr1	1	165600098	165624857	MGST3	-223	165599875	165599350	165601350	8.43192	0.015	NoChange
ENSG00000143149	ENST00000461664	chr1	-1	165649724	165667777	ALDH9A1	2	165667775	165667100	165668100	7.09307	0.031	NoData
ENSG00000143149	ENST00000471457	chr1	-1	165652062	165667750	ALDH9A1	-25	165667775	165667100	165668100	7.09307	0.031	NoData
ENSG00000143179	ENST00000372212	chr1	1	165797059	165877607	UCK2	316	165797375	165796650	165797800	6.48998	0.054	NoChange
ENSG00000143157	ENST00000536514	chr1	1	166808681	166819948	POGK	-206	166808475	166807950	166808900	8.16276	0.015	NoData
ENSG00000198821	ENST00000483825	chr1	-1	167399877	167487766	CD247	991	167486775	167486350	167487400	7.33805	0.031	NoChange
ENSG00000143162	ENST00000370509	chr1	-1	167510250	167523004	CREG1	179	167522825	167522400	167523150	6.57228	0.054	NoChange
ENSG00000241666	ENST00000451992	chr1	1	167596622	167599911		-247	167596375	167596000	167596750	6.85974	0.038	NoData
ENSG00000143164	ENST00000470919	chr1	1	167905512	167960577	DCAF6	113	167905625	167904650	167906800	6.16995	0.054	NoData
ENSG00000143164	ENST00000367843	chr1	1	167905899	168045081	DCAF6	-274	167905625	167904650	167906800	6.16995	0.054	NoChange
ENSG00000143147	ENST00000367836	chr1	-1	168054507	168105621	GPR161	146	168105475	168105050	168106250	6.66373	0.038	NoData
ENSG00000143155	ENST00000367833	chr1	1	168148171	168169950	TIPRL	104	168148275	168147950	168148800	6.08059	0.054	NoChange
ENSG00000143155	ENST00000367830	chr1	1	168148293	168161633	TIPRL	-18	168148275	168147950	168148800	6.08059	0.054	NoData
ENSG00000231424	ENST00000455124	chr1	-1	171137243	171220933		258	171220675	171220350	171221050	6.35796	0.054	NoData
ENSG00000034971	ENST00000537133	chr1	-1	171604559	171621773	MYOC	398	171621375	171620900	171621750	6.23261	0.054	NoChange
ENSG00000010165	ENST00000341850	chr1	1	171752985	171766852	METTL13	440	171753425	171753050	171754000	6.11042	0.054	Down	1.87	0.000641951	0.0113448
ENSG00000135845	ENST00000488806	chr1	-1	172362654	172413188	PIGC	63	172413125	172412400	172413600	8.45394	0.015	Down	1.92	0.000130638	0.00547229
ENSG00000135845	ENST00000478184	chr1	-1	172411471	172413086	PIGC	-39	172413125	172412400	172413600	8.45394	0.015	NoChange
ENSG00000094975	ENST00000367723	chr1	1	172501489	172580971	C1orf9	686	172502175	172501750	172502950	8.05627	0.022	NoChange
ENSG00000094975	ENST00000263688	chr1	1	172502357	172580971	C1orf9	-182	172502175	172501750	172502950	8.05627	0.022	NoChange
ENSG00000229785	ENST00000458247	chr1	1	172717700	172718642		-75	172717625	172717100	172717950	6.48698	0.054	NoData
ENSG00000117592	ENST00000460950	chr1	1	173446469	173451110	PRDX6	306	173446775	173446050	173447300	6.4474	0.054	NoData
ENSG00000076321	ENST00000488983	chr1	1	173751051	173754651	KLHL20	-826	173750225	173749600	173750650	6.99526	0.038	NoData
ENSG00000224687	ENST00000421505	chr1	-1	178060643	178063119		244	178062875	178062250	178063600	9.16732	0.014	NoData
ENSG00000075391	ENST00000448150	chr1	1	178062864	178448644	RASAL2	11	178062875	178062250	178063600	9.16732	0.014	NoData
ENSG00000057252	ENST00000367619	chr1	1	179262937	179327815	SOAT1	88	179263025	179262700	179263400	6.40723	0.054	NoChange
ENSG00000057252	ENST00000426956	chr1	1	179263455	179310445	SOAT1	-430	179263025	179262700	179263400	6.40723	0.054	NoData
ENSG00000143337	ENST00000435319	chr1	1	179851447	179887533	TOR1AIP1	328	179851775	179851250	179852450	13.3403	0.001	NoChange
ENSG00000143337	ENST00000531630	chr1	1	179851929	179877808	TOR1AIP1	-154	179851775	179851250	179852450	13.3403	0.001	NoData
ENSG00000116260	ENST00000367600	chr1	1	180124032	180167169	QSOX1	393	180124425	180124100	180124700	6.67117	0.038	NoChange
ENSG00000143324	ENST00000367589	chr1	1	180601168	180855262	XPR1	57	180601225	180600900	180601700	6.12828	0.054	NoChange
ENSG00000135823	ENST00000258301	chr1	-1	180941861	180992047	STX6	-78	180992125	180991400	180992850	9.2383	0.014	NoChange
ENSG00000135829	ENST00000399175	chr1	1	182808439	182844327	DHX9	-64	182808375	182807300	182809100	9.85751	0.011	NoData
ENSG00000225811	ENST00000452178	chr1	1	190234028	190331400		747	190234775	190234300	190235250	6.23261	0.054	NoData
ENSG00000116741	ENST00000483295	chr1	1	192778169	192780029	RGS2	-44	192778125	192777400	192778500	6.6318	0.038	NoChange
ENSG00000116747	ENST00000506303	chr1	1	193028789	193038309	TROVE2	136	193028925	193028100	193029600	6.66373	0.038	NoData
ENSG00000116747	ENST00000416058	chr1	1	193029004	193053861	TROVE2	-79	193028925	193028100	193029600	6.66373	0.038	NoChange
ENSG00000213047	ENST00000367396	chr1	-1	197521385	197744455	DENND1B	-70	197744525	197744100	197745100	7.376	0.031	NoData
ENSG00000213047	ENST00000468589	chr1	-1	197703139	197744556	DENND1B	31	197744525	197744100	197745100	7.376	0.031	NoData
ENSG00000143355	ENST00000561173	chr1	1	197884967	197901396	LHX9	208	197885175	197884600	197885900	8.65278	0.014	NoData
ENSG00000151414	ENST00000367383	chr1	1	198126251	198225661	NEK7	424	198126675	198126000	198127050	7.02248	0.038	NoData
ENSG00000116833	ENST00000544748	chr1	1	200011717	200143389	NR5A2	-292	200011425	200011050	200012200	6.30803	0.054	NoData
ENSG00000229220	ENST00000422446	chr1	-1	200116659	200117407		432	200116975	200116650	200117550	6.39101	0.054	NoData
ENSG00000233827	ENST00000424019	chr1	1	200182656	200183643	FAM58BP	-481	200182175	200181650	200184050	8.22976	0.015	NoData
ENSG00000162702	ENST00000294740	chr1	-1	200375827	200379184	ZNF281	-91	200379275	200378050	200379700	6.08059	0.054	NoChange
ENSG00000118193	ENST00000367350	chr1	-1	200520628	200589862	KIF14	-63	200589925	200589300	200590650	10.2896	0.008	Down	3.06	8.54408e-05	0.0046152
ENSG00000118197	ENST00000436897	chr1	-1	200635387	200638836	DDX59	61	200638775	200638150	200639500	13.6389	0.001	NoData
ENSG00000260088	ENST00000568695	chr1	1	200638635	200663378		140	200638775	200638150	200639500	13.6389	0.001	NoData
ENSG00000118200	ENST00000358823	chr1	1	200708686	200829832	CAMSAP2	-361	200708325	200707800	200709300	7.77009	0.022	NoChange
ENSG00000163362	ENST00000367342	chr1	1	200860469	200884863	C1orf106	56	200860525	200859950	200861650	7.95293	0.022	Up	1.97	0.00164218	0.0187629
ENSG00000163362	ENST00000413687	chr1	1	200863949	200882856	C1orf106	176	200864125	200863700	200865200	9.64542	0.014	NoData
ENSG00000163362	ENST00000465162	chr1	1	200881087	200884856	C1orf106	-362	200880725	200880250	200881500	7.36754	0.031	Up	1.97	0.00164218	0.0187629
ENSG00000116852	ENST00000477146	chr1	-1	200938520	200960087	KIF21B	612	200959475	200958900	200960400	8.66088	0.014	NoChange
ENSG00000116852	ENST00000534043	chr1	-1	200970535	200974718	KIF21B	843	200973875	200973100	200974300	6.5503	0.054	NoData
ENSG00000229191	ENST00000458003	chr1	1	200993089	200997920		536	200993625	200992950	200994350	8.12664	0.015	NoData
ENSG00000234132	ENST00000415359	chr1	1	201004224	201012201		-349	201003875	201003450	201004250	6.48998	0.054	NoData
ENSG00000081248	ENST00000362061	chr1	-1	201008642	201081694	CACNA1S	-81	201081775	201081300	201082100	6.9987	0.038	NoChange
ENSG00000232237	ENST00000449188	chr1	-1	201083892	201084488		963	201083525	201082750	201085200	7.03453	0.038	NoData
ENSG00000237688	ENST00000412995	chr1	-1	201084904	201096312		137	201096175	201095750	201097150	6.21869	0.054	NoData
ENSG00000116857	ENST00000367333	chr1	-1	201103901	201140702	TMEM9	477	201140225	201139700	201140950	10.8158	0.006	NoChange
ENSG00000116857	ENST00000472411	chr1	-1	201103901	201114796	TMEM9	-979	201115775	201115400	201116450	6.5503	0.054	NoChange
ENSG00000116857	ENST00000495205	chr1	-1	201104637	201123089	TMEM9	-386	201123475	201122750	201124650	6.99966	0.038	NoChange
ENSG00000116857	ENST00000435310	chr1	-1	201104929	201123546	TMEM9	71	201123475	201122750	201124650	6.99966	0.038	NoChange
ENSG00000163395	ENST00000473483	chr1	1	201182224	201198080	IGFN1	801	201183025	201182250	201183700	9.18473	0.014	NoChange
ENSG00000081277	ENST00000263946	chr1	1	201252580	201302121	PKP1	-55	201252525	201252050	201255350	7.64043	0.031	NoData
ENSG00000081277	ENST00000477817	chr1	1	201297463	201299298	PKP1	-888	201296575	201296150	201296900	6.83819	0.038	NoData
ENSG00000159166	ENST00000503578	chr1	-1	201342372	201354912	LAD1	137	201354775	201354350	201355550	6.95045	0.038	NoData
ENSG00000159166	ENST00000367313	chr1	-1	201350335	201368676	LAD1	601	201368075	201367000	201369900	7.54358	0.031	Down	1.56	0.0487223	0.220368
ENSG00000159166	ENST00000475136	chr1	-1	201351412	201352336	LAD1	561	201351775	201351200	201352600	8.24391	0.015	Down	1.56	0.0487223	0.220368
ENSG00000159173	ENST00000336092	chr1	-1	201377992	201398994	TNNI1	219	201398775	201398450	201399700	6.23261	0.054	NoChange
ENSG00000159173	ENST00000367312	chr1	-1	201378985	201390846	TNNI1	571	201390275	201389850	201390650	6.20626	0.054	NoData
ENSG00000227048	ENST00000413162	chr1	1	201398103	201398488		-378	201397725	201396950	201398350	8.96477	0.014	NoData
ENSG00000227048	ENST00000413162	chr1	1	201398103	201398488		672	201398775	201398450	201399700	6.23261	0.054	NoData
ENSG00000174307	ENST00000497057	chr1	-1	201435072	201435785	PHLDA3	-40	201435825	201434350	201436550	6.97245	0.038	NoChange
ENSG00000174307	ENST00000367309	chr1	-1	201435086	201438365	PHLDA3	-360	201438725	201436800	201439150	6.58687	0.038	NoData
ENSG00000234678	ENST00000419190	chr1	-1	201969222	201979481		-44	201979525	201978800	201980750	6.43309	0.054	NoData
ENSG00000163435	ENST00000367284	chr1	1	201979645	201986316	ELF3	-120	201979525	201978800	201980750	6.43309	0.054	Down	1.6	0.0219659	0.116763
ENSG00000232296	ENST00000453255	chr1	1	201997734	201997820		-609	201997125	201996700	201997500	6.40723	0.054	NoData
ENSG00000077157	ENST00000356764	chr1	1	202317856	202407370	PPP1R12B	19	202317875	202317500	202318500	6.6584	0.038	NoData
ENSG00000117139	ENST00000367264	chr1	-1	202696571	202777546	KDM5B	71	202777475	202775850	202778000	9.82156	0.011	NoChange
ENSG00000260021	ENST00000564127	chr1	-1	202779366	202779957		-18	202779975	202779400	202781200	9.41944	0.014	NoData
ENSG00000228288	ENST00000553157	chr1	1	202780082	202781284	KDM5B-AS1	-107	202779975	202779400	202781200	9.41944	0.014	NoData
ENSG00000117153	ENST00000367261	chr1	-1	202860228	202896390	KLHL12	65	202896325	202895800	202897300	7.02119	0.038	NoChange
ENSG00000159348	ENST00000446185	chr1	-1	202932054	202935688	CYB5R1	-237	202935925	202935400	202937500	8.94	0.014	NoData
ENSG00000159348	ENST00000478009	chr1	-1	202935015	202936353	CYB5R1	428	202935925	202935400	202937500	8.94	0.014	NoData
ENSG00000163444	ENST00000543891	chr1	1	202976531	202985222	TMEM183A	94	202976625	202976200	202977250	7.52101	0.031	NoData
ENSG00000163444	ENST00000468449	chr1	1	202976902	202987047	TMEM183A	-277	202976625	202976200	202977250	7.52101	0.031	NoData
ENSG00000143847	ENST00000367240	chr1	1	202995626	203047864	PPFIA4	349	202995975	202995250	202996600	7.17537	0.031	NoChange
ENSG00000143847	ENST00000447715	chr1	1	203003612	203047863	PPFIA4	-37	203003575	203003300	203004050	6.29054	0.054	NoChange
ENSG00000163485	ENST00000367235	chr1	1	203097434	203135877	ADORA1	641	203098075	203097700	203098500	6.92359	0.038	NoChange
ENSG00000163485	ENST00000464019	chr1	1	203098762	203134869	ADORA1	-687	203098075	203097700	203098500	6.92359	0.038	NoChange
ENSG00000133055	ENST00000255416	chr1	-1	203136939	203144941	MYBPH	-34	203144975	203144600	203145300	6.37381	0.054	NoChange
ENSG00000133048	ENST00000255409	chr1	-1	203148059	203155877	CHI3L1	-98	203155975	203155350	203156300	6.52585	0.054	NoChange
ENSG00000133063	ENST00000484834	chr1	-1	203181955	203241937	CHIT1	-588	203242525	203241300	203243550	7.75607	0.022	NoData
ENSG00000133063	ENST00000460619	chr1	-1	203209458	203242769	CHIT1	244	203242525	203241300	203243550	7.75607	0.022	NoData
ENSG00000233791	ENST00000457348	chr1	-1	203267886	203274437		-38	203274475	203274000	203275650	7.44606	0.031	NoData
ENSG00000159388	ENST00000475157	chr1	1	203274619	203278697	BTG2	-144	203274475	203274000	203275650	7.44606	0.031	NoChange
ENSG00000221643	ENST00000408716	chr1	1	203698709	203698833	SNORA77	166	203698875	203698600	203699200	6.39363	0.054	NoData
ENSG00000058673	ENST00000466470	chr1	1	203764782	203771301	ZC3H11A	-7	203764775	203764150	203765600	11.4049	0.006	NoChange
ENSG00000182004	ENST00000475035	chr1	1	203830731	203839212	SNRPE	-56	203830675	203830050	203831250	7.13754	0.031	NoChange
ENSG00000143842	ENST00000367203	chr1	1	204042243	204088987	SOX13	32	204042275	204041550	204044500	7.57719	0.031	NoData
ENSG00000143842	ENST00000534185	chr1	1	204042281	204083698	SOX13	-6	204042275	204041550	204044500	7.57719	0.031	NoData
ENSG00000143845	ENST00000429525	chr1	-1	204119001	204120556	ETNK2	331	204120225	204119750	204122000	7.96204	0.022	NoData
ENSG00000174567	ENST00000308302	chr1	-1	204167288	204183220	GOLT1A	145	204183075	204182600	204183750	9.85751	0.011	NoChange
ENSG00000143850	ENST00000485632	chr1	-1	204230466	204231228	PLEKHA6	253	204230975	204229800	204232550	8.44134	0.015	NoData
ENSG00000158615	ENST00000367188	chr1	-1	204372515	204380919	PPP1R15B	44	204380875	204380000	204381450	7.07221	0.038	NoChange
ENSG00000133056	ENST00000479079	chr1	-1	204418304	204419258	PIK3C2B	433	204418825	204418300	204419350	6.71752	0.038	NoData
ENSG00000198625	ENST00000367183	chr1	1	204485619	204518907	MDM4	6	204485625	204485150	204486150	7.00399	0.038	NoData
ENSG00000200408	ENST00000363538	chr1	-1	204531541	204531649	RN5S74	24	204531625	204531200	204532150	7.98855	0.022	NoData
ENSG00000170382	ENST00000367176	chr1	-1	204586298	204654481	LRRN2	556	204653925	204653300	204654550	6.92359	0.038	NoChange
ENSG00000163545	ENST00000367157	chr1	-1	205271187	205290883	NUAK2	58	205290825	205290300	205291450	7.82049	0.022	NoChange
ENSG00000162873	ENST00000539253	chr1	-1	205305649	205313310	KLHDC8A	585	205312725	205312450	205313500	6.37381	0.054	NoChange
ENSG00000186007	ENST00000495594	chr1	-1	205350506	205425082	LEMD1	-643	205425725	205425350	205426400	6.66595	0.038	NoData
ENSG00000186007	ENST00000367154	chr1	-1	205350506	205419059	LEMD1	-666	205419725	205418400	205420750	7.96202	0.022	NoData
ENSG00000117266	ENST00000443813	chr1	1	205473833	205494318	CDK18	42	205473875	205473350	205474750	6.89847	0.038	NoData
ENSG00000117266	ENST00000506215	chr1	1	205473877	205493457	CDK18	-2	205473875	205473350	205474750	6.89847	0.038	NoData
ENSG00000117266	ENST00000515514	chr1	1	205498347	205500680	CDK18	128	205498475	205497750	205499000	10.8692	0.006	NoChange
ENSG00000117266	ENST00000459862	chr1	1	205499441	205500794	CDK18	-966	205498475	205497750	205499000	10.8692	0.006	NoChange
ENSG00000117266	ENST00000459862	chr1	1	205499441	205500794	CDK18	84	205499525	205499200	205499900	6.50016	0.054	NoChange
ENSG00000174514	ENST00000465651	chr1	1	205561165	205569678	MFSD4	-90	205561075	205560300	205562000	6.76342	0.038	NoData
ENSG00000158711	ENST00000357992	chr1	-1	205577071	205601090	ELK4	-285	205601375	205599950	205601800	6.43546	0.054	NoChange
ENSG00000158715	ENST00000367145	chr1	-1	205626979	205649587	SLC45A3	812	205648775	205648050	205650050	9.82156	0.011	NoChange
ENSG00000069275	ENST00000264531	chr1	-1	205687523	205719293	NUCKS1	718	205718575	205718050	205719150	8.03962	0.022	NoData
ENSG00000117280	ENST00000446390	chr1	-1	205738846	205744361	RAB7L1	-114	205744475	205743750	205744900	7.982	0.022	NoChange
ENSG00000117280	ENST00000468887	chr1	-1	205739289	205744568	RAB7L1	93	205744475	205743750	205744900	7.982	0.022	NoChange
ENSG00000133065	ENST00000367137	chr1	-1	205758221	205782304	SLC41A1	179	205782125	205781700	205782750	6.54354	0.054	NoChange
ENSG00000174502	ENST00000340781	chr1	-1	205882176	205904950	SLC26A9	625	205904325	205903850	205905250	7.49568	0.031	NoChange
ENSG00000227687	ENST00000421166	chr1	1	205904256	205904896		69	205904325	205903850	205905250	7.49568	0.031	NoData
ENSG00000163486	ENST00000471256	chr1	1	206619421	206629477	SRGAP2	104	206619525	206619100	206620150	6.48698	0.054	NoData
ENSG00000143466	ENST00000367120	chr1	1	206643791	206670223	IKBKE	-166	206643625	206642450	206645250	7.52739	0.031	Down	2.51	2.6347e-05	0.00341648
ENSG00000136653	ENST00000304534	chr1	1	206730493	206762599	RASSF5	-168	206730325	206729700	206730850	7.17537	0.031	NoChange
ENSG00000143486	ENST00000472709	chr1	-1	206744620	206754396	EIF2D	-679	206755075	206754600	206755450	6.33871	0.054	NoData
ENSG00000143486	ENST00000437518	chr1	-1	206775696	206785803	EIF2D	78	206785725	206785100	206787300	7.85212	0.022	NoChange
ENSG00000143479	ENST00000367109	chr1	1	206808881	206822538	DYRK3	-106	206808775	206808300	206809800	6.94319	0.038	Up	1.67	0.0127659	0.0778463
ENSG00000162894	ENST00000474041	chr1	-1	207077870	207083290	FAIM3	165	207083125	207082450	207083900	9.97451	0.011	NoData
ENSG00000226945	ENST00000446057	chr1	1	207080964	207081574		-139	207080825	207080450	207081500	6.9987	0.038	NoData
ENSG00000162896	ENST00000487208	chr1	-1	207104779	207105178	PIGR	203	207104975	207104650	207105300	6.37128	0.054	NoData
ENSG00000180667	ENST00000315927	chr1	-1	207217194	207224422	YOD1	197	207224225	207223700	207224650	6.67762	0.038	NoData
ENSG00000237074	ENST00000417084	chr1	1	207422412	207482466		-637	207421775	207421450	207422250	6.12284	0.054	NoData
ENSG00000196352	ENST00000367064	chr1	1	207494853	207534311	CD55	-28	207494825	207493750	207495750	6.87301	0.038	NoChange
ENSG00000117335	ENST00000480003	chr1	1	207925468	207966991	CD46	257	207925725	207925000	207926450	7.68212	0.022	NoData
ENSG00000076356	ENST00000460870	chr1	-1	208383332	208390359	PLXNA2	-16	208390375	208390000	208391450	7.20453	0.031	NoData
ENSG00000228081	ENST00000431570	chr1	1	209346359	209346720		-234	209346125	209345800	209347650	6.83772	0.038	NoData
ENSG00000196878	ENST00000356082	chr1	-1	209788237	209825811	LAMB3	136	209825675	209824950	209826150	6.2562	0.054	Up	1.71	0.0197284	0.107579
ENSG00000196878	ENST00000367030	chr1	-1	209788322	209825674	LAMB3	-1	209825675	209824950	209826150	6.2562	0.054	Up	1.71	0.0197284	0.107579
ENSG00000203706	ENST00000475406	chr1	-1	210404801	210406317	C1orf133	-558	210406875	210406200	210407450	7.02152	0.038	NoData
ENSG00000203706	ENST00000437764	chr1	-1	210404801	210407389	C1orf133	514	210406875	210406200	210407450	7.02152	0.038	NoData
ENSG00000054392	ENST00000261458	chr1	1	210502297	210849638	HHAT	328	210502625	210501850	210503000	6.11203	0.054	NoChange
ENSG00000054392	ENST00000367010	chr1	1	210502644	210849638	HHAT	-19	210502625	210501850	210503000	6.11203	0.054	NoChange
ENSG00000143473	ENST00000271751	chr1	-1	210856555	211307315	KCNH1	540	211306775	211306350	211307400	6.27577	0.054	NoChange
ENSG00000234233	ENST00000438597	chr1	-1	211305930	211306716	KCNH1-IT1	-59	211306775	211306350	211307400	6.27577	0.054	NoData
ENSG00000117625	ENST00000367005	chr1	1	211433317	211489727	RCOR3	858	211434175	211433600	211434500	6.76912	0.038	NoChange
ENSG00000065600	ENST00000471937	chr1	-1	212558616	212588237	TMEM206	62	212588175	212587400	212588700	8.94903	0.014	NoChange
ENSG00000162772	ENST00000465155	chr1	1	212782012	212792589	ATF3	113	212782125	212779750	212783550	9.1821	0.014	Up	2.8	0.00786991	0.0544042
ENSG00000162772	ENST00000366985	chr1	1	212782257	212792953	ATF3	-132	212782125	212779750	212783550	9.1821	0.014	NoData
ENSG00000162771	ENST00000545975	chr1	1	212797789	212800114	FAM71A	86	212797875	212797450	212798250	6.55632	0.054	NoData
ENSG00000237980	ENST00000446962	chr1	-1	212827341	212838776		51	212838725	212838350	212839450	6.82517	0.038	NoData
ENSG00000123685	ENST00000243440	chr1	-1	212859760	212873327	BATF3	852	212872475	212872100	212874500	8.44134	0.015	NoChange
ENSG00000123685	ENST00000478275	chr1	-1	212859760	212872097	BATF3	-378	212872475	212872100	212874500	8.44134	0.015	NoChange
ENSG00000203705	ENST00000526641	chr1	1	212965212	212988757	TATDN3	13	212965225	212964650	212966350	6.59586	0.038	NoChange
ENSG00000203705	ENST00000366973	chr1	1	212965226	212989959	TATDN3	-1	212965225	212964650	212966350	6.59586	0.038	NoChange
ENSG00000198468	ENST00000356684	chr1	-1	213025450	213031430	FLVCR1-AS1	-145	213031575	213030900	213032200	9.12407	0.014	NoData
ENSG00000162769	ENST00000366971	chr1	1	213031597	213072705	FLVCR1	-22	213031575	213030900	213032200	9.12407	0.014	Down	1.62	0.00477048	0.0375401
ENSG00000143494	ENST00000366966	chr1	1	213123862	213162040	VASH2	-37	213123825	213123050	213125150	9.18473	0.014	NoData
ENSG00000230461	ENST00000451396	chr1	-1	214139237	214159496	PROX1-AS1	771	214158725	214158350	214159300	6.46339	0.054	NoData
ENSG00000117707	ENST00000471129	chr1	1	214156524	214170568	PROX1	651	214157175	214155900	214157750	7.33805	0.031	NoData
ENSG00000117707	ENST00000435016	chr1	1	214161860	214209760	PROX1	915	214162775	214160550	214163550	7.24194	0.031	NoChange
ENSG00000152104	ENST00000366956	chr1	-1	214530851	214724566	PTPN14	-159	214724725	214724150	214725850	6.98628	0.038	NoChange
ENSG00000152104	ENST00000491277	chr1	-1	214701619	214724945	PTPN14	220	214724725	214724150	214725850	6.98628	0.038	NoData
ENSG00000117724	ENST00000464322	chr1	1	214776538	214788533	CENPF	187	214776725	214776300	214777300	6.72082	0.038	NoData
ENSG00000117724	ENST00000495259	chr1	1	214776827	214787236	CENPF	-102	214776725	214776300	214777300	6.72082	0.038	NoData
ENSG00000082482	ENST00000478774	chr1	1	215255136	215342588	KCNK2	739	215255875	215255050	215256350	8.37529	0.015	NoData
ENSG00000082482	ENST00000391894	chr1	1	215256467	215408560	KCNK2	-592	215255875	215255050	215256350	8.37529	0.015	NoData
ENSG00000136636	ENST00000366946	chr1	1	215740735	215791478	KCTD3	240	215740975	215740450	215741550	10.2934	0.008	NoData
ENSG00000162814	ENST00000491809	chr1	1	218036117	218040475	SPATA17	208	218036325	218036000	218036650	6.42577	0.054	NoData
ENSG00000067533	ENST00000366932	chr1	1	218458629	218511325	RRP15	46	218458675	218457750	218459150	6.26991	0.054	NoChange
ENSG00000067533	ENST00000491428	chr1	1	218458684	218476013	RRP15	-9	218458675	218457750	218459150	6.26991	0.054	NoData
ENSG00000232480	ENST00000414452	chr1	-1	218517538	218519020		-255	218519275	218518850	218520500	7.11325	0.031	NoData
ENSG00000092969	ENST00000366930	chr1	1	218519577	218617961	TGFB2	-302	218519275	218518850	218520500	7.11325	0.031	NoChange
ENSG00000215817	ENST00000431766	chr1	-1	219782859	219786462	ZC3H11B	37	219786425	219785950	219786900	6.50016	0.054	NoChange
ENSG00000136628	ENST00000366923	chr1	-1	220141943	220220000	EPRS	-675	220220675	220220250	220221300	7.10894	0.031	NoChange
ENSG00000136628	ENST00000477030	chr1	-1	220205728	220219798	EPRS	73	220219725	220219150	220220100	6.60525	0.038	NoData
ENSG00000067704	ENST00000302637	chr1	1	220267455	220321376	IARS2	170	220267625	220267000	220268700	8.30422	0.015	NoChange
ENSG00000116141	ENST00000485104	chr1	1	220702192	220752850	MARK1	283	220702475	220701850	220702850	6.55632	0.054	NoData
ENSG00000186205	ENST00000366910	chr1	1	220960101	220987730	2012-03-01	-176	220959925	220959400	220961000	7.04268	0.038	Down	1.64	0.0392736	0.187732
ENSG00000257551	ENST00000552026	chr1	-1	221006105	221053482	HLA-AS1	107	221053375	221051900	221055150	10.3486	0.008	NoData
ENSG00000143507	ENST00000366899	chr1	-1	221874766	221915518	DUSP10	-607	221916125	221915800	221916950	6.17505	0.054	NoChange
ENSG00000228437	ENST00000441160	chr1	1	222139752	222158306		473	222140225	222139700	222140750	7.4899	0.031	NoData
ENSG00000143512	ENST00000343410	chr1	-1	222695602	222721445	HHIPL2	120	222721325	222720750	222721850	8.58018	0.015	NoData
ENSG00000154305	ENST00000344922	chr1	1	222791428	222841354	MIA3	-503	222790925	222790300	222792400	7.81752	0.022	NoData
ENSG00000244697	ENST00000433391	chr1	1	222817657	222856105		18	222817675	222816900	222818250	8.06397	0.022	NoData
ENSG00000154305	ENST00000495210	chr1	1	222817736	222825625	MIA3	-61	222817675	222816900	222818250	8.06397	0.022	NoData
ENSG00000187554	ENST00000342210	chr1	-1	223283707	223308098	TLR5	-327	223308425	223308150	223309050	6.88667	0.038	NoChange
ENSG00000143514	ENST00000343537	chr1	-1	223967601	224033674	TP53BP2	-301	224033975	224032950	224034550	6.57341	0.054	Down	3.59	4.86453e-05	0.00409604
ENSG00000143756	ENST00000519894	chr1	1	224301920	224318723	FBXO28	205	224302125	224301450	224302650	8.30422	0.015	NoData
ENSG00000143753	ENST00000465848	chr1	1	224371377	224377754	DEGS1	198	224371575	224370550	224372000	8.86674	0.014	NoChange
ENSG00000162923	ENST00000486652	chr1	-1	224576838	224621783	WDR26	8	224621775	224621450	224622450	6.119	0.054	NoChange
ENSG00000162923	ENST00000443112	chr1	-1	224600611	224621715	WDR26	-60	224621775	224621450	224622450	6.119	0.054	NoData
ENSG00000143786	ENST00000272133	chr1	1	224803995	224928251	CNIH3	280	224804275	224803550	224805800	7.57719	0.031	NoData
ENSG00000185842	ENST00000400952	chr1	1	225117369	225211991	DNAH14	6	225117375	225116900	225118000	7.17466	0.031	NoData
ENSG00000185842	ENST00000366849	chr1	1	225117384	225212306	DNAH14	-9	225117375	225116900	225118000	7.17466	0.031	NoData
ENSG00000143815	ENST00000421383	chr1	-1	225611623	225615599	LBR	524	225615075	225614600	225616450	8.26094	0.015	NoData
ENSG00000154380	ENST00000284563	chr1	-1	225685101	225840418	ENAH	43	225840375	225839750	225841900	8.34915	0.015	NoData
ENSG00000242861	ENST00000424332	chr1	-1	226028584	226034223		498	226033725	226032950	226034000	6.11203	0.054	NoChange
ENSG00000196187	ENST00000366835	chr1	-1	226033237	226070069	TMEM63A	-356	226070425	226069150	226071900	8.06553	0.022	NoChange
ENSG00000243709	ENST00000272134	chr1	-1	226073982	226076846	LEFTY1	121	226076725	226076300	226077250	8.29645	0.015	NoChange
ENSG00000143811	ENST00000489681	chr1	-1	226109304	226111693	PYCR2	68	226111625	226110950	226113250	8.39976	0.015	NoChange
ENSG00000143811	ENST00000472798	chr1	-1	226109729	226111591	PYCR2	-34	226111625	226110950	226113250	8.39976	0.015	NoChange
ENSG00000143768	ENST00000420304	chr1	-1	226124298	226129083	LEFTY2	858	226128225	226127700	226129800	7.02248	0.038	NoChange
ENSG00000143768	ENST00000474493	chr1	-1	226127132	226127801	LEFTY2	-424	226128225	226127700	226129800	7.02248	0.038	NoData
ENSG00000143751	ENST00000366818	chr1	-1	226170406	226187066	C1orf55	-309	226187375	226186700	226187800	7.94413	0.022	NoData
ENSG00000163041	ENST00000366814	chr1	1	226250415	226254970	H3F3A	260	226250675	226249450	226251150	11.6936	0.006	NoData
ENSG00000182827	ENST00000366812	chr1	-1	226332380	226374431	ACBD3	-194	226374625	226373500	226375200	6.42051	0.054	NoChange
ENSG00000182827	ENST00000464927	chr1	-1	226342343	226349333	ACBD3	258	226349075	226348550	226349600	9.19482	0.014	NoData
ENSG00000183814	ENST00000359525	chr1	-1	226475394	226496772	LIN9	147	226496625	226495950	226497600	8.53268	0.015	NoData
ENSG00000143799	ENST00000366791	chr1	-1	226580641	226595780	PARP1	-395	226596175	226595250	226596700	7.75607	0.022	NoData
ENSG00000244110	ENST00000497704	chr1	-1	226613128	226613294		-181	226613475	226612950	226613900	6.57228	0.054	NoData
ENSG00000143772	ENST00000429204	chr1	-1	226819391	226926864	ITPKB	689	226926175	226923350	226926900	9.83067	0.011	Down	2.74	0.000990393	0.0141552
ENSG00000143801	ENST00000472139	chr1	1	227072324	227083392	PSEN2	751	227073075	227072400	227073850	8.38846	0.015	NoData
ENSG00000143801	ENST00000471728	chr1	1	227078520	227083245	PSEN2	755	227079275	227078750	227080600	8.15216	0.015	NoData
ENSG00000163050	ENST00000366778	chr1	1	227127987	227175245	ADCK3	-212	227127775	227126850	227128550	6.12421	0.054	NoChange
ENSG00000163050	ENST00000485462	chr1	1	227165105	227175245	ADCK3	220	227165325	227164350	227165950	7.87696	0.022	NoChange
ENSG00000143776	ENST00000366762	chr1	-1	227177567	227505826	CDC42BPA	51	227505775	227505350	227506900	7.9054	0.022	NoChange
ENSG00000143776	ENST00000366765	chr1	-1	227181968	227505415	CDC42BPA	-360	227505775	227505350	227506900	7.9054	0.022	NoChange
ENSG00000202264	ENST00000365394	chr1	1	227748882	227749001	RN5S77	543	227749425	227746000	227749850	10.7951	0.006	NoData
ENSG00000181450	ENST00000440339	chr1	1	227751281	227842469	ZNF678	94	227751375	227751000	227751850	6.6498	0.038	NoData
ENSG00000143740	ENST00000491439	chr1	1	227916408	227947186	SNAP47	317	227916725	227915550	227918000	7.73511	0.022	NoData
ENSG00000081692	ENST00000438896	chr1	-1	227918935	227923090	JMJD4	265	227922825	227918300	227924450	8.22332	0.015	NoChange
ENSG00000081692	ENST00000480590	chr1	-1	227920849	227922777	JMJD4	-48	227922825	227918300	227924450	8.22332	0.015	NoChange
ENSG00000143740	ENST00000478768	chr1	1	227935855	227958412	SNAP47	-630	227935225	227934800	227935900	6.83819	0.038	NoData
ENSG00000185888	ENST00000366757	chr1	1	228003394	228034171	PRSS38	131	228003525	228003100	228004600	8.44134	0.015	NoData
ENSG00000143761	ENST00000482962	chr1	1	228270923	228285597	ARF1	202	228271125	228268500	228271850	7.96409	0.022	NoData
ENSG00000143793	ENST00000472617	chr1	-1	228288434	228293112	C1orf35	-263	228293375	228293050	228294250	6.30605	0.054	NoData
ENSG00000162910	ENST00000465268	chr1	-1	228294380	228295976	MRPL55	701	228295275	228294800	228296300	8.79922	0.014	NoData
ENSG00000162910	ENST00000391867	chr1	-1	228294381	228297013	MRPL55	-62	228297075	228296400	228298150	8.0635	0.022	NoData
ENSG00000143774	ENST00000485838	chr1	1	228327967	228336583	GUK1	8	228327975	228327300	228330350	6.08256	0.054	NoChange
ENSG00000143774	ENST00000469973	chr1	1	228327980	228329534	GUK1	-5	228327975	228327300	228330350	6.08256	0.054	NoData
ENSG00000143774	ENST00000486668	chr1	1	228333262	228336651	GUK1	113	228333375	228332550	228335050	7.17537	0.031	NoChange
ENSG00000143774	ENST00000464858	chr1	1	228333584	228336425	GUK1	-209	228333375	228332550	228335050	7.17537	0.031	NoChange
ENSG00000181873	ENST00000366711	chr1	1	228353516	228369958	IBA57	459	228353975	228349900	228354700	11.1633	0.006	NoData
ENSG00000181873	ENST00000546123	chr1	1	228362251	228363276	IBA57	274	228362525	228362000	228364750	7.36264	0.031	NoData
ENSG00000162913	ENST00000472613	chr1	-1	228391686	228401347	C1orf145	222	228401125	228399950	228402800	6.58687	0.038	NoData
ENSG00000154358	ENST00000422127	chr1	1	228395861	228566575	OBSCN	14	228395875	228393800	228397450	11.9174	0.006	NoChange
ENSG00000154358	ENST00000493813	chr1	1	228464879	228466485	OBSCN	446	228465325	228461350	228466350	10.1907	0.008	NoData
ENSG00000154358	ENST00000366706	chr1	1	228465341	228471905	OBSCN	-16	228465325	228461350	228466350	10.1907	0.008	NoData
ENSG00000154358	ENST00000483539	chr1	1	228468474	228492160	OBSCN	201	228468675	228467550	228469200	10.1481	0.008	NoData
ENSG00000154358	ENST00000494839	chr1	1	228481896	228482842	OBSCN	-21	228481875	228481400	228482350	6.55632	0.054	NoData
ENSG00000154370	ENST00000284551	chr1	-1	228581377	228594541	TRIM11	-234	228594775	228593050	228596550	8.89233	0.014	NoChange
ENSG00000154370	ENST00000460651	chr1	-1	228582157	228589799	TRIM11	974	228588825	228588450	228589250	6.30294	0.054	NoChange
ENSG00000154370	ENST00000475775	chr1	-1	228582909	228585390	TRIM11	315	228585075	228584350	228585450	6.46339	0.054	NoChange
ENSG00000231563	ENST00000436779	chr1	1	228595082	228597395		-307	228594775	228593050	228596550	8.89233	0.014	NoData
ENSG00000162931	ENST00000457345	chr1	-1	228602601	228604562	TRIM17	-513	228605075	228604350	228605450	7.44757	0.031	NoData
ENSG00000168148	ENST00000366696	chr1	-1	228612546	228613026	HIST3H3	301	228612725	228612200	228613150	7.93135	0.022	NoData
ENSG00000181218	ENST00000366695	chr1	-1	228645065	228645560	HIST3H2A	285	228645275	228644700	228645750	8.7567	0.014	NoData
ENSG00000196890	ENST00000369160	chr1	1	228645808	228646259	HIST3H2BB	367	228646175	228645800	228646800	7.23974	0.031	NoData
ENSG00000181201	ENST00000320387	chr1	-1	228651914	228652295	HIST3H2BA	620	228651675	228651100	228652050	6.18872	0.054	NoData
ENSG00000168159	ENST00000482739	chr1	1	228675923	228683467	RNF187	-48	228675875	228674000	228677100	7.17537	0.031	NoData
ENSG00000202056	ENST00000365186	chr1	1	228743494	228743602	RN5S19	231	228743725	228742300	228744350	12.5397	0.004	NoData
ENSG00000200624	ENST00000363754	chr1	-1	228757194	228757312	RN5S6	587	228756725	228756350	228757400	6.54354	0.054	NoData
ENSG00000199270	ENST00000362400	chr1	-1	228770618	228770736	RN5S12	-489	228771225	228770750	228771950	8.91695	0.014	NoData
ENSG00000183929	ENST00000441325	chr1	1	228785988	228787119	DUSP5P	187	228786175	228785700	228786600	7.02152	0.038	NoData
ENSG00000154429	ENST00000284617	chr1	-1	229456763	229478735	C1orf96	310	229478425	229477350	229479050	7.20453	0.031	NoData
ENSG00000154429	ENST00000452552	chr1	-1	229463283	229478264	C1orf96	-161	229478425	229477350	229479050	7.20453	0.031	NoData
ENSG00000069248	ENST00000366679	chr1	-1	229577050	229644045	NUP133	70	229643975	229643500	229644400	6.48669	0.054	NoData
ENSG00000135776	ENST00000344517	chr1	-1	229652329	229694442	ABCB10	-383	229694825	229694150	229695550	6.5503	0.054	NoChange
ENSG00000229367	ENST00000425149	chr1	1	229706279	229706543	HMGN2P19	-204	229706075	229705300	229706600	9.75177	0.011	NoData
ENSG00000135763	ENST00000258243	chr1	1	229761981	229795946	URB2	244	229762225	229760900	229762700	7.13921	0.031	NoChange
ENSG00000143641	ENST00000541865	chr1	1	230203018	230410279	GALNT2	707	230203725	230202550	230204450	6.96461	0.038	Down	1.54	0.000193726	0.00630352
ENSG00000227006	ENST00000440729	chr1	-1	230394440	230404229		-696	230404925	230404200	230405450	7.82049	0.022	NoData
ENSG00000224407	ENST00000414640	chr1	-1	230416058	230417639		-486	230418125	230417700	230418600	6.47937	0.054	NoData
ENSG00000135775	ENST00000494371	chr1	1	230778235	230819174	COG2	-10	230778225	230777300	230778850	9.93317	0.011	NoData
ENSG00000135775	ENST00000482012	chr1	1	230820069	230824274	COG2	-244	230819825	230819200	230820200	6.57012	0.054	NoData
ENSG00000135744	ENST00000366667	chr1	-1	230838269	230850043	AGT	-32	230850075	230849750	230850650	7.76014	0.022	NoChange
ENSG00000244137	ENST00000428480	chr1	-1	230911847	230930883		58	230930825	230930350	230931300	6.8995	0.038	NoData
ENSG00000135773	ENST00000480004	chr1	1	230927623	230937508	CAPN9	852	230928475	230927900	230928950	7.27737	0.031	NoChange
ENSG00000225656	ENST00000436739	chr1	-1	230959387	230960453		128	230960325	230960000	230960850	6.73257	0.038	NoData
ENSG00000119280	ENST00000366663	chr1	-1	230972865	231004399	C1orf198	524	231003875	231003500	231004500	6.33871	0.054	NoChange
ENSG00000173409	ENST00000310256	chr1	1	231114795	231136341	ARV1	30	231114825	231114200	231115400	8.00271	0.022	NoChange
ENSG00000173409	ENST00000366658	chr1	1	231114840	231136341	ARV1	-15	231114825	231114200	231115400	8.00271	0.022	NoChange
ENSG00000182118	ENST00000366654	chr1	-1	231154704	231175992	FAM89A	-533	231176525	231175850	231177050	8.03303	0.022	NoData
ENSG00000116906	ENST00000416000	chr1	1	231376962	231411014	GNPAT	13	231376975	231376350	231377650	7.70564	0.022	NoData
ENSG00000162946	ENST00000532576	chr1	1	231762561	232177014	DISC1	-286	231762275	231761800	231763400	7.67163	0.022	NoChange
ENSG00000135749	ENST00000496675	chr1	-1	233119881	233121630	PCNXL2	-595	233122225	233121850	233122900	6.29054	0.054	Up	2.33	0.0165384	0.094033
ENSG00000135749	ENST00000258229	chr1	-1	233119882	233431459	PCNXL2	434	233431025	233430650	233431800	6.76912	0.038	Up	2.33	0.0165384	0.094033
ENSG00000135750	ENST00000366621	chr1	1	233749750	233808258	KCNK1	975	233750725	233749950	233751250	6.24966	0.054	Up	2.17	0.00104592	0.0146737
ENSG00000054267	ENST00000474953	chr1	-1	235294949	235357392	ARID4B	-533	235357925	235357500	235358450	6.14665	0.054	NoChange
ENSG00000188739	ENST00000468751	chr1	-1	235318196	235324486	RBM34	11	235324475	235323900	235324950	8.34915	0.015	NoData
ENSG00000188739	ENST00000475960	chr1	-1	235318403	235324277	RBM34	-198	235324475	235323900	235324950	8.34915	0.015	NoData
ENSG00000230026	ENST00000421884	chr1	1	235524468	235525575		107	235524575	235524000	235525150	9.3257	0.014	NoData
ENSG00000116957	ENST00000472011	chr1	1	235530770	235612281	TBCE	5	235530775	235530300	235531150	6.90244	0.038	NoData
ENSG00000143669	ENST00000468626	chr1	-1	235992708	236030175	LYST	450	236029725	236029050	236030100	7.44757	0.031	NoData
ENSG00000116962	ENST00000264187	chr1	-1	236139130	236228462	NID1	-13	236228475	236227700	236229150	6.96157	0.038	NoChange
ENSG00000086619	ENST00000327333	chr1	-1	236399285	236445319	ERO1LB	-256	236445575	236444250	236446000	6.52412	0.054	NoData
ENSG00000223776	ENST00000493812	chr1	-1	236686371	236687800	LGALS8-AS1	275	236687525	236686900	236687900	6.66373	0.038	NoData
ENSG00000116977	ENST00000323938	chr1	1	236687324	236712302	LGALS8	201	236687525	236686900	236687900	6.66373	0.038	NoData
ENSG00000116984	ENST00000418145	chr1	1	236958612	236979843	MTR	63	236958675	236958350	236959550	7.02152	0.038	NoData
ENSG00000116984	ENST00000463959	chr1	1	236958915	237016388	MTR	-240	236958675	236958350	236959550	7.02152	0.038	NoData
ENSG00000155816	ENST00000545751	chr1	1	240408591	240637857	FMN2	634	240409225	240408900	240409750	7.40268	0.031	NoData
ENSG00000234872	ENST00000442611	chr1	1	240817541	240817924		134	240817675	240817200	240818100	7.0303	0.038	NoData
ENSG00000215802	ENST00000400940	chr1	-1	240986317	240986733	RFKP1	-142	240986875	240986500	240987500	9.17928	0.014	NoData
ENSG00000225554	ENST00000413994	chr1	1	241587698	241596792		277	241587975	241587600	241588500	6.48698	0.054	NoData
ENSG00000091483	ENST00000366560	chr1	-1	241660903	241683061	FH	136	241682925	241682200	241683300	6.34933	0.054	NoChange
ENSG00000091483	ENST00000493477	chr1	-1	241676980	241682604	FH	-321	241682925	241682200	241683300	6.34933	0.054	NoData
ENSG00000054277	ENST00000478849	chr1	-1	241757900	241803512	OPN3	337	241803175	241802750	241803900	6.42248	0.054	Up	1.68	0.00186908	0.0205096
ENSG00000235990	ENST00000447965	chr1	1	242079378	242079846		747	242080125	242079800	242080600	6.37381	0.054	NoData
ENSG00000197769	ENST00000357246	chr1	-1	242158792	242162375	MAP1LC3C	550	242161825	242161250	242162950	7.14052	0.031	NoChange
ENSG00000180287	ENST00000442594	chr1	-1	242252272	242687998	PLD5	-427	242688425	242686700	242688750	7.44757	0.031	NoChange
ENSG00000214837	ENST00000435840	chr1	-1	243219616	243265046		-329	243265375	243264750	243266100	6.54572	0.054	NoData
ENSG00000054282	ENST00000343783	chr1	1	243419372	243663392	SDCCAG8	3	243419375	243419050	243419900	6.14555	0.054	NoChange
ENSG00000117020	ENST00000366539	chr1	-1	243665065	244013430	AKT3	905	244012525	244012200	244012950	6.48998	0.054	Down	1.73	0.000241241	0.0070009
ENSG00000173728	ENST00000470211	chr1	1	244541814	244552965	C1orf100	411	244542225	244541850	244542550	6.27577	0.054	NoData
ENSG00000035687	ENST00000366535	chr1	-1	244571796	244615436	ADSS	111	244615325	244614350	244615800	6.53568	0.054	Down	3.15	0.00118753	0.0156793
ENSG00000035687	ENST00000449326	chr1	-1	244571797	244615119	ADSS	-206	244615325	244614350	244615800	6.53568	0.054	Down	3.15	0.00118753	0.0156793
ENSG00000121644	ENST00000484738	chr1	1	244816428	244819823	PPPDE1	397	244816825	244815900	244817350	8.1332	0.015	NoData
ENSG00000121644	ENST00000418162	chr1	1	244817053	244855224	PPPDE1	-228	244816825	244815900	244817350	8.1332	0.015	NoData
ENSG00000203667	ENST00000411948	chr1	1	244998624	245008359	COX20	-149	244998475	244998100	244999250	7.87735	0.022	NoData
ENSG00000153187	ENST00000483966	chr1	-1	245019585	245026957	HNRNPU	482	245026475	245026150	245028250	7.98855	0.022	Down	1.52	0.0107605	0.0686968
ENSG00000153187	ENST00000440865	chr1	-1	245021413	245026396	HNRNPU	-79	245026475	245026150	245028250	7.98855	0.022	Down	1.52	0.0107605	0.0686968
ENSG00000203666	ENST00000495271	chr1	1	245133725	245250883	EFCAB2	600	245134325	245133000	245135000	8.4798	0.015	NoChange
ENSG00000252282	ENST00000516473	chr1	1	245186317	245186420		-742	245185575	245185100	245186100	8.51098	0.015	NoData
ENSG00000203666	ENST00000479923	chr1	1	245270481	245285823	EFCAB2	44	245270525	245270000	245271050	6.10625	0.054	NoChange
ENSG00000185420	ENST00000388985	chr1	-1	245912865	246670519	SMYD3	-6	246670525	246669850	246670900	6.48998	0.054	NoData
ENSG00000185420	ENST00000470863	chr1	-1	246490066	246670534	SMYD3	9	246670525	246669850	246670900	6.48998	0.054	NoData
ENSG00000227728	ENST00000398739	chr1	-1	246672340	246685894		-781	246686675	246686200	246687200	8.64211	0.014	NoData
ENSG00000242042	ENST00000366308	chr1	-1	246679341	246687589		914	246686675	246686200	246687200	8.64211	0.014	NoData
ENSG00000162852	ENST00000366511	chr1	1	246729816	246797259	CNST	9	246729825	246728850	246730150	6.66838	0.038	NoData
ENSG00000235021	ENST00000442712	chr1	1	246853349	246855123		-324	246853025	246852600	246853700	6.61399	0.038	NoData
ENSG00000153207	ENST00000478568	chr1	-1	247079616	247095280	AHCTF1	-45	247095325	247094450	247095800	7.94861	0.022	NoData
ENSG00000135747	ENST00000465049	chr1	-1	247108849	247242038	ZNF670	113	247241925	247241450	247242400	6.85724	0.038	NoChange
ENSG00000197472	ENST00000366504	chr1	-1	247108851	247171301	ZNF695	176	247171125	247170500	247171450	6.28502	0.054	NoChange
ENSG00000188295	ENST00000366501	chr1	-1	247264158	247267580	ZNF669	5	247267575	247267050	247268200	9.47462	0.014	NoChange
ENSG00000196418	ENST00000491356	chr1	-1	247301447	247335304	ZNF124	29	247335275	247334350	247335850	9.19667	0.014	NoData
ENSG00000162714	ENST00000461277	chr1	-1	247460714	247492547	ZNF496	-28	247492575	247491950	247493000	6.50016	0.054	NoChange
ENSG00000162714	ENST00000366498	chr1	-1	247463623	247495045	ZNF496	420	247494625	247493200	247495700	7.09839	0.031	NoData
ENSG00000236817	ENST00000435333	chr1	-1	247728941	247804156		231	247803925	247803550	247804200	6.23261	0.054	NoData
ENSG00000236817	ENST00000446347	chr1	-1	247729210	247803505		-420	247803925	247803550	247804200	6.23261	0.054	NoData
ENSG00000235749	ENST00000449298	chr1	1	247803051	247910364		-126	247802925	247802300	247803350	8.10275	0.015	NoData
ENSG00000177462	ENST00000319968	chr1	1	248084320	248085258	OR2T8	355	248084675	248084300	248085250	6.59199	0.038	NoData
ENSG00000196071	ENST00000366478	chr1	1	248100493	248264223	OR2L13	-68	248100425	248099950	248101450	8.66715	0.014	NoData
ENSG00000203661	ENST00000366473	chr1	1	248651885	248652898	OR2T5	490	248652375	248652050	248652900	6.33871	0.054	NoData
ENSG00000171161	ENST00000505503	chr1	1	249132530	249141484	ZNF672	495	249133025	249131900	249134650	9.54125	0.014	NoData
ENSG00000171161	ENST00000428515	chr1	1	249133027	249141682	ZNF672	-2	249133025	249131900	249134650	9.54125	0.014	NoData
ENSG00000171163	ENST00000366469	chr1	-1	249144239	249153140	ZNF692	-35	249153175	249151400	249153950	8.25387	0.015	NoChange
ENSG00000171163	ENST00000496411	chr1	-1	249149927	249153217	ZNF692	42	249153175	249151400	249153950	8.25387	0.015	NoChange
ENSG00000185220	ENST00000462488	chr1	1	249200571	249211600	PGBD2	204	249200775	249200200	249201350	7.22239	0.031	NoData
ENSG00000205740	ENST00000381466	chr10	-1	1017097	1034281		406	1033875	1033350	1034900	7.49568	0.031	NoData
ENSG00000067064	ENST00000381344	chr10	-1	1085848	1095110	IDI1	-315	1095425	1094050	1096000	7.035	0.038	Down	1.89	0.000319256	0.00800703
ENSG00000047056	ENST00000358220	chr10	1	1095478	1178237	WDR37	-53	1095425	1094050	1096000	7.035	0.038	NoChange
ENSG00000207124	ENST00000384396	chr10	1	4557144	4557249		-219	4556925	4556550	4557500	7.02139	0.038	NoData
ENSG00000242147	ENST00000478294	chr10	-1	5636954	5638081		-894	5638975	5638550	5639450	7.81196	0.022	NoData
ENSG00000231483	ENST00000425246	chr10	-1	5650438	5652756		-269	5653025	5652300	5653500	6.12284	0.054	NoData
ENSG00000170525	ENST00000379784	chr10	1	6186916	6277492	PFKFB3	959	6187875	6187400	6188450	7.57444	0.031	NoChange
ENSG00000170525	ENST00000379781	chr10	1	6188279	6271105	PFKFB3	-404	6187875	6187400	6188450	7.57444	0.031	NoData
ENSG00000238266	ENST00000436383	chr10	1	6821560	6884868		-885	6820675	6820350	6821050	6.2	0.054	NoData
ENSG00000198879	ENST00000397160	chr10	-1	7390249	7453450	SFMBT2	-125	7453575	7453150	7454200	6.12828	0.054	NoData
ENSG00000165632	ENST00000344293	chr10	1	7860467	8058590	TAF3	8	7860475	7860100	7861000	6.92359	0.038	NoChange
ENSG00000165632	ENST00000542889	chr10	1	7860501	8017059	TAF3	-26	7860475	7860100	7861000	6.92359	0.038	Up	1.88	0.0349721	0.170734
ENSG00000107485	ENST00000481743	chr10	1	8095567	8097516	GATA3	8	8095575	8094950	8096100	10.028	0.011	NoData
ENSG00000165609	ENST00000378940	chr10	-1	12211721	12237868	NUDT5	-57	12237925	12237600	12238500	6.37989	0.054	NoChange
ENSG00000151465	ENST00000429258	chr10	1	12237964	12272977	CDC123	-39	12237925	12237600	12238500	6.37989	0.054	Down	2.22	0.00159578	0.0184727
ENSG00000107537	ENST00000396920	chr10	-1	13319843	13344412	PHYH	-13	13344425	13344050	13344850	6.55632	0.054	NoChange
ENSG00000185267	ENST00000378442	chr10	-1	14861249	14880574	CDNF	-351	14880925	14880150	14881600	9.85751	0.011	NoData
ENSG00000152455	ENST00000378331	chr10	1	14920819	14946314	SUV39H2	-644	14920175	14919700	14920800	8.65278	0.014	NoChange
ENSG00000152455	ENST00000420416	chr10	1	14920921	14939509	SUV39H2	454	14921375	14921050	14921700	6.39363	0.054	NoData
ENSG00000152455	ENST00000412254	chr10	1	14921815	14939134	SUV39H2	-440	14921375	14921050	14921700	6.39363	0.054	NoData
ENSG00000152457	ENST00000378289	chr10	-1	14939358	14996431	DCLRE1C	306	14996125	14995750	14996450	6.30605	0.054	Down	1.7	0.0176087	0.0984053
ENSG00000152457	ENST00000453695	chr10	-1	14948897	14996094	DCLRE1C	-31	14996125	14995750	14996450	6.30605	0.054	Down	1.7	0.0176087	0.0984053
ENSG00000152464	ENST00000378201	chr10	1	15139214	15148129	RPP38	11	15139225	15138650	15139700	7.92715	0.022	NoData
ENSG00000241107	ENST00000451677	chr10	1	15139236	15181817		-11	15139225	15138650	15139700	7.92715	0.022	NoData
ENSG00000107614	ENST00000486947	chr10	-1	17213555	17243427	TRDMT1	52	17243375	17243000	17243850	6.93762	0.038	NoData
ENSG00000107614	ENST00000451253	chr10	-1	17213819	17242566	TRDMT1	-809	17243375	17243000	17243850	6.93762	0.038	NoData
ENSG00000165997	ENST00000377275	chr10	1	18948334	18970568	ARL5B	41	18948375	18947950	18948850	6.50016	0.054	Up	3.91	0.032689	0.161944
ENSG00000120594	ENST00000377242	chr10	1	20105168	20569286	PLXDC2	-143	20105025	20104550	20105550	7.376	0.031	NoChange
ENSG00000231920	ENST00000417845	chr10	1	21463283	21463852		242	21463525	21462900	21463950	7.56776	0.031	NoData
ENSG00000078403	ENST00000377072	chr10	1	21823102	22032559	MLLT10	23	21823125	21822800	21823850	7.74306	0.022	NoChange
ENSG00000078403	ENST00000307729	chr10	1	21823272	22032559	MLLT10	-147	21823125	21822800	21823850	7.74306	0.022	NoChange
ENSG00000168283	ENST00000376663	chr10	1	22610140	22620413	BMI1	235	22610375	22609900	22610850	7.49568	0.031	Up	1.82	0.0142142	0.0842976
ENSG00000168283	ENST00000442508	chr10	1	22611035	22617089	BMI1	-660	22610375	22609900	22610850	7.49568	0.031	NoData
ENSG00000148450	ENST00000376510	chr10	1	23384435	23410942	MSRB2	-160	23384275	23383800	23385150	9.17623	0.014	NoData
ENSG00000120549	ENST00000376462	chr10	1	23983675	24836772	KIAA1217	-250	23983425	23983100	23983750	6.37381	0.054	NoChange
ENSG00000136754	ENST00000376140	chr10	-1	27037499	27149792	ABI1	367	27149425	27148800	27149750	9.61149	0.014	NoData
ENSG00000107890	ENST00000436985	chr10	-1	27294478	27389320	ANKRD26	145	27389175	27388750	27389550	6.33871	0.054	NoChange
ENSG00000150051	ENST00000460919	chr10	-1	28007492	28032474	MKX	249	28032225	28031800	28032600	7.1718	0.031	NoData
ENSG00000150051	ENST00000561227	chr10	-1	28032171	28034523	MKX	48	28034475	28034000	28034950	7.02248	0.038	NoData
ENSG00000230500	ENST00000419777	chr10	1	28033715	28056723		760	28034475	28034000	28034950	7.02248	0.038	NoData
ENSG00000150054	ENST00000337532	chr10	-1	28339922	28569071	MPP7	696	28568375	28568100	28568750	6.14665	0.054	Down	1.74	0.0153152	0.0888695
ENSG00000150054	ENST00000445954	chr10	-1	28345526	28591995	MPP7	370	28591625	28591250	28592150	6.2	0.054	NoData
ENSG00000095787	ENST00000375646	chr10	1	28821713	28908905	WAC	112	28821825	28821300	28822400	7.73416	0.022	NoChange
ENSG00000095787	ENST00000347934	chr10	1	28822242	28909472	WAC	-417	28821825	28821300	28822400	7.73416	0.022	NoChange
ENSG00000107968	ENST00000415139	chr10	1	30723070	30739447	MAP3K8	5	30723075	30722350	30723650	6.59734	0.038	NoChange
ENSG00000107968	ENST00000375322	chr10	1	30723173	30728371	MAP3K8	-98	30723075	30722350	30723650	6.59734	0.038	NoData
ENSG00000183621	ENST00000430896	chr10	-1	31133709	31320784	ZNF438	-41	31320825	31320200	31321600	6.88667	0.038	NoChange
ENSG00000183621	ENST00000375311	chr10	-1	31133710	31320854	ZNF438	29	31320825	31320200	31321600	6.88667	0.038	NoChange
ENSG00000170759	ENST00000302418	chr10	-1	32297938	32345359	KIF5B	634	32344725	32344350	32345750	6.97668	0.038	NoChange
ENSG00000233825	ENST00000412085	chr10	1	32635427	32636107		-152	32635275	32634750	32636350	10.1121	0.011	NoData
ENSG00000150093	ENST00000474568	chr10	-1	33217102	33247160	ITGB1	-365	33247525	33245900	33248200	10.2814	0.008	NoData
ENSG00000150093	ENST00000475184	chr10	-1	33218752	33294720	ITGB1	145	33294575	33294250	33295050	6.45074	0.054	NoData
ENSG00000229656	ENST00000450890	chr10	1	33247773	33371030		-248	33247525	33245900	33248200	10.2814	0.008	NoData
ENSG00000099250	ENST00000374867	chr10	-1	33466422	33623833	NRP1	-142	33623975	33622950	33626400	8.86951	0.014	NoChange
ENSG00000228832	ENST00000443179	chr10	1	33608520	33609590		-495	33608025	33607550	33609500	8.29624	0.015	NoData
ENSG00000234167	ENST00000423418	chr10	-1	34777511	34777806	TCEB2P4	181	34777625	34777000	34778050	6.15956	0.054	NoData
ENSG00000229235	ENST00000411602	chr10	-1	34952787	34953029		-96	34953125	34952700	34953550	6.66347	0.038	NoData
ENSG00000226386	ENST00000446211	chr10	1	35104695	35105314		230	35104925	35104200	35105300	6.30256	0.054	NoData
ENSG00000213724	ENST00000451920	chr10	1	35253997	35255187		528	35254525	35253800	35255000	6.49751	0.054	NoData
ENSG00000108094	ENST00000374749	chr10	-1	35297479	35379294	CUL2	-31	35379325	35378550	35379700	7.05528	0.038	NoChange
ENSG00000108094	ENST00000374751	chr10	-1	35297479	35379570	CUL2	245	35379325	35378550	35379700	7.05528	0.038	NoChange
ENSG00000095794	ENST00000482646	chr10	1	35415801	35437591	CREM	24	35415825	35415050	35417000	10.47	0.008	NoData
ENSG00000095794	ENST00000489388	chr10	1	35415834	35468697	CREM	-9	35415825	35415050	35417000	10.47	0.008	Up	1.73	0.00638942	0.0463263
ENSG00000095794	ENST00000494479	chr10	1	35464515	35495934	CREM	-390	35464125	35463800	35464400	6.37989	0.054	Up	1.73	0.00638942	0.0463263
ENSG00000095794	ENST00000472813	chr10	1	35464781	35468771	CREM	744	35465525	35465250	35466100	6.54572	0.054	Up	1.73	0.00638942	0.0463263
ENSG00000108100	ENST00000492478	chr10	1	35625980	35842111	CCNY	295	35626275	35624700	35626850	14.2926	0.001	NoData
ENSG00000177283	ENST00000374694	chr10	-1	35927177	35930362	FZD8	-913	35931275	35927550	35933150	8.19709	0.015	NoChange
ENSG00000148513	ENST00000374660	chr10	1	37414785	37521495	ANKRD30A	-860	37413925	37413250	37415300	7.92131	0.022	Up	1.82	0.021112	0.113534
ENSG00000198105	ENST00000395873	chr10	-1	38121983	38146965	ZNF248	90	38146875	38145850	38147350	7.2631	0.031	NoData
ENSG00000236514	ENST00000429214	chr10	1	38146668	38148038		207	38146875	38145850	38147350	7.2631	0.031	NoData
ENSG00000189180	ENST00000478556	chr10	1	38299627	38343466	ZNF33A	98	38299725	38299100	38300250	7.94413	0.022	NoData
ENSG00000075407	ENST00000479469	chr10	1	38383279	38404313	ZNF37A	646	38383925	38383100	38385350	8.84872	0.014	NoChange
ENSG00000075407	ENST00000463776	chr10	1	38384532	38406623	ZNF37A	-607	38383925	38383100	38385350	8.84872	0.014	NoChange
ENSG00000120555	ENST00000475691	chr10	-1	38671997	38691521	SEPT7L	46	38691475	38690700	38692050	7.26419	0.031	NoData
ENSG00000229485	ENST00000446298	chr10	-1	42644758	42644997		-928	42645925	42644850	42646650	10.9064	0.006	NoData
ENSG00000185904	ENST00000424751	chr10	1	42971076	42990784		549	42971625	42971250	42972200	9.53344	0.014	NoChange
ENSG00000196693	ENST00000476796	chr10	-1	43127256	43133969	ZNF33B	144	43133825	43133200	43134350	6.86259	0.038	NoData
ENSG00000165733	ENST00000374518	chr10	1	43278249	43326856	BMS1	-74	43278175	43277450	43278700	7.65731	0.022	NoChange
ENSG00000165731	ENST00000479913	chr10	1	43600180	43601938	RET	745	43600925	43599850	43601400	6.2912	0.054	NoData
ENSG00000169826	ENST00000374466	chr10	1	43633934	43680756	CSGALNACT2	-659	43633275	43632550	43633700	7.22239	0.031	NoChange
ENSG00000150201	ENST00000479189	chr10	1	43869917	43871783	FXYD4	458	43870375	43870050	43871050	6.74238	0.038	Up	221.74	0.0156978	0.0903443
ENSG00000241953	ENST00000482221	chr10	1	43879179	43879418		-804	43878375	43878000	43878700	6.73257	0.038	NoData
ENSG00000169813	ENST00000356053	chr10	-1	43881065	43904330	HNRNPF	-45	43904375	43902500	43905500	8.56491	0.015	NoChange
ENSG00000169813	ENST00000337970	chr10	-1	43881470	43904614	HNRNPF	239	43904375	43902500	43905500	8.56491	0.015	NoChange
ENSG00000169813	ENST00000498176	chr10	-1	43883091	43892265	HNRNPF	340	43891925	43891300	43894250	9.1821	0.014	NoData
ENSG00000230555	ENST00000442526	chr10	1	43916047	43917254		328	43916375	43915850	43916900	6.2406	0.054	NoData
ENSG00000243660	ENST00000455398	chr10	1	43932363	43977100	ZNF487P	62	43932425	43931000	43933150	8.70464	0.014	NoData
ENSG00000243660	ENST00000442349	chr10	1	43932574	43977161	ZNF487P	-149	43932425	43931000	43933150	8.70464	0.014	NoData
ENSG00000252532	ENST00000516723	chr10	1	43953513	43953577		-738	43952775	43952150	43953450	7.02152	0.038	NoData
ENSG00000196793	ENST00000374446	chr10	-1	44051792	44070032	ZNF239	107	44069925	44069450	44070400	7.46823	0.031	Down	1.87	0.000659903	0.011502
ENSG00000198298	ENST00000374435	chr10	1	44101874	44113351	ZNF485	251	44102125	44101650	44102700	9.1968	0.014	NoData
ENSG00000234973	ENST00000419406	chr10	-1	44273010	44274273		-252	44274525	44274200	44275000	6.27499	0.054	NoData
ENSG00000107562	ENST00000343575	chr10	-1	44872581	44880540	CXCL12	-385	44880925	44880550	44881400	7.1718	0.031	NoData
ENSG00000234580	ENST00000456722	chr10	-1	45086656	45097552		827	45096725	45096350	45097350	6.50016	0.054	NoData
ENSG00000165507	ENST00000298295	chr10	-1	45471577	45474258	C10orf10	-67	45474325	45473600	45476000	6.95762	0.038	NoChange
ENSG00000107551	ENST00000471808	chr10	1	45480324	45486503	RASSF4	-599	45479725	45478650	45480050	6.50016	0.054	NoData
ENSG00000226937	ENST00000456938	chr10	-1	45497679	45567036		-289	45567325	45566700	45567800	6.74238	0.038	NoData
ENSG00000228462	ENST00000455650	chr10	-1	45568594	45568989		414	45568575	45567850	45569150	8.03303	0.022	NoData
ENSG00000012779	ENST00000493336	chr10	1	45938061	45938895	ALOX5	264	45938325	45937800	45938900	6.33871	0.054	NoChange
ENSG00000012779	ENST00000481117	chr10	1	45938690	45939680	ALOX5	-365	45938325	45937800	45938900	6.33871	0.054	NoChange
ENSG00000165406	ENST00000395771	chr10	-1	45952817	46090354	2012-03-08	279	46090075	46089800	46090750	6.92359	0.038	NoData
ENSG00000165406	ENST00000453980	chr10	-1	45956835	46029467	2012-03-08	-8	46029475	46029150	46029850	6.37381	0.054	NoData
ENSG00000242639	ENST00000451376	chr10	-1	46088878	46090046		-29	46090075	46089800	46090750	6.92359	0.038	NoData
ENSG00000172671	ENST00000335258	chr10	-1	46145573	46168228	ZFAND4	-347	46168575	46167800	46168900	6.53868	0.054	NoData
ENSG00000172661	ENST00000537517	chr10	1	46222648	46288409	FAM21C	-73	46222575	46222200	46223250	7.4899	0.031	NoChange
ENSG00000204176	ENST00000374328	chr10	-1	46955444	46967446	SYT15	-29	46967475	46966900	46967900	6.54572	0.054	NoData
ENSG00000204175	ENST00000374314	chr10	1	46997926	47005643	GPRIN2	49	46997975	46997650	46998350	6.27577	0.054	NoChange
ENSG00000179251	ENST00000319426	chr10	-1	47151363	47151848		323	47151525	47151050	47152350	7.1165	0.031	NoData
ENSG00000254929	ENST00000431840	chr10	-1	47213346	47243502		227	47243275	47242850	47243850	7.1718	0.031	NoData
ENSG00000215044	ENST00000399501	chr10	1	47594379	47595651		746	47595125	47594650	47595600	7.16674	0.031	NoData
ENSG00000224036	ENST00000428057	chr10	1	48157041	48158148	CTSL1P2	-916	48156125	48155450	48156700	11.7426	0.006	NoData
ENSG00000128805	ENST00000460425	chr10	-1	49654601	49864310	ARHGAP22	535	49863775	49863050	49864800	7.21651	0.031	NoChange
ENSG00000231906	ENST00000412463	chr10	-1	49754517	49754758		-867	49755625	49755100	49756000	6.37989	0.054	NoData
ENSG00000236800	ENST00000440750	chr10	-1	49872244	49880469		844	49879625	49879150	49880100	6.39363	0.054	NoData
ENSG00000177354	ENST00000470615	chr10	1	50507319	50524292	C10orf71	456	50507775	50507350	50508300	6.54572	0.054	NoData
ENSG00000225830	ENST00000355832	chr10	-1	50663414	50747072	ERCC6	97	50746975	50746400	50748350	8.35292	0.015	NoData
ENSG00000187714	ENST00000374115	chr10	1	50818347	50820765	SLC18A3	878	50819225	50818650	50819750	7.76014	0.022	NoChange
ENSG00000070748	ENST00000460699	chr10	1	50821154	50833534	CHAT	-379	50820775	50820000	50821150	6.33871	0.054	NoData
ENSG00000070748	ENST00000497767	chr10	1	50821165	50827841	CHAT	410	50821575	50821200	50822250	6.2562	0.054	NoData
ENSG00000070748	ENST00000337653	chr10	1	50822083	50873150	CHAT	-508	50821575	50821200	50822250	6.2562	0.054	NoChange
ENSG00000197444	ENST00000374103	chr10	-1	50942689	50970369	OGDHL	-6	50970375	50969400	50970700	7.98565	0.022	NoChange
ENSG00000197444	ENST00000432695	chr10	-1	50942690	50970425	OGDHL	50	50970375	50969400	50970700	7.98565	0.022	NoChange
ENSG00000244393	ENST00000399508	chr10	-1	51253926	51371300		-25	51371325	51369650	51371900	8.43125	0.015	NoData
ENSG00000225784	ENST00000399369	chr10	-1	51362863	51371329		4	51371325	51369650	51371900	8.43125	0.015	NoData
ENSG00000138293	ENST00000452682	chr10	1	51565108	51590731	NCOA4	-533	51564575	51564250	51564950	6.5707	0.054	NoChange
ENSG00000138297	ENST00000469116	chr10	-1	51592551	51623365	TIMM23	-10	51623375	51622750	51625150	7.17451	0.031	NoChange
ENSG00000214982	ENST00000431974	chr10	1	51623417	51732824		-42	51623375	51622750	51625150	7.17451	0.031	NoData
ENSG00000235618	ENST00000456967	chr10	-1	51780942	51827563		-12	51827575	51827100	51828250	6.28367	0.054	NoData
ENSG00000099290	ENST00000314664	chr10	1	51827648	51893266	FAM21A	-73	51827575	51827100	51828250	6.28367	0.054	NoChange
ENSG00000198964	ENST00000361781	chr10	-1	52065360	52383743	SGMS1	-582	52384325	52382450	52385350	8.3729	0.015	NoChange
ENSG00000198964	ENST00000429490	chr10	-1	52066902	52384795	SGMS1	470	52384325	52382450	52385350	8.3729	0.015	NoData
ENSG00000231588	ENST00000437111	chr10	-1	52389292	52390835		-290	52391125	52390750	52391600	7.76229	0.022	NoData
ENSG00000213667	ENST00000455321	chr10	-1	52486707	52487729		-746	52488475	52488150	52488850	6.29054	0.054	NoData
ENSG00000204147	ENST00000374007	chr10	1	52499078	52516948	ASAH2B	597	52499675	52498500	52500200	6.36525	0.054	NoData
ENSG00000204147	ENST00000185907	chr10	1	52499696	52515125	ASAH2B	-21	52499675	52498500	52500200	6.36525	0.054	NoData
ENSG00000185532	ENST00000373985	chr10	1	52751118	54058110	PRKG1	357	52751475	52750550	52752350	7.0271	0.038	NoChange
ENSG00000185532	ENST00000373980	chr10	1	52833934	54058110	PRKG1	391	52834325	52833100	52834950	7.87948	0.022	NoChange
ENSG00000107984	ENST00000373970	chr10	1	54074056	54077417	DKK1	19	54074075	54073350	54074800	9.77887	0.011	NoChange
ENSG00000107984	ENST00000467359	chr10	1	54074440	54076195	DKK1	-365	54074075	54073350	54074800	9.77887	0.011	NoChange
ENSG00000227972	ENST00000456373	chr10	1	54170895	54173252	PRKRIRP3	-70	54170825	54170400	54171350	8.28468	0.015	NoData
ENSG00000252161	ENST00000516352	chr10	1	55217957	55218048	RN5S318	518	55218475	55218100	55219100	8.42141	0.015	NoData
ENSG00000151151	ENST00000373935	chr10	-1	59951278	60027694	IPMK	519	60027175	60026550	60027850	9.40521	0.014	NoData
ENSG00000261076	ENST00000562575	chr10	-1	60085374	60086790		-85	60086875	60086500	60087250	6.96157	0.038	NoData
ENSG00000072401	ENST00000373910	chr10	1	60094735	60129403	UBE2D1	40	60094775	60094400	60095550	6.77729	0.038	Up	1.8	0.00781777	0.0540765
ENSG00000108064	ENST00000487519	chr10	1	60144782	60158981	TFAM	293	60145075	60144500	60145850	7.51979	0.031	NoData
ENSG00000108064	ENST00000373899	chr10	1	60145105	60154944	TFAM	-30	60145075	60144500	60145850	7.51979	0.031	NoData
ENSG00000122870	ENST00000373886	chr10	1	60272900	60591195	BICC1	475	60273375	60272750	60273800	7.41821	0.031	NoData
ENSG00000148541	ENST00000470220	chr10	-1	61060912	61122459	FAM13C	-66	61122525	61122200	61123100	7.76229	0.022	NoData
ENSG00000148541	ENST00000503444	chr10	-1	61112089	61122588	FAM13C	63	61122525	61122200	61123100	7.76229	0.022	NoData
ENSG00000165449	ENST00000395348	chr10	-1	61410523	61469837	SLC16A9	412	61469425	61468400	61470400	10.3399	0.008	NoChange
ENSG00000165449	ENST00000490066	chr10	-1	61443856	61469280	SLC16A9	-145	61469425	61468400	61470400	10.3399	0.008	NoData
ENSG00000108091	ENST00000263102	chr10	-1	61548521	61666414	CCDC6	-11	61666425	61665000	61667000	9.49191	0.014	NoChange
ENSG00000151150	ENST00000373827	chr10	-1	61788159	62493248	ANK3	-377	62493625	62492950	62494000	7.24194	0.031	NoChange
ENSG00000254271	ENST00000517854	chr10	1	62494100	62501586		-475	62493625	62492950	62494000	7.24194	0.031	NoData
ENSG00000170312	ENST00000519760	chr10	1	62538215	62543351	CDK1	10	62538225	62537700	62539100	8.01884	0.022	NoData
ENSG00000170312	ENST00000448257	chr10	1	62538251	62554586	CDK1	-26	62538225	62537700	62539100	8.01884	0.022	Down	3.49	0.000554982	0.0104714
ENSG00000072422	ENST00000337910	chr10	-1	62629196	62704005	RHOBTB1	580	62703425	62702900	62704900	8.99051	0.014	Up	3.25	6.51711e-05	0.00434898
ENSG00000072422	ENST00000536302	chr10	-1	62669098	62761198	RHOBTB1	323	62760875	62760450	62761650	7.09839	0.031	NoData
ENSG00000196932	ENST00000399293	chr10	-1	63175815	63213208	TMEM26	-117	63213325	63212250	63213750	9.03452	0.014	NoData
ENSG00000183346	ENST00000389639	chr10	1	63422755	63450378	C10orf107	20	63422775	63422200	63423350	8.59604	0.015	NoData
ENSG00000182010	ENST00000373789	chr10	-1	63952953	64028466	RTKN2	141	64028325	64027600	64029050	9.85053	0.011	NoChange
ENSG00000138311	ENST00000466727	chr10	1	64134112	64162217	ZNF365	513	64134625	64133700	64134950	7.99336	0.022	NoChange
ENSG00000138311	ENST00000421210	chr10	1	64135303	64136111	ZNF365	-678	64134625	64133700	64134950	7.99336	0.022	NoData
ENSG00000238280	ENST00000425290	chr10	-1	64553322	64565647		-28	64565675	64563650	64566200	8.6202	0.014	NoData
ENSG00000122877	ENST00000411732	chr10	-1	64571763	64576126	EGR2	-999	64577125	64576050	64579650	10.3713	0.008	NoChange
ENSG00000148572	ENST00000435510	chr10	1	64893085	64914630	NRBF2	140	64893225	64892800	64893950	7.59532	0.031	NoChange
ENSG00000171988	ENST00000554702	chr10	-1	64926990	65225641	JMJD1C	366	65225275	65224700	65226050	8.07482	0.022	NoChange
ENSG00000171988	ENST00000483298	chr10	-1	64952870	64954454	JMJD1C	-721	64955175	64954850	64955600	6.52412	0.054	NoData
ENSG00000165476	ENST00000298249	chr10	1	65281173	65384881	REEP3	402	65281575	65280700	65282100	6.47138	0.054	NoChange
ENSG00000224714	ENST00000425902	chr10	-1	66662885	66684276		-199	66684475	66684100	66685150	6.5707	0.054	NoData
ENSG00000252203	ENST00000516394	chr10	1	68254457	68254557		-882	68253575	68253100	68254000	6.74238	0.038	NoData
ENSG00000225922	ENST00000454107	chr10	1	69553528	69554003		997	69554525	69554050	69554850	6.73257	0.038	NoData
ENSG00000096717	ENST00000473922	chr10	1	69644942	69666636	SIRT1	983	69645925	69645500	69646350	7.10894	0.031	NoData
ENSG00000148634	ENST00000395187	chr10	-1	69682756	69834983	HERC4	158	69834825	69834200	69835450	10.3815	0.008	NoChange
ENSG00000236375	ENST00000445059	chr10	-1	69770184	69770601	POU5F1P5	426	69770175	69769650	69770650	6.35796	0.054	NoData
ENSG00000148634	ENST00000505760	chr10	-1	69826939	69834614	HERC4	-211	69834825	69834200	69835450	10.3815	0.008	NoData
ENSG00000179774	ENST00000373673	chr10	-1	69990386	69991871	ATOH7	846	69991025	69990500	69992000	8.97217	0.014	NoData
ENSG00000096746	ENST00000461310	chr10	1	70091478	70099303	HNRNPH3	197	70091675	70091050	70092900	6.49861	0.054	NoData
ENSG00000096746	ENST00000265866	chr10	1	70091832	70102944	HNRNPH3	-157	70091675	70091050	70092900	6.49861	0.054	NoChange
ENSG00000204130	ENST00000466493	chr10	-1	70100864	70166707	RUFY2	182	70166525	70166150	70168150	6.53883	0.054	NoChange
ENSG00000138346	ENST00000358410	chr10	-1	70173822	70231672	DNA2	-3	70231675	70231050	70232100	6.16902	0.054	NoChange
ENSG00000138346	ENST00000549829	chr10	-1	70174746	70231878	DNA2	203	70231675	70231050	70232100	6.16902	0.054	NoChange
ENSG00000234806	ENST00000415623	chr10	1	70184317	70184754		708	70185025	70184500	70185500	7.0303	0.038	NoData
ENSG00000122912	ENST00000265870	chr10	-1	70242521	70287231	SLC25A16	-244	70287475	70286700	70288200	6.59604	0.038	NoChange
ENSG00000214881	ENST00000422205	chr10	-1	70304246	70304590	TMEM14D	-585	70305175	70304700	70305700	6.52412	0.054	NoChange
ENSG00000251926	ENST00000516117	chr10	1	70472715	70472835		-540	70472175	70471450	70472500	6.47937	0.054	NoData
ENSG00000165732	ENST00000541642	chr10	1	70715929	70723875	DDX21	46	70715975	70715650	70716950	6.19332	0.054	NoData
ENSG00000122958	ENST00000477667	chr10	1	70883534	70922268	VPS26A	191	70883725	70883000	70884750	8.76263	0.014	NoData
ENSG00000122958	ENST00000395098	chr10	1	70883908	70932612	VPS26A	-183	70883725	70883000	70884750	8.76263	0.014	NoData
ENSG00000156502	ENST00000422378	chr10	1	70940044	70960109	SUPV3L1	181	70940225	70939900	70940650	6.20645	0.054	NoChange
ENSG00000156510	ENST00000486754	chr10	1	70998888	71027308	HKDC1	87	70998975	70998650	70999400	7.04693	0.038	NoChange
ENSG00000156515	ENST00000421088	chr10	1	71042311	71124542	HK1	414	71042725	71042400	71043450	7.0303	0.038	NoData
ENSG00000156515	ENST00000359426	chr10	1	71078600	71161638	HK1	-675	71077925	71077500	71079450	7.70564	0.022	NoChange
ENSG00000075073	ENST00000373306	chr10	-1	71164240	71176623	TACR2	-52	71176675	71176000	71177150	8.29624	0.015	NoChange
ENSG00000099282	ENST00000478112	chr10	1	71211233	71243848	TSPAN15	42	71211275	71209050	71212250	8.4898	0.015	NoChange
ENSG00000099282	ENST00000463840	chr10	1	71244921	71267418	TSPAN15	904	71245825	71244700	71246250	6.15643	0.054	NoData
ENSG00000122859	ENST00000242462	chr10	-1	71331454	71332994	NEUROG3	919	71332075	71331650	71333100	7.91574	0.022	NoChange
ENSG00000171224	ENST00000421716	chr10	1	71390300	71392633	C10orf35	425	71390725	71389400	71391250	8.4122	0.015	NoData
ENSG00000197467	ENST00000398966	chr10	1	71561644	71718904	COL13A1	-19	71561625	71560900	71563150	9.31037	0.014	Down	1.75	0.0103174	0.0669141
ENSG00000197467	ENST00000484990	chr10	1	71637052	71639183	COL13A1	-527	71636525	71635900	71636850	6.59199	0.038	NoData
ENSG00000197467	ENST00000461649	chr10	1	71685618	71705429	COL13A1	-143	71685475	71685150	71686150	6.54354	0.054	NoData
ENSG00000197467	ENST00000456019	chr10	1	71690209	71718683	COL13A1	216	71690425	71690000	71691900	6.25008	0.054	Down	1.75	0.0103174	0.0669141
ENSG00000099284	ENST00000455786	chr10	1	71812636	71868936	H2AFY2	139	71812775	71812100	71813600	11.1983	0.006	NoData
ENSG00000042286	ENST00000395039	chr10	-1	71872030	71892568	AIFM2	393	71892175	71890950	71892850	7.42365	0.031	Down	1.89	0.00135601	0.0168346
ENSG00000156521	ENST00000479086	chr10	-1	71897739	71906432	TYSND1	-43	71906475	71904500	71906850	6.53883	0.054	NoData
ENSG00000079332	ENST00000373241	chr10	-1	71909960	71930279	SAR1A	-96	71930375	71929450	71931150	8.16484	0.015	NoChange
ENSG00000180817	ENST00000373232	chr10	-1	71962587	71993183	PPA1	8	71993175	71992150	71993500	6.21462	0.054	NoChange
ENSG00000180817	ENST00000373230	chr10	-1	71969951	71993093	PPA1	-82	71993175	71992150	71993500	6.21462	0.054	NoData
ENSG00000172731	ENST00000355790	chr10	-1	72058729	72141670	LRRC20	-355	72142025	72141150	72142700	8.79178	0.014	NoChange
ENSG00000172731	ENST00000373224	chr10	-1	72058729	72142345	LRRC20	320	72142025	72141150	72142700	8.79178	0.014	NoChange
ENSG00000243728	ENST00000490655	chr10	-1	72163046	72163137		-838	72163975	72163350	72164750	8.58282	0.015	NoData
ENSG00000148730	ENST00000373218	chr10	1	72164135	72188374	EIF4EBP2	-160	72163975	72163350	72164750	8.58282	0.015	Down	2.71	0.00571192	0.0425051
ENSG00000156574	ENST00000287139	chr10	-1	72192071	72201423	NODAL	698	72200725	72199900	72201100	7.98855	0.022	NoData
ENSG00000107719	ENST00000263563	chr10	1	72238564	72328205	KIAA1274	-639	72237925	72237350	72239350	6.6584	0.038	NoChange
ENSG00000230661	ENST00000427625	chr10	-1	72245092	72246081		-744	72246825	72246250	72247300	7.76014	0.022	NoData
ENSG00000230661	ENST00000427625	chr10	-1	72245092	72246081		706	72245375	72245050	72245750	7.0303	0.038	NoData
ENSG00000180644	ENST00000318971	chr10	-1	72357105	72362531	PRF1	-394	72362925	72362450	72363400	6.54572	0.054	NoData
ENSG00000166220	ENST00000299290	chr10	-1	72530995	72545157	C10orf27	132	72545025	72544650	72545650	6.119	0.054	NoData
ENSG00000166220	ENST00000394982	chr10	-1	72530996	72532095	C10orf27	970	72531125	72530800	72531700	6.52412	0.054	NoData
ENSG00000166228	ENST00000493961	chr10	-1	72642037	72645656	PCBD1	-19	72645675	72645350	72646050	6.12284	0.054	NoData
ENSG00000166228	ENST00000493228	chr10	-1	72643689	72648011	PCBD1	36	72647975	72647300	72648700	6.48669	0.054	NoChange
ENSG00000237047	ENST00000415746	chr10	1	72689682	72691814		843	72690525	72688650	72690950	6.98628	0.038	NoData
ENSG00000237512	ENST00000447119	chr10	-1	72976981	72977969		-506	72978475	72978050	72978900	8.03004	0.022	NoData
ENSG00000198246	ENST00000373189	chr10	1	73079015	73123142	SLC29A3	-640	73078375	73077850	73078800	6.96157	0.038	Up	2.9	0.0421484	0.198814
ENSG00000198246	ENST00000479577	chr10	1	73079039	73082811	SLC29A3	286	73079325	73078950	73079900	7.07677	0.038	NoData
ENSG00000107736	ENST00000398792	chr10	1	73472361	73501793	CDH23	864	73473225	73472600	73473600	6.40723	0.054	NoData
ENSG00000107738	ENST00000394957	chr10	-1	73507316	73533255	C10orf54	280	73532975	73532600	73533750	6.57228	0.054	NoChange
ENSG00000197746	ENST00000495196	chr10	-1	73578379	73579028	PSAP	553	73578475	73577300	73579050	7.74306	0.022	NoData
ENSG00000122863	ENST00000373115	chr10	1	73724123	73773322	CHST3	902	73725025	73724650	73725700	6.10625	0.054	NoChange
ENSG00000107742	ENST00000373109	chr10	-1	73818793	73848531	SPOCK2	156	73848375	73847750	73849000	8.93798	0.014	NoChange
ENSG00000107742	ENST00000495888	chr10	-1	73846439	73848279	SPOCK2	-96	73848375	73847750	73849000	8.93798	0.014	NoData
ENSG00000148719	ENST00000394903	chr10	-1	74092588	74114907	DNAJB12	382	74114525	74113750	74115050	8.89233	0.014	NoChange
ENSG00000148719	ENST00000461919	chr10	-1	74093839	74114138	DNAJB12	-387	74114525	74113750	74115050	8.89233	0.014	NoChange
ENSG00000148719	ENST00000473051	chr10	-1	74095315	74096623	DNAJB12	-252	74096875	74096400	74097300	6.30951	0.054	NoChange
ENSG00000122884	ENST00000373008	chr10	-1	74766975	74856608	P4HA1	83	74856525	74855600	74857050	7.95364	0.022	NoChange
ENSG00000138286	ENST00000372955	chr10	1	74937630	74995210	FAM149B1	-755	74936875	74936400	74937200	6.18872	0.054	NoData
ENSG00000138286	ENST00000470798	chr10	1	74987865	74995239	FAM149B1	660	74988525	74988100	74988900	6.61219	0.038	NoData
ENSG00000236756	ENST00000440197	chr10	1	75006946	75036742	C10orf103	29	75006975	75006400	75007500	8.38579	0.015	NoData
ENSG00000138279	ENST00000492380	chr10	-1	75143019	75173834	ANXA7	-41	75173875	75173150	75174550	10.4148	0.008	NoData
ENSG00000166343	ENST00000372912	chr10	-1	75184187	75188045	MSS51	-180	75188225	75187900	75189200	6.30294	0.054	NoData
ENSG00000221817	ENST00000422977	chr10	1	75255283	75256536		-8	75255275	75254850	75256000	6.81008	0.038	NoData
ENSG00000177791	ENST00000359322	chr10	-1	75391412	75401515	MYOZ1	340	75401175	75400650	75401500	6.30677	0.054	NoChange
ENSG00000234606	ENST00000415661	chr10	1	75413858	75434477		-633	75413225	75412700	75413700	6.28553	0.054	NoData
ENSG00000242288	ENST00000399449	chr10	-1	75434053	75490224		-1	75490225	75489700	75490800	7.2168	0.031	NoData
ENSG00000242288	ENST00000449532	chr10	-1	75478936	75490272		47	75490225	75489700	75490800	7.2168	0.031	NoData
ENSG00000235316	ENST00000422884	chr10	1	75491582	75493396		243	75491825	75491000	75492350	6.42226	0.054	NoData
ENSG00000176986	ENST00000411652	chr10	1	75504158	75530993	SEC24C	67	75504225	75503800	75504750	6.55523	0.054	NoData
ENSG00000196968	ENST00000465695	chr10	1	75532322	75534881	FUT11	3	75532325	75531250	75533150	9.08102	0.014	NoData
ENSG00000172586	ENST00000372833	chr10	1	75541821	75543410	CHCHD1	4	75541825	75541200	75542500	7.37741	0.031	NoData
ENSG00000214655	ENST00000398706	chr10	1	75545420	75561550	KIAA0913	505	75545925	75545150	75546500	8.68602	0.014	NoChange
ENSG00000214655	ENST00000431225	chr10	1	75551808	75554701	KIAA0913	167	75551975	75550200	75552650	7.68777	0.022	NoData
ENSG00000214655	ENST00000412198	chr10	1	75552489	75561550	KIAA0913	-514	75551975	75550200	75552650	7.68777	0.022	NoChange
ENSG00000214655	ENST00000487278	chr10	1	75556129	75557208	KIAA0913	646	75556775	75556400	75557750	6.49882	0.054	NoChange
ENSG00000236370	ENST00000456638	chr10	-1	75556276	75561157		32	75561125	75558600	75561550	6.91334	0.038	NoData
ENSG00000214655	ENST00000466568	chr10	1	75560665	75561250	KIAA0913	460	75561125	75558600	75561550	6.91334	0.038	NoData
ENSG00000166507	ENST00000299641	chr10	-1	75561674	75571589	NDST2	-186	75571775	75570550	75572200	7.24904	0.031	NoChange
ENSG00000166507	ENST00000429742	chr10	-1	75562354	75563102	NDST2	-73	75563175	75562700	75563700	6.63893	0.038	NoChange
ENSG00000166507	ENST00000463410	chr10	-1	75566634	75567282	NDST2	-843	75568125	75567450	75568550	6.79755	0.038	NoData
ENSG00000166507	ENST00000465929	chr10	-1	75568225	75568834	NDST2	709	75568125	75567450	75568550	6.79755	0.038	NoData
ENSG00000148660	ENST00000322680	chr10	-1	75572259	75634343	CAMK2G	-432	75634775	75632550	75635300	7.89866	0.022	NoChange
ENSG00000148660	ENST00000441192	chr10	-1	75574058	75607776	CAMK2G	-99	75607875	75607450	75608150	6.19332	0.054	NoData
ENSG00000148660	ENST00000487167	chr10	-1	75576365	75579460	CAMK2G	85	75579375	75578750	75580850	9.47462	0.014	NoData
ENSG00000148660	ENST00000492020	chr10	-1	75596772	75607770	CAMK2G	845	75606925	75606450	75607350	6.68054	0.038	NoData
ENSG00000229990	ENST00000446730	chr10	1	75601591	75606370		-766	75600825	75598550	75601450	11.1786	0.006	NoData
ENSG00000148660	ENST00000477652	chr10	-1	75606983	75612574	CAMK2G	-401	75612975	75612450	75613600	8.6202	0.014	NoData
ENSG00000122861	ENST00000496926	chr10	1	75670363	75671297	PLAU	212	75670575	75670050	75672000	8.73401	0.014	NoData
ENSG00000122861	ENST00000446342	chr10	1	75670862	75677254	PLAU	-287	75670575	75670050	75672000	8.73401	0.014	Up	1.5	0.0175106	0.0981453
ENSG00000035403	ENST00000211998	chr10	1	75757872	75879910	VCL	-97	75757775	75757100	75759350	8.32897	0.015	NoChange
ENSG00000035403	ENST00000472585	chr10	1	75864686	75868733	VCL	889	75865575	75865200	75866100	7.14052	0.031	NoData
ENSG00000156110	ENST00000478611	chr10	1	75910993	75984349	ADK	32	75911025	75909800	75911900	6.09424	0.054	NoData
ENSG00000156110	ENST00000541550	chr10	1	75936521	76468296	ADK	54	75936575	75935900	75937200	7.62585	0.031	NoChange
ENSG00000213731	ENST00000395972	chr10	-1	76183193	76183772		-253	76184025	76183700	76184700	6.30803	0.054	NoData
ENSG00000156650	ENST00000372725	chr10	1	76585340	76792051	KAT6B	-515	76584825	76584050	76587450	10.8168	0.006	NoChange
ENSG00000079393	ENST00000464872	chr10	-1	76854194	76857642	DUSP13	17	76857625	76856950	76858150	8.15241	0.015	NoData
ENSG00000079393	ENST00000372700	chr10	-1	76854434	76868915	DUSP13	240	76868675	76867600	76869350	6.49967	0.054	NoChange
ENSG00000156671	ENST00000372687	chr10	1	76871467	76937536	SAMD8	308	76871775	76870500	76872300	8.34329	0.015	NoChange
ENSG00000165637	ENST00000543351	chr10	1	76969912	76991202	VDAC2	313	76970225	76969500	76971350	6.69573	0.038	NoData
ENSG00000165637	ENST00000344036	chr10	1	76970403	76980728	VDAC2	-178	76970225	76969500	76971350	6.69573	0.038	NoData
ENSG00000165644	ENST00000490521	chr10	-1	76994184	76995094	COMTD1	869	76994225	76992700	76996400	9.84482	0.011	NoData
ENSG00000233313	ENST00000412453	chr10	-1	77036134	77036404	HMGA1P5	29	77036375	77034950	77036850	6.76912	0.038	NoData
ENSG00000165655	ENST00000445450	chr10	-1	77039489	77043104	ZNF503	-221	77043325	77042800	77043700	6.24966	0.054	NoData
ENSG00000226051	ENST00000531808	chr10	1	77043559	77133258	ZNF503-AS1	-234	77043325	77042800	77043700	6.24966	0.054	NoData
ENSG00000237149	ENST00000527641	chr10	1	77163923	77167452	ZNF503-AS2	652	77164575	77158000	77166750	9.99337	0.011	NoData
ENSG00000148655	ENST00000354343	chr10	1	77191211	78317089	C10orf11	-286	77190925	77190500	77192000	6.61399	0.038	NoChange
ENSG00000156113	ENST00000372437	chr10	-1	78637355	79397205	KCNMA1	230	79396975	79395650	79399450	7.72037	0.022	Down	1.76	0.0218037	0.116101
ENSG00000213514	ENST00000394628	chr10	1	79490524	79494527		901	79491425	79490950	79491750	6.83772	0.038	NoData
ENSG00000151208	ENST00000424842	chr10	-1	79550549	79589200	DLG5	75	79589125	79588550	79589600	9.01333	0.014	NoChange
ENSG00000230417	ENST00000510550	chr10	1	80166301	80310614		-426	80165875	80165400	80167850	6.6318	0.038	NoData
ENSG00000224596	ENST00000456353	chr10	-1	80703085	80827652		-723	80828375	80826200	80832400	9.09599	0.014	NoData
ENSG00000229569	ENST00000427035	chr10	-1	80760241	80763560		335	80763225	80762900	80763900	6.67275	0.038	NoData
ENSG00000108175	ENST00000334512	chr10	1	80828792	81076276	ZMIZ1	-417	80828375	80826200	80832400	9.09599	0.014	NoChange
ENSG00000108175	ENST00000478357	chr10	1	81036936	81056692	ZMIZ1	-11	81036925	81035750	81038200	10.4742	0.008	NoChange
ENSG00000108179	ENST00000448165	chr10	1	81107414	81113842	PPIF	561	81107975	81105000	81111650	8.10714	0.015	Up	2.23	0.0102477	0.066568
ENSG00000165424	ENST00000372336	chr10	-1	81142081	81205383	ZCCHC24	908	81204475	81203000	81206850	9.34743	0.014	NoChange
ENSG00000235426	ENST00000438554	chr10	1	81142084	81169030		-459	81141625	81140250	81142850	7.11325	0.031	NoData
ENSG00000165424	ENST00000372333	chr10	-1	81145793	81203975	ZCCHC24	-500	81204475	81203000	81206850	9.34743	0.014	NoData
ENSG00000235705	ENST00000446835	chr10	-1	81265833	81266643		-732	81267375	81266550	81268050	6.29549	0.054	NoData
ENSG00000224428	ENST00000431300	chr10	1	81586459	81601328		16	81586475	81586050	81587200	6.37392	0.054	NoChange
ENSG00000224428	ENST00000518000	chr10	1	81586637	81600751		-162	81586475	81586050	81587200	6.37392	0.054	NoChange
ENSG00000214584	ENST00000398621	chr10	-1	81651904	81652931		-894	81653825	81653400	81654150	7.16954	0.031	NoData
ENSG00000242600	ENST00000453174	chr10	1	81664654	81691557	MBL1P	-279	81664375	81663600	81665200	8.5288	0.015	NoData
ENSG00000235924	ENST00000424200	chr10	1	81741595	81741968		-120	81741475	81740850	81744400	8.02667	0.022	NoData
ENSG00000230091	ENST00000432070	chr10	-1	81806616	81838668		-107	81838775	81837700	81839350	8.53569	0.015	Up	7.28	0.0348989	0.1706
ENSG00000133678	ENST00000372273	chr10	1	81838792	81852313	C10orf57	-17	81838775	81837700	81839350	8.53569	0.015	NoChange
ENSG00000189129	ENST00000372267	chr10	1	81892347	81904793	PLAC9	78	81892425	81891800	81892850	8.24391	0.015	NoData
ENSG00000189129	ENST00000372263	chr10	1	81892477	81905115	PLAC9	-52	81892425	81891800	81892850	8.24391	0.015	NoData
ENSG00000189129	ENST00000465660	chr10	1	81903804	81904786	PLAC9	171	81903975	81903500	81905100	8.54526	0.015	NoData
ENSG00000122359	ENST00000535999	chr10	-1	81915350	81964247	ANXA11	-228	81964475	81963750	81965900	6.82449	0.038	NoData
ENSG00000122359	ENST00000447489	chr10	-1	81915396	81921768	ANXA11	693	81921075	81919300	81922700	7.17809	0.031	NoData
ENSG00000122359	ENST00000481805	chr10	-1	81926155	81928843	ANXA11	-732	81929575	81928600	81930000	6.72668	0.038	NoData
ENSG00000122359	ENST00000474545	chr10	-1	81940858	81964675	ANXA11	200	81964475	81963750	81965900	6.82449	0.038	NoData
ENSG00000237523	ENST00000422847	chr10	1	81967466	81979413		-241	81967225	81966250	81967900	9.41125	0.014	NoData
ENSG00000234743	ENST00000441206	chr10	-1	82006975	82007439		864	82006575	82006050	82007300	10.8705	0.006	NoData
ENSG00000165678	ENST00000436406	chr10	1	85899258	85913311	GHITM	17	85899275	85898850	85899950	6.83577	0.038	NoChange
ENSG00000165678	ENST00000339736	chr10	1	85899312	85912927	GHITM	-37	85899275	85898850	85899950	6.83577	0.038	NoChange
ENSG00000148604	ENST00000479725	chr10	1	86014926	86018671	RGR	849	86015775	86015200	86016200	6.30294	0.054	NoChange
ENSG00000062650	ENST00000495124	chr10	-1	88211774	88213638	WAPAL	-787	88214425	88214150	88214750	6.17922	0.054	NoData
ENSG00000122367	ENST00000539402	chr10	1	88426549	88493169	LDB3	-674	88425875	88425550	88426550	6.65856	0.038	NoChange
ENSG00000173269	ENST00000372027	chr10	-1	88695297	88717372	MMRN2	297	88717075	88716750	88717750	6.38005	0.054	NoChange
ENSG00000233165	ENST00000440490	chr10	-1	88725496	88728935		610	88728325	88727850	88729100	8.4087	0.015	NoData
ENSG00000148671	ENST00000372012	chr10	1	88728257	88730487	C10orf116	68	88728325	88727850	88729100	8.4087	0.015	Down	1.53	0.0067591	0.0484233
ENSG00000151303	ENST00000433214	chr10	1	88730498	88768744	AGAP11	827	88731325	88729750	88732200	10.5938	0.008	Down	1.53	0.0067591	0.0484233
ENSG00000188100	ENST00000343959	chr10	1	88780063	88784487	FAM25A	-138	88779925	88779200	88780300	6.33871	0.054	NoData
ENSG00000188100	ENST00000465914	chr10	1	88781318	88784487	FAM25A	207	88781525	88781150	88782200	6.46339	0.054	NoData
ENSG00000241301	ENST00000487735	chr10	1	88810003	88810077		-878	88809125	88808700	88809450	6.38005	0.054	NoData
ENSG00000148672	ENST00000544149	chr10	-1	88811358	88853844	GLUD1	-231	88854075	88853750	88855600	6.92359	0.038	NoChange
ENSG00000240475	ENST00000437629	chr10	1	88854266	88856746		-191	88854075	88853750	88855600	6.92359	0.038	NoData
ENSG00000107789	ENST00000371994	chr10	1	89264632	89313145	MINPP1	143	89264775	89264100	89265700	10.8652	0.006	NoChange
ENSG00000196566	ENST00000354527	chr10	-1	89369920	89419760		-65	89419825	89419100	89420200	7.20453	0.031	NoData
ENSG00000198682	ENST00000465996	chr10	1	89420114	89472939	PAPSS2	-289	89419825	89419100	89420200	7.20453	0.031	NoData
ENSG00000138134	ENST00000461650	chr10	1	90639981	90653670	STAMBPL1	544	90640525	90639800	90640850	6.80663	0.038	NoData
ENSG00000138135	ENST00000371852	chr10	-1	90965694	90967071	CH25H	596	90966475	90966000	90967000	8.07068	0.022	NoChange
ENSG00000107798	ENST00000456827	chr10	-1	90973332	91011660	LIPA	85	91011575	91010900	91011900	6.24966	0.054	NoChange
ENSG00000107798	ENST00000542307	chr10	-1	90974428	91011532	LIPA	-43	91011575	91010900	91011900	6.24966	0.054	NoData
ENSG00000180628	ENST00000496708	chr10	1	92979934	92982686	PCGF5	491	92980425	92980050	92980750	6.92666	0.038	NoData
ENSG00000180628	ENST00000490164	chr10	1	92980540	92987717	PCGF5	-115	92980425	92980050	92980750	6.92666	0.038	NoChange
ENSG00000107854	ENST00000371627	chr10	1	93558069	93625033	TNKS2	456	93558525	93558000	93559000	6.85974	0.038	NoChange
ENSG00000152804	ENST00000282728	chr10	1	94447945	94455403	HHEX	880	94448825	94448400	94450700	8.44134	0.015	NoChange
ENSG00000152804	ENST00000551454	chr10	1	94449712	94452240	HHEX	-887	94448825	94448400	94450700	8.44134	0.015	NoChange
ENSG00000152804	ENST00000492654	chr10	1	94451612	94454545	HHEX	613	94452225	94451850	94452600	6.47937	0.054	NoChange
ENSG00000138190	ENST00000260762	chr10	1	94608277	94819247	EXOC6	648	94608925	94608100	94609400	8.22976	0.015	NoChange
ENSG00000226425	ENST00000444965	chr10	-1	94819420	94820183		458	94819725	94819200	94820200	6.27577	0.054	NoData
ENSG00000187553	ENST00000285949	chr10	1	94821021	94828454	CYP26C1	904	94821925	94821600	94822350	6.96157	0.038	NoData
ENSG00000108239	ENST00000225235	chr10	1	96162261	96295687	TBC1D12	64	96162325	96162000	96162850	6.27499	0.054	NoChange
ENSG00000225533	ENST00000451083	chr10	1	96943410	96943974		265	96943675	96943200	96944850	8.01495	0.022	NoData
ENSG00000107438	ENST00000477757	chr10	-1	96997767	97050769	PDLIM1	344	97050425	97050050	97051100	8.03303	0.022	NoChange
ENSG00000095637	ENST00000465489	chr10	-1	97143808	97173521	SORBS1	-554	97174075	97173650	97174400	7.02248	0.038	NoData
ENSG00000095637	ENST00000470039	chr10	-1	97150414	97321130	SORBS1	455	97320675	97320200	97321100	6.52412	0.054	NoChange
ENSG00000059573	ENST00000483788	chr10	-1	97396850	97416366	ALDH18A1	41	97416325	97415800	97416850	7.69059	0.022	NoData
ENSG00000107443	ENST00000465148	chr10	1	97803340	97820627	CCNJ	635	97803975	97803300	97804350	6.92666	0.038	NoData
ENSG00000095587	ENST00000357947	chr10	-1	98124363	98273668	TLL2	-7	98273675	98273000	98274200	7.16954	0.031	NoData
ENSG00000095587	ENST00000469598	chr10	-1	98154950	98273675	TLL2	0	98273675	98273000	98274200	7.16954	0.031	NoData
ENSG00000077147	ENST00000371142	chr10	-1	98277866	98346809	TM9SF3	-166	98346975	98345800	98347350	7.84127	0.022	NoChange
ENSG00000077147	ENST00000443638	chr10	-1	98311068	98347209	TM9SF3	234	98346975	98345800	98347350	7.84127	0.022	NoData
ENSG00000155629	ENST00000468783	chr10	-1	98388155	98460635	PIK3AP1	710	98459925	98459600	98460550	6.17922	0.054	NoChange
ENSG00000196233	ENST00000356016	chr10	1	98592799	98718648	LCOR	276	98593075	98592750	98593600	8.22566	0.015	NoData
ENSG00000187122	ENST00000371057	chr10	-1	98757795	98945683	SLIT1	-292	98945975	98945600	98946500	7.3458	0.031	NoChange
ENSG00000187122	ENST00000475285	chr10	-1	98912808	98924646	SLIT1	-879	98925525	98925100	98925850	6.67117	0.038	NoData
ENSG00000165879	ENST00000490980	chr10	1	99080498	99081580	FRAT1	377	99080875	99080550	99081300	7.02248	0.038	NoData
ENSG00000181274	ENST00000371019	chr10	-1	99092255	99094458	FRAT2	-67	99094525	99093250	99095750	9.17623	0.014	Up	1.89	0.000311604	0.00786508
ENSG00000171307	ENST00000417044	chr10	1	99211608	99217068	ZDHHC16	17	99211625	99211200	99212050	6.27577	0.054	NoChange
ENSG00000165886	ENST00000370664	chr10	1	99258625	99330966	UBTD1	400	99259025	99257600	99259800	9.9802	0.011	NoChange
ENSG00000171160	ENST00000307450	chr10	-1	99374310	99393237	MORN4	162	99393075	99392400	99393550	6.47164	0.054	NoData
ENSG00000155252	ENST00000370631	chr10	1	99400443	99436191	PI4K2A	482	99400925	99400400	99401350	6.12828	0.054	NoChange
ENSG00000119986	ENST00000370626	chr10	-1	99437181	99447080	AVPI1	-145	99447225	99446550	99447800	7.93787	0.022	NoChange
ENSG00000155254	ENST00000451097	chr10	1	99472930	99477105	MARVELD1	295	99473225	99472750	99474950	6.88667	0.038	NoData
ENSG00000155254	ENST00000434038	chr10	1	99473274	99477384	MARVELD1	-49	99473225	99472750	99474950	6.88667	0.038	NoData
ENSG00000155256	ENST00000462887	chr10	1	99496940	99498602	ZFYVE27	35	99496975	99496400	99497600	6.26337	0.054	NoData
ENSG00000239666	ENST00000423054	chr10	1	99625988	99631337		-413	99625575	99625150	99625900	6.17922	0.054	NoData
ENSG00000119943	ENST00000464808	chr10	-1	100146958	100148193	PYROXD2	-232	100148425	100148100	100148850	6.30951	0.054	NoChange
ENSG00000107521	ENST00000474873	chr10	-1	100194843	100205170	HPS1	-205	100205375	100204850	100206500	7.91574	0.022	NoData
ENSG00000119946	ENST00000370534	chr10	1	101089688	101151296	CNNM1	587	101090275	101089700	101090750	8.32688	0.015	NoData
ENSG00000257582	ENST00000548010	chr10	-1	101286107	101290934		609	101290325	101289650	101291500	6.14665	0.054	NoData
ENSG00000260475	ENST00000566847	chr10	1	101380812	101381675		63	101380875	101380350	101381400	7.59024	0.031	NoData
ENSG00000198018	ENST00000370489	chr10	1	101419263	101465997	ENTPD7	62	101419325	101418550	101420000	7.99721	0.022	NoChange
ENSG00000119929	ENST00000471520	chr10	1	101492038	101515465	CUTC	37	101492075	101491600	101492750	6.78511	0.038	Up	1.52	0.0122624	0.075543
ENSG00000119929	ENST00000370472	chr10	1	101492153	101514307	CUTC	-78	101492075	101491600	101492750	6.78511	0.038	Up	1.52	0.0122624	0.075543
ENSG00000107554	ENST00000540316	chr10	-1	101636554	101658019	DNMBP	-906	101658925	101658550	101659250	6.12395	0.054	NoChange
ENSG00000227695	ENST00000427093	chr10	1	101686767	101689595	DNMBP-AS1	-42	101686725	101686400	101687050	6.27577	0.054	NoData
ENSG00000196072	ENST00000361832	chr10	-1	102033713	102046114	BLOC1S2	-261	102046375	102045800	102046850	6.43546	0.054	NoChange
ENSG00000196072	ENST00000370372	chr10	-1	102034452	102046437	BLOC1S2	62	102046375	102045800	102046850	6.43546	0.054	NoChange
ENSG00000099194	ENST00000370355	chr10	1	102106881	102124591	SCD	144	102107025	102106000	102108350	7.24516	0.031	Down	6.37	7.83697e-05	0.00450301
ENSG00000235823	ENST00000454935	chr10	1	102133372	102143125	LINC00263	-147	102133225	102132700	102133800	7.43179	0.031	NoChange
ENSG00000095539	ENST00000457585	chr10	1	102729290	102745117	SEMA4G	435	102729725	102729100	102730300	7.90428	0.022	NoChange
ENSG00000095539	ENST00000518948	chr10	1	102740617	102741177	SEMA4G	-892	102739725	102739350	102740100	6.12828	0.054	NoData
ENSG00000107816	ENST00000454422	chr10	1	102759610	102763517	LZTS2	365	102759975	102757050	102760900	6.30605	0.054	NoData
ENSG00000186862	ENST00000370215	chr10	-1	102777089	102790890	PDZD7	-35	102790925	102789700	102792300	7.46226	0.031	NoChange
ENSG00000107819	ENST00000393459	chr10	1	102790991	102800998	SFXN3	-66	102790925	102789700	102792300	7.46226	0.031	NoChange
ENSG00000107821	ENST00000313664	chr10	1	102820999	102827810	KAZALD1	-24	102820975	102820200	102822200	10.8771	0.006	NoData
ENSG00000107821	ENST00000470106	chr10	1	102821830	102824102	KAZALD1	745	102822575	102822250	102823550	7.69059	0.022	NoData
ENSG00000107821	ENST00000477267	chr10	1	102822835	102827647	KAZALD1	-260	102822575	102822250	102823550	7.69059	0.022	NoData
ENSG00000107821	ENST00000465807	chr10	1	102826056	102827888	KAZALD1	169	102826225	102825700	102826900	8.47611	0.015	NoData
ENSG00000236311	ENST00000441069	chr10	-1	102874956	102901023		698	102900325	102900050	102900750	6.17922	0.054	NoData
ENSG00000236311	ENST00000441069	chr10	-1	102874956	102901023		-902	102901925	102901500	102902250	6.54572	0.054	NoData
ENSG00000226740	ENST00000411459	chr10	-1	102896232	102899468		93	102899375	102899000	102899900	6.37381	0.054	NoData
[truncated: 12,840 more rows]
