# Supplementary material for: Ago1 Interacts with RNA Polymerase II and Binds to the Promoters of Actively Transcribed Genes in Human Cancer Cells
Source: PLoS Genet. 2013 Sep 26;9(9):e1003821. doi: 10.1371/journal.pgen.1003821 (PMC3784563; doi:10.1371/journal.pgen.1003821)
Supplement: Table S13 — Enrichment cytobands in AbGs-1 kb genes. (XLSX) [file pgen.1003821.s025.xlsx]

## Sheet: Table S13
Supplemental Table 13. Enrichment cytobands in AbGs-1kb genes
Cytoband	Count	%	PValue	Genes	List Total	Pop Hits	Pop Total	Fold Enrichment	Bonferroni	Benjamini	FDR	Note
11q13	58	0.724095	4.41248e-14	ENSG00000213445, ENSG00000173992, ENSG00000110076, ENSG00000173039, ENSG00000133884, ENSG00000110047, ENSG00000172757, ENSG00000173898, ENSG00000149823, ENSG00000126391, ENSG00000085733, ENSG00000167996, ENSG00000167995, ENSG00000132746, ENSG00000142186, ENSG00000173338, ENSG00000133895, ENSG00000110697, ENSG00000174669, ENSG00000084207, ENSG00000137693, ENSG00000175482, ENSG00000165494, ENSG0000…	7734	116	42222	2.72964	8.06147e-11	8.06147e-11	7.49845e-11	cancer
16p13.3	96	1.1985	1.87774e-13	ENSG00000167984, ENSG00000183751, ENSG00000215154, ENSG00000103326, ENSG00000205913, ENSG00000206177, ENSG00000178257, ENSG00000100726, ENSG00000103227, ENSG00000103126, ENSG00000168101, ENSG00000180185, ENSG00000103260, ENSG00000033011, ENSG00000167930, ENSG00000103266, ENSG00000005001, ENSG00000007541, ENSG00000131653, ENSG00000197562, ENSG00000185615, ENSG00000162039, ENSG00000162076, ENSG0000…	7734	250	42222	2.09636	3.43374e-10	1.71687e-10	3.19411e-10	cancer
21q22.3	64	0.799001	1.14068e-12	ENSG00000142178, ENSG00000187766, ENSG00000177398, ENSG00000160199, ENSG00000184787, ENSG00000142173, ENSG00000182871, ENSG00000184900, ENSG00000160213, ENSG00000160214, ENSG00000160193, ENSG00000160190, ENSG00000141956, ENSG00000160191, ENSG00000160216, ENSG00000175894, ENSG00000160194, ENSG00000160305, ENSG00000183255, ENSG00000160294, ENSG00000173276, ENSG00000160207, ENSG00000160256, ENSG0000…	7734	143	42222	2.44331	2.08624e-09	6.95412e-10	1.94066e-09	ERG-TMPRSS2 locus
11q13.1	50	0.62422	1.83726e-12	ENSG00000173621, ENSG00000172663, ENSG00000175463, ENSG00000175467, ENSG00000170340, ENSG00000184743, ENSG00000175115, ENSG00000174996, ENSG00000168002, ENSG00000110046, ENSG00000002330, ENSG00000174791, ENSG00000171219, ENSG00000168005, ENSG00000167771, ENSG00000167770, ENSG00000172508, ENSG00000179292, ENSG00000173020, ENSG00000149761, ENSG00000175334, ENSG00000173227, ENSG00000173120, ENSG0000…	7734	99	42222	2.75721	3.36044e-09	8.40109e-10	3.12596e-09	prostate cancer
8q24.3	57	0.71161	2.6052e-12	ENSG00000022567, ENSG00000161016, ENSG00000184489, ENSG00000183309, ENSG00000167702, ENSG00000167701, ENSG00000167700, ENSG00000179832, ENSG00000178685, ENSG00000178814, ENSG00000182307, ENSG00000173137, ENSG00000196378, ENSG00000167632, ENSG00000197858, ENSG00000185730, ENSG00000014164, ENSG00000185000, ENSG00000171045, ENSG00000160972, ENSG00000184428, ENSG00000179698, ENSG00000196150, ENSG0000…	7734	122	42222	2.55064	4.765e-09	9.53e-10	4.43251e-09	various cancer
19p13.3	91	1.13608	2.55289e-11	ENSG00000070423, ENSG00000115286, ENSG00000167470, ENSG00000125648, ENSG00000126934, ENSG00000207630, ENSG00000070388, ENSG00000099860, ENSG00000119559, ENSG00000167674, ENSG00000129932, ENSG00000172232, ENSG00000167772, ENSG00000104904, ENSG00000174917, ENSG00000141905, ENSG00000130270, ENSG00000127540, ENSG00000130382, ENSG00000104833, ENSG00000130383, ENSG00000105519, ENSG00000104880, ENSG0000…	7734	250	42222	1.98717	4.66924e-08	7.78206e-09	4.34342e-08
16q22.1	50	0.62422	1.46857e-10	ENSG00000159792, ENSG00000141101, ENSG00000167264, ENSG00000102908, ENSG00000179044, ENSG00000213398, ENSG00000103067, ENSG00000135740, ENSG00000103064, ENSG00000103066, ENSG00000198373, ENSG00000103061, ENSG00000167261, ENSG00000184939, ENSG00000039523, ENSG00000141084, ENSG00000140937, ENSG00000159753, ENSG00000159714, ENSG00000132603, ENSG00000159713, ENSG00000132600, ENSG00000102898, ENSG0000…	7734	109	42222	2.50425	2.68602e-07	3.83717e-08	2.49859e-07
9q34	32	0.399501	3.1519e-10	ENSG00000056586, ENSG00000054179, ENSG00000148346, ENSG00000198569, ENSG00000136816, ENSG00000148308, ENSG00000148303, ENSG00000107130, ENSG00000169925, ENSG00000196358, ENSG00000148341, ENSG00000119402, ENSG00000177239, ENSG00000127191, ENSG00000188986, ENSG00000136827, ENSG00000126882, ENSG00000119383, ENSG00000160326, ENSG00000160325, ENSG00000160323, ENSG00000106976, ENSG00000136840, ENSG0000…	7734	55	42222	3.1763	5.76482e-07	7.20602e-08	5.36256e-07
12q13	35	0.436954	1.99321e-08	ENSG00000166888, ENSG00000037897, ENSG00000167535, ENSG00000139637, ENSG00000139610, ENSG00000167779, ENSG00000111540, ENSG00000135503, ENSG00000123411, ENSG00000134287, ENSG00000135506, ENSG00000110934, ENSG00000118596, ENSG00000135423, ENSG00000135502, ENSG00000135424, ENSG00000172819, ENSG00000135409, ENSG00000196876, ENSG00000169884, ENSG00000135472, ENSG00000123358, ENSG00000094914, ENSG0000…	7734	72	42222	2.65381	3.64551e-05	4.05064e-06	3.39119e-05
17q25.1	34	0.424469	2.16513e-08	ENSG00000170190, ENSG00000196169, ENSG00000125447, ENSG00000184900, ENSG00000125449, ENSG00000167862, ENSG00000167861, ENSG00000188878, ENSG00000141540, ENSG00000141219, ENSG00000128272, ENSG00000182473, ENSG00000178932, ENSG00000141569, ENSG00000182173, ENSG00000187959, ENSG00000183034, ENSG00000125458, ENSG00000172794, ENSG00000214140, ENSG00000188612, ENSG00000125457, ENSG00000204323, ENSG0000…	7734	69	42222	2.69008	3.95995e-05	3.96002e-06	3.6837e-05
14q24.3	40	0.499376	7.59872e-08	ENSG00000165553, ENSG00000071246, ENSG00000119599, ENSG00000205669, ENSG00000119707, ENSG00000198894, ENSG00000177108, ENSG00000119723, ENSG00000170345, ENSG00000140044, ENSG00000119703, ENSG00000119608, ENSG00000100577, ENSG00000100593, ENSG00000133961, ENSG00000119725, ENSG00000133980, ENSG00000033170, ENSG00000013523, ENSG00000170468, ENSG00000197734, ENSG00000063761, ENSG00000198208, ENSG0000…	7734	92	42222	2.3736	0.000138971	1.26345e-05	0.000129283
12q24.31	36	0.449438	9.27726e-08	ENSG00000185344, ENSG00000089094, ENSG00000119242, ENSG00000139718, ENSG00000033030, ENSG00000175727, ENSG00000022840, ENSG00000183955, ENSG00000184209, ENSG00000201806, ENSG00000178882, ENSG00000150990, ENSG00000089053, ENSG00000081760, ENSG00000089159, ENSG00000170855, ENSG00000188026, ENSG00000150977, ENSG00000139725, ENSG00000204671, ENSG00000139722, ENSG00000110871, ENSG00000111364, ENSG0000…	7734	79	42222	2.48777	0.000169667	1.414e-05	0.000157841
20q13.33	35	0.436954	2.27305e-07	ENSG00000179253, ENSG00000101199, ENSG00000120645, ENSG00000130706, ENSG00000101198, ENSG00000101216, ENSG00000198276, ENSG00000199017, ENSG00000101152, ENSG00000171700, ENSG00000125534, ENSG00000101191, ENSG00000130589, ENSG00000149658, ENSG00000149657, ENSG00000101194, ENSG00000125531, ENSG00000203880, ENSG00000149679, ENSG00000174403, ENSG00000130584, ENSG00000196421, ENSG00000101203, ENSG0000…	7734	78	42222	2.44967	0.000415655	3.19796e-05	0.000386731
3p21.3	27	0.337079	5.6268e-07	ENSG00000114646, ENSG00000010256, ENSG00000214706, ENSG00000157036, ENSG00000188338, ENSG00000173366, ENSG00000163818, ENSG00000088543, ENSG00000007402, ENSG00000114388, ENSG00000011376, ENSG00000114395, ENSG00000004534, ENSG00000003756, ENSG00000068001, ENSG00000114316, ENSG00000126062, ENSG00000012171, ENSG00000114735, ENSG00000076201, ENSG00000114738, ENSG00000136059, ENSG00000164078, ENSG0000…	7734	54	42222	2.72964	0.00102861	7.35074e-05	0.000957325
17q25.3	44	0.549313	6.45548e-07	ENSG00000185168, ENSG00000182687, ENSG00000181523, ENSG00000176155, ENSG00000204316, ENSG00000185504, ENSG00000183048, ENSG00000173821, ENSG00000197063, ENSG00000141519, ENSG00000167363, ENSG00000173918, ENSG00000087157, ENSG00000182612, ENSG00000214087, ENSG00000173818, ENSG00000204237, ENSG00000141560, ENSG00000141524, ENSG00000169727, ENSG00000175711, ENSG00000167302, ENSG00000171302, ENSG0000…	7734	113	42222	2.12573	0.00118001	7.87108e-05	0.00109831
20p13	39	0.486891	9.02648e-07	ENSG00000088876, ENSG00000198171, ENSG00000088899, ENSG00000185019, ENSG00000125901, ENSG00000196209, ENSG00000101361, ENSG00000088812, ENSG00000125843, ENSG00000125841, ENSG00000149488, ENSG00000198326, ENSG00000101266, ENSG00000089057, ENSG00000125826, ENSG00000101224, ENSG00000088833, ENSG00000088832, ENSG00000101220, ENSG00000088854, ENSG00000125818, ENSG00000125775, ENSG00000125817, ENSG0000…	7734	96	42222	2.21783	0.00164958	0.000103179	0.00153573
9q34.1	15	0.187266	1.49084e-06	ENSG00000148337, ENSG00000136807, ENSG00000097007, ENSG00000167130, ENSG00000130707, ENSG00000089220, ENSG00000160293, ENSG00000130714, ENSG00000136942, ENSG00000136854, ENSG00000095321, ENSG00000171159, ENSG00000148175, ENSG00000136877, ENSG00000167136	7734	21	42222	3.89948	0.00272303	0.000160384	0.00253645
11p15.5	46	0.574282	2.1504e-06	ENSG00000185187, ENSG00000167244, ENSG00000177830, ENSG00000167325, ENSG00000177106, ENSG00000167323, ENSG00000185522, ENSG00000110619, ENSG00000183020, ENSG00000177595, ENSG00000070985, ENSG00000070047, ENSG00000117983, ENSG00000184545, ENSG00000117984, ENSG00000177666, ENSG00000040633, ENSG00000177685, ENSG00000184524, ENSG00000214063, ENSG00000182272, ENSG00000182208, ENSG00000174775, ENSG0000…	7734	125	42222	2.00901	0.00392536	0.000218481	0.00365857
20q13.3	14	0.174782	2.30579e-06	ENSG00000087460, ENSG00000179242, ENSG00000075043, ENSG00000197457, ENSG00000101197, ENSG00000184402, ENSG00000130703, ENSG00000171858, ENSG00000125522, ENSG00000132825, ENSG00000092758, ENSG00000060491, ENSG00000026036, ENSG00000101246	7734	19	42222	4.02262	0.00420842	0.000221938	0.00392294
17q21.33	22	0.274657	3.17006e-06	ENSG00000005884, ENSG00000136457, ENSG00000136444, ENSG00000005882, ENSG00000121067, ENSG00000173714, ENSG00000108829, ENSG00000049283, ENSG00000154920, ENSG00000108813, ENSG00000136449, ENSG00000108821, ENSG00000167105, ENSG00000151247, ENSG00000167100, ENSG00000121104, ENSG00000008294, ENSG00000006282, ENSG00000154975, ENSG00000121073, ENSG00000188662, ENSG00000167107	7734	42	42222	2.85962	0.00578127	0.00028986	0.00539332
7q22	19	0.237203	3.20898e-06	ENSG00000205277, ENSG00000077454, ENSG00000087085, ENSG00000146828, ENSG00000106336, ENSG00000106327, ENSG00000105821, ENSG00000106397, ENSG00000196652, ENSG00000146830, ENSG00000077080, ENSG00000087077, ENSG00000106333, ENSG00000106330, ENSG00000105808, ENSG00000196411, ENSG00000005249, ENSG00000105880, ENSG00000091136	7734	33	42222	3.14322	0.00585204	0.000279448	0.00545953
22q13.33	20	0.249688	3.3009e-06	ENSG00000188130, ENSG00000128165, ENSG00000100241, ENSG00000079974, ENSG00000188263, ENSG00000184164, ENSG00000170638, ENSG00000008735, ENSG00000196576, ENSG00000073150, ENSG00000138892, ENSG00000100425, ENSG00000100427, ENSG00000100258, ENSG00000217442, ENSG00000185386, ENSG00000177989, ENSG00000025770, ENSG00000100288, ENSG00000073146	7734	36	42222	3.03293	0.00601917	0.000274388	0.00561593
19p13.11	31	0.387016	6.95816e-06	ENSG00000130475, ENSG00000127220, ENSG00000130304, ENSG00000130517, ENSG00000214046, ENSG00000141971, ENSG00000007080, ENSG00000130479, ENSG00000167491, ENSG00000074855, ENSG00000105650, ENSG00000099330, ENSG00000105655, ENSG00000129933, ENSG00000131351, ENSG00000127511, ENSG00000160117, ENSG00000181896, ENSG00000160161, ENSG00000051128, ENSG00000105669, ENSG00000186010, ENSG00000141979, ENSG0000…	7734	74	42222	2.28699	0.0126459	0.000553174	0.0118378
19p13.2	62	0.774032	1.00448e-05	ENSG00000175898, ENSG00000105401, ENSG00000161914, ENSG00000130733, ENSG00000130734, ENSG00000197044, ENSG00000198028, ENSG00000171223, ENSG00000130175, ENSG00000090661, ENSG00000197256, ENSG00000127452, ENSG00000154582, ENSG00000104903, ENSG00000099203, ENSG00000130522, ENSG00000065989, ENSG00000171469, ENSG00000179115, ENSG00000171017, ENSG00000167774, ENSG00000198723, ENSG00000105518, ENSG0000…	7734	196	42222	1.72691	0.0182042	0.000765205	0.0170885
7q11.23	38	0.474407	1.05102e-05	ENSG00000174428, ENSG00000130305, ENSG00000106305, ENSG00000146722, ENSG00000188763, ENSG00000146700, ENSG00000123965, ENSG00000086730, ENSG00000049541, ENSG00000189077, ENSG00000135213, ENSG00000178809, ENSG00000106077, ENSG00000174368, ENSG00000106133, ENSG00000005486, ENSG00000188372, ENSG00000165215, ENSG00000106638, ENSG00000006704, ENSG00000196313, ENSG00000106635, ENSG00000127946, ENSG0000…	7734	101	42222	2.05398	0.0190397	0.000768636	0.0178803
1p34	17	0.212235	1.66007e-05	ENSG00000117013, ENSG00000084073, ENSG00000132768, ENSG00000117481, ENSG00000162517, ENSG00000127124, ENSG00000126088, ENSG00000204084, ENSG00000183386, ENSG00000142949, ENSG00000188910, ENSG00000178028, ENSG00000010803, ENSG00000116478, ENSG00000065978, ENSG00000116954, ENSG00000198754	7734	30	42222	3.09359	0.0299066	0.00116712	0.0282402
22q13.1	33	0.411985	2.14281e-05	ENSG00000100106, ENSG00000185022, ENSG00000100092, ENSG00000100242, ENSG00000100271, ENSG00000100206, ENSG00000100124, ENSG00000128298, ENSG00000183473, ENSG00000100297, ENSG00000100196, ENSG00000128272, ENSG00000100197, ENSG00000128309, ENSG00000100353, ENSG00000100097, ENSG00000213923, ENSG00000183741, ENSG00000100116, ENSG00000187051, ENSG00000100065, ENSG00000128268, ENSG00000100281, ENSG0000…	7734	85	42222	2.11948	0.0384344	0.00145052	0.036451
1q21	34	0.424469	2.31411e-05	ENSG00000143556, ENSG00000143570, ENSG00000116128, ENSG00000162836, ENSG00000143365, ENSG00000176444, ENSG00000143436, ENSG00000143367, ENSG00000143384, ENSG00000188643, ENSG00000143363, ENSG00000196420, ENSG00000131788, ENSG00000198327, ENSG00000159409, ENSG00000198837, ENSG00000183941, ENSG00000159445, ENSG00000027869, ENSG00000197837, ENSG00000160691, ENSG00000196754, ENSG00000189171, ENSG0000…	7734	89	42222	2.08556	0.0414424	0.00151049	0.0393644
1p36.33	33	0.411985	3.67828e-05	ENSG00000162571, ENSG00000179403, ENSG00000188976, ENSG00000160075, ENSG00000207607, ENSG00000127054, ENSG00000169962, ENSG00000175756, ENSG00000221978, ENSG00000162576, ENSG00000142609, ENSG00000189339, ENSG00000187642, ENSG00000169885, ENSG00000078808, ENSG00000131591, ENSG00000189409, ENSG00000188157, ENSG00000078369, ENSG00000160087, ENSG00000187583, ENSG00000184163, ENSG00000187608, ENSG0000…	7734	87	42222	2.07076	0.0650638	0.00231721	0.0625629
9q34.3	40	0.499376	3.79757e-05	ENSG00000188833, ENSG00000172889, ENSG00000196642, ENSG00000198113, ENSG00000130653, ENSG00000180539, ENSG00000198454, ENSG00000165688, ENSG00000213213, ENSG00000165689, ENSG00000176058, ENSG00000159069, ENSG00000130560, ENSG00000196422, ENSG00000148362, ENSG00000107263, ENSG00000160345, ENSG00000186193, ENSG00000148411, ENSG00000187922, ENSG00000187609, ENSG00000197355, ENSG00000199161, ENSG0000…	7734	114	42222	1.91553	0.0671015	0.00231262	0.0645913
11q12-q13.1	9	0.11236	3.98478e-05	ENSG00000167994, ENSG00000103528, ENSG00000221968, ENSG00000134825, ENSG00000124920, ENSG00000149480, ENSG00000011347, ENSG00000149131, ENSG00000134824, ENSG00000166902	7734	10	42222	4.91334	0.0702905	0.00234831	0.0677744
5q35	13	0.162297	4.08766e-05	ENSG00000161021, ENSG00000161013, ENSG00000113240, ENSG00000113262, ENSG00000131446, ENSG00000161011, ENSG00000131183, ENSG00000181163, ENSG00000050748, ENSG00000198055, ENSG00000127022, ENSG00000151388, ENSG00000184347	7734	20	42222	3.54853	0.0720383	0.00233367	0.0695237
19p13.3-p13.2	13	0.162297	4.08766e-05	ENSG00000104976, ENSG00000171105, ENSG00000087903, ENSG00000090674, ENSG00000125730, ENSG00000187266, ENSG00000076984, ENSG00000102575, ENSG00000090339, ENSG00000032444, ENSG00000167775, ENSG00000076662, ENSG00000076944	7734	20	42222	3.54853	0.0720383	0.00233367	0.0695237
9q34.11	26	0.324594	4.39825e-05	ENSG00000187024, ENSG00000171097, ENSG00000136830, ENSG00000167103, ENSG00000136878, ENSG00000160445, ENSG00000160446, ENSG00000160447, ENSG00000167123, ENSG00000119333, ENSG00000175854, ENSG00000095370, ENSG00000167106, ENSG00000095319, ENSG00000136802, ENSG00000148335, ENSG00000188483, ENSG00000198917, ENSG00000148334, ENSG00000160401, ENSG00000160408, ENSG00000160404, ENSG00000107021, ENSG0000…	7734	62	42222	2.28937	0.0772951	0.00243478	0.0748044
17q25	20	0.249688	5.54402e-05	ENSG00000175866, ENSG00000163041, ENSG00000184640, ENSG00000167863, ENSG00000129673, ENSG00000185624, ENSG00000170412, ENSG00000132471, ENSG00000141551, ENSG00000132470, ENSG00000108669, ENSG00000089685, ENSG00000132475, ENSG00000141574, ENSG00000141527, ENSG00000141526, ENSG00000186765, ENSG00000092931, ENSG00000141568, ENSG00000169710, ENSG00000035862	7734	42	42222	2.59965	0.096431	0.00297799	0.0942826
1q21.2	21	0.262172	7.12481e-05	ENSG00000023902, ENSG00000163154, ENSG00000219481, ENSG00000183598, ENSG00000159164, ENSG00000143420, ENSG00000143549, ENSG00000143434, ENSG00000143443, ENSG00000143382, ENSG00000203852, ENSG00000143418, ENSG00000186275, ENSG00000183558, ENSG00000136631, ENSG00000197622, ENSG00000143373, ENSG00000173207, ENSG00000198952, ENSG00000163113, ENSG00000203804, ENSG00000132718, ENSG00000203814	7734	46	42222	2.49228	0.122183	0.00371643	0.121151
19q13.42	25	0.31211	7.23438e-05	ENSG00000171425, ENSG00000167615, ENSG00000063245, ENSG00000105063, ENSG00000173581, ENSG00000131037, ENSG00000213015, ENSG00000063241, ENSG00000197487, ENSG00000179709, ENSG00000197483, ENSG00000170906, ENSG00000125498, ENSG00000142409, ENSG00000133265, ENSG00000179943, ENSG00000133247, ENSG00000090971, ENSG00000022556, ENSG00000167685, ENSG00000125503, ENSG00000160471, ENSG00000167608, ENSG0000…	7734	60	42222	2.2747	0.123941	0.00366885	0.123013
16q24.3	25	0.31211	7.23438e-05	ENSG00000187741, ENSG00000198211, ENSG00000176715, ENSG00000174177, ENSG00000158805, ENSG00000015413, ENSG00000141002, ENSG00000167515, ENSG00000167513, ENSG00000129910, ENSG00000104731, ENSG00000003249, ENSG00000140995, ENSG00000174990, ENSG00000103335, ENSG00000222019, ENSG00000167508, ENSG00000158792, ENSG00000158717, ENSG00000167522, ENSG00000178773, ENSG00000103257, ENSG00000177946, ENSG0000…	7734	60	42222	2.2747	0.123941	0.00366885	0.123013
19q13.33	36	0.449438	0.000107862	ENSG00000169035, ENSG00000161640, ENSG00000161609, ENSG00000182310, ENSG00000131400, ENSG00000087076, ENSG00000131401, ENSG00000167554, ENSG00000176909, ENSG00000196214, ENSG00000161618, ENSG00000142528, ENSG00000105443, ENSG00000104872, ENSG00000010361, ENSG00000213822, ENSG00000104960, ENSG00000161671, ENSG00000176024, ENSG00000204673, ENSG00000169169, ENSG00000105538, ENSG00000130529, ENSG0000…	7734	103	42222	1.90809	0.179048	0.005318	0.183356
1p34.1	22	0.274657	0.000123091	ENSG00000066135, ENSG00000117408, ENSG00000085998, ENSG00000187147, ENSG00000201801, ENSG00000186603, ENSG00000132780, ENSG00000117399, ENSG00000142945, ENSG00000132763, ENSG00000117385, ENSG00000173846, ENSG00000117450, ENSG00000159214, ENSG00000117472, ENSG00000117461, ENSG00000070785, ENSG00000126106, ENSG00000159592, ENSG00000126107, ENSG00000171793, ENSG00000204060	7734	51	42222	2.35498	0.201602	0.00590743	0.209218
1p34.3	23	0.287141	0.000142708	ENSG00000116922, ENSG00000044574, ENSG00000054116, ENSG00000116863, ENSG00000054118, ENSG00000134686, ENSG00000201457, ENSG00000197056, ENSG00000020129, ENSG00000196182, ENSG00000197982, ENSG00000183317, ENSG00000174574, ENSG00000142686, ENSG00000182866, ENSG00000116560, ENSG00000183431, ENSG00000185090, ENSG00000116871, ENSG00000142694, ENSG00000121903, ENSG00000181817, ENSG00000163874	7734	55	42222	2.28297	0.229743	0.00667075	0.242522
2p23.3	25	0.31211	0.0001781	ENSG00000176732, ENSG00000115129, ENSG00000138073, ENSG00000115204, ENSG00000115241, ENSG00000115207, ENSG00000138092, ENSG00000138030, ENSG00000138031, ENSG00000219626, ENSG00000173113, ENSG00000138100, ENSG00000119777, ENSG00000138002, ENSG00000167996, ENSG00000205639, ENSG00000213453, ENSG00000138085, ENSG00000163795, ENSG00000115211, ENSG00000115137, ENSG00000171174, ENSG00000084733, ENSG0000…	7734	63	42222	2.16638	0.278032	0.00811129	0.302584
17q21	24	0.299625	0.000216358	ENSG00000131759, ENSG00000108797, ENSG00000108828, ENSG00000132142, ENSG00000108823, ENSG00000173801, ENSG00000184922, ENSG00000126581, ENSG00000159182, ENSG00000012048, ENSG00000108379, ENSG00000006025, ENSG00000108830, ENSG00000167083, ENSG00000158955, ENSG00000141279, ENSG00000198496, ENSG00000108861, ENSG00000167085, ENSG00000108292, ENSG00000064195, ENSG00000005102, ENSG00000175832, ENSG0000…	7734	60	42222	2.18371	0.326833	0.00960628	0.367469
20q11.23	14	0.174782	0.000243733	ENSG00000196756, ENSG00000080845, ENSG00000101335, ENSG00000132821, ENSG00000101445, ENSG00000101407, ENSG00000149633, ENSG00000124143, ENSG00000101342, ENSG00000101084, ENSG00000101438, ENSG00000174365, ENSG00000170471, ENSG00000149639	7734	26	42222	2.93961	0.359715	0.0105592	0.413873
7q22.1	36	0.449438	0.000306991	ENSG00000121716, ENSG00000185467, ENSG00000106290, ENSG00000002079, ENSG00000146826, ENSG00000213420, ENSG00000005483, ENSG00000066923, ENSG00000168090, ENSG00000214253, ENSG00000170615, ENSG00000161036, ENSG00000166667, ENSG00000166526, ENSG00000128563, ENSG00000166529, ENSG00000214300, ENSG00000130429, ENSG00000146834, ENSG00000106384, ENSG00000198556, ENSG00000160991, ENSG00000160908, ENSG0000…	7734	108	42222	1.81976	0.429688	0.0129749	0.521024
19q13.3	33	0.411985	0.000309459	ENSG00000104870, ENSG00000161681, ENSG00000126467, ENSG00000007047, ENSG00000024422, ENSG00000074219, ENSG00000090554, ENSG00000105501, ENSG00000063169, ENSG00000183207, ENSG00000104859, ENSG00000104894, ENSG00000142541, ENSG00000118160, ENSG00000198356, ENSG00000011485, ENSG00000126457, ENSG00000125755, ENSG00000126453, ENSG00000104812, ENSG00000105287, ENSG00000177051, ENSG00000105499, ENSG0000…	7734	96	42222	1.87662	0.432258	0.0127832	0.525203
