# Supplementary material for: Ago1 Interacts with RNA Polymerase II and Binds to the Promoters of Actively Transcribed Genes in Human Cancer Cells
Source: PLoS Genet. 2013 Sep 26;9(9):e1003821. doi: 10.1371/journal.pgen.1003821 (PMC3784563; doi:10.1371/journal.pgen.1003821)
Supplement: Table S14 — Enrichment cytobands in AbGs-0.5 kb genes. (XLSX) [file pgen.1003821.s026.xlsx]

## Sheet: Table S14
Supplemental Table 14. Enrichment cytobands in AbGs-0.5kb genes
Cytoband	Count	%	PValue	Genes	List Total	Pop Hits	Pop Total	Fold Enrichment	Bonferroni	Benjamini	FDR	Note
11q13	50	0.757691	2.15744e-12	ENSG00000213445, ENSG00000173992, ENSG00000110076, ENSG00000133884, ENSG00000110047, ENSG00000172757, ENSG00000149823, ENSG00000085733, ENSG00000126391, ENSG00000167996, ENSG00000167995, ENSG00000132746, ENSG00000173338, ENSG00000133895, ENSG00000110697, ENSG00000174669, ENSG00000084207, ENSG00000175482, ENSG00000165494, ENSG00000213465, ENSG00000173914, ENSG00000110057, ENSG00000149489, ENSG0000…	6402	116	42222	2.84273	3.65048e-09	3.65048e-09	3.63697e-09
11q13.1	44	0.666768	1.54471e-11	ENSG00000172663, ENSG00000110583, ENSG00000168056, ENSG00000175827, ENSG00000173442, ENSG00000175463, ENSG00000184743, ENSG00000170340, ENSG00000172725, ENSG00000175115, ENSG00000174996, ENSG00000002330, ENSG00000168002, ENSG00000187049, ENSG00000175634, ENSG00000174791, ENSG00000174871, ENSG00000175376, ENSG00000171219, ENSG00000168005, ENSG00000167771, ENSG00000167770, ENSG00000173113, ENSG0000…	6402	99	42222	2.93117	2.61365e-08	1.30682e-08	2.60397e-08
8q24.3	48	0.727383	2.71364e-10	ENSG00000147799, ENSG00000022567, ENSG00000104522, ENSG00000185189, ENSG00000104524, ENSG00000179526, ENSG00000161016, ENSG00000184489, ENSG00000183309, ENSG00000167702, ENSG00000167701, ENSG00000167700, ENSG00000104529, ENSG00000130193, ENSG00000178685, ENSG00000181638, ENSG00000182307, ENSG00000160959, ENSG00000173137, ENSG00000196378, ENSG00000167632, ENSG00000197858, ENSG00000185730, ENSG0000…	6402	122	42222	2.5948	4.59148e-07	1.53049e-07	4.57449e-07
16p13.3	78	1.182	3.1423e-10	ENSG00000183751, ENSG00000215154, ENSG00000103326, ENSG00000178257, ENSG00000103227, ENSG00000217930, ENSG00000103126, ENSG00000168101, ENSG00000180185, ENSG00000103260, ENSG00000033011, ENSG00000167930, ENSG00000103266, ENSG00000005001, ENSG00000007541, ENSG00000131653, ENSG00000197562, ENSG00000185615, ENSG00000162039, ENSG00000127586, ENSG00000103275, ENSG00000162032, ENSG00000196557, ENSG0000…	6402	250	42222	2.05768	5.31676e-07	1.32919e-07	5.29709e-07
16q22.1	43	0.651614	2.3426e-09	ENSG00000159792, ENSG00000167264, ENSG00000157353, ENSG00000141101, ENSG00000205220, ENSG00000179044, ENSG00000213398, ENSG00000172840, ENSG00000103067, ENSG00000102977, ENSG00000135740, ENSG00000103064, ENSG00000103066, ENSG00000135722, ENSG00000103043, ENSG00000103061, ENSG00000103044, ENSG00000181019, ENSG00000157350, ENSG00000167261, ENSG00000038358, ENSG00000039523, ENSG00000184939, ENSG0000…	6402	109	42222	2.60175	3.96366e-06	7.92734e-07	3.949e-06
12q13	30	0.454614	2.20177e-07	ENSG00000166888, ENSG00000037897, ENSG00000167535, ENSG00000139637, ENSG00000167779, ENSG00000111540, ENSG00000135503, ENSG00000123411, ENSG00000135506, ENSG00000134287, ENSG00000110934, ENSG00000118596, ENSG00000135423, ENSG00000135424, ENSG00000172819, ENSG00000135409, ENSG00000196876, ENSG00000169884, ENSG00000135472, ENSG00000123358, ENSG00000139625, ENSG00000094914, ENSG00000086159, ENSG0000…	6402	72	42222	2.74797	0.00037247	6.2088e-05	0.00037116
12q24.31	31	0.469768	6.23428e-07	ENSG00000089094, ENSG00000119242, ENSG00000033030, ENSG00000175727, ENSG00000022840, ENSG00000184209, ENSG00000183955, ENSG00000201806, ENSG00000178882, ENSG00000150990, ENSG00000089053, ENSG00000089159, ENSG00000170855, ENSG00000150977, ENSG00000139725, ENSG00000204671, ENSG00000139722, ENSG00000110871, ENSG00000111364, ENSG00000188735, ENSG00000184047, ENSG00000212694, ENSG00000182196, ENSG0000…	6402	79	42222	2.58796	0.00105429	0.00015068	0.00105093
7q11.23	36	0.545537	9.76653e-07	ENSG00000174428, ENSG00000130305, ENSG00000106305, ENSG00000146722, ENSG00000188763, ENSG00000123965, ENSG00000086730, ENSG00000049541, ENSG00000189077, ENSG00000135213, ENSG00000178809, ENSG00000106077, ENSG00000174368, ENSG00000106133, ENSG00000005486, ENSG00000188372, ENSG00000165215, ENSG00000106638, ENSG00000006704, ENSG00000196313, ENSG00000106635, ENSG00000127946, ENSG00000127947, ENSG0000…	6402	101	42222	2.35074	0.00165113	0.000206541	0.00164637
9q34.11	26	0.393999	1.44367e-06	ENSG00000187024, ENSG00000171097, ENSG00000136830, ENSG00000167103, ENSG00000136878, ENSG00000160445, ENSG00000160446, ENSG00000160447, ENSG00000167123, ENSG00000119333, ENSG00000175854, ENSG00000095370, ENSG00000167106, ENSG00000095319, ENSG00000136802, ENSG00000148335, ENSG00000188483, ENSG00000198917, ENSG00000148334, ENSG00000160401, ENSG00000160408, ENSG00000160404, ENSG00000107021, ENSG0000…	6402	62	42222	2.7657	0.00243971	0.000271374	0.00243362
14q24.3	33	0.500076	2.55093e-06	ENSG00000071246, ENSG00000119599, ENSG00000119707, ENSG00000198894, ENSG00000119723, ENSG00000170345, ENSG00000119703, ENSG00000100577, ENSG00000100593, ENSG00000119725, ENSG00000133961, ENSG00000133980, ENSG00000033170, ENSG00000013523, ENSG00000170468, ENSG00000197734, ENSG00000063761, ENSG00000198208, ENSG00000119685, ENSG00000119684, ENSG00000080815, ENSG00000119614, ENSG00000119686, ENSG0000…	6402	92	42222	2.36564	0.00430688	0.000431525	0.00430011
21q22.3	44	0.666768	4.65087e-06	ENSG00000185186, ENSG00000160199, ENSG00000142156, ENSG00000160179, ENSG00000184787, ENSG00000182871, ENSG00000160213, ENSG00000160214, ENSG00000160193, ENSG00000141956, ENSG00000160216, ENSG00000175894, ENSG00000160194, ENSG00000160256, ENSG00000160207, ENSG00000160255, ENSG00000160209, ENSG00000157557, ENSG00000215447, ENSG00000186866, ENSG00000157554, ENSG00000160299, ENSG00000183250, ENSG0000…	6402	143	42222	2.02927	0.0078384	0.000715134	0.00783985
19p13.11	28	0.424307	5.42454e-06	ENSG00000130475, ENSG00000127220, ENSG00000130304, ENSG00000214046, ENSG00000141971, ENSG00000007080, ENSG00000130479, ENSG00000167491, ENSG00000074855, ENSG00000105650, ENSG00000099330, ENSG00000129933, ENSG00000131351, ENSG00000105655, ENSG00000127511, ENSG00000181896, ENSG00000160161, ENSG00000051128, ENSG00000105669, ENSG00000186010, ENSG00000184162, ENSG00000105643, ENSG00000167483, ENSG0000…	6402	74	42222	2.49545	0.00913635	0.000764569	0.00914395
9q34	23	0.348538	7.10745e-06	ENSG00000056586, ENSG00000188986, ENSG00000054179, ENSG00000136827, ENSG00000148346, ENSG00000148308, ENSG00000148303, ENSG00000119383, ENSG00000107130, ENSG00000160325, ENSG00000160323, ENSG00000169925, ENSG00000196358, ENSG00000136840, ENSG00000187239, ENSG00000165699, ENSG00000119440, ENSG00000107331, ENSG00000197958, ENSG00000148341, ENSG00000119402, ENSG00000122140, ENSG00000127191	6402	55	42222	2.75796	0.0119538	0.000924638	0.0119806
11q12-q13.1	9	0.136384	9.37174e-06	ENSG00000167994, ENSG00000103528, ENSG00000221968, ENSG00000134825, ENSG00000124920, ENSG00000149480, ENSG00000149131, ENSG00000134824, ENSG00000166902	6402	10	42222	5.93561	0.015732	0.00113201	0.0157971
11p15.5	39	0.590999	1.2239e-05	ENSG00000185187, ENSG00000167325, ENSG00000177830, ENSG00000167323, ENSG00000185522, ENSG00000110619, ENSG00000183020, ENSG00000177595, ENSG00000070985, ENSG00000070047, ENSG00000117983, ENSG00000184545, ENSG00000117984, ENSG00000177685, ENSG00000040633, ENSG00000214063, ENSG00000182208, ENSG00000182272, ENSG00000174775, ENSG00000177030, ENSG00000177542, ENSG00000099849, ENSG00000205531, ENSG0000…	6402	125	42222	2.05768	0.0204955	0.00137961	0.0206297
17q21.33	19	0.287922	1.5513e-05	ENSG00000005884, ENSG00000136457, ENSG00000136444, ENSG00000005882, ENSG00000121067, ENSG00000173714, ENSG00000108829, ENSG00000049283, ENSG00000108813, ENSG00000136449, ENSG00000167105, ENSG00000121104, ENSG00000008294, ENSG00000006282, ENSG00000154975, ENSG00000121073, ENSG00000182575, ENSG00000188662, ENSG00000167107	6402	42	42222	2.98351	0.0259067	0.00163917	0.0261476
20q13.3	12	0.181846	2.21959e-05	ENSG00000130703, ENSG00000087460, ENSG00000125522, ENSG00000171858, ENSG00000092758, ENSG00000132825, ENSG00000179242, ENSG00000075043, ENSG00000060491, ENSG00000101197, ENSG00000026036, ENSG00000101246	6402	19	42222	4.16534	0.0368594	0.00220673	0.0374099
1q21	30	0.454614	3.04984e-05	ENSG00000143556, ENSG00000143570, ENSG00000116128, ENSG00000162836, ENSG00000143365, ENSG00000176444, ENSG00000143367, ENSG00000143436, ENSG00000143384, ENSG00000143363, ENSG00000188643, ENSG00000131788, ENSG00000198837, ENSG00000183941, ENSG00000159445, ENSG00000197837, ENSG00000027869, ENSG00000160691, ENSG00000196754, ENSG00000189171, ENSG00000160678, ENSG00000169231, ENSG00000143379, ENSG0000…	6402	89	42222	2.22308	0.0502952	0.00286279	0.0513998
7q22	16	0.242461	3.40554e-05	ENSG00000205277, ENSG00000077454, ENSG00000087085, ENSG00000146828, ENSG00000106327, ENSG00000105821, ENSG00000106397, ENSG00000196652, ENSG00000077080, ENSG00000106333, ENSG00000106330, ENSG00000105808, ENSG00000196411, ENSG00000005249, ENSG00000105880, ENSG00000091136	6402	33	42222	3.19764	0.0559939	0.00302818	0.0573929
17q25.1	25	0.378845	4.39489e-05	ENSG00000170190, ENSG00000196169, ENSG00000125447, ENSG00000125449, ENSG00000167862, ENSG00000167861, ENSG00000188878, ENSG00000141540, ENSG00000141219, ENSG00000128272, ENSG00000182473, ENSG00000182173, ENSG00000172794, ENSG00000183034, ENSG00000214140, ENSG00000125457, ENSG00000204323, ENSG00000182938, ENSG00000177728, ENSG00000070731, ENSG00000167850, ENSG00000161526, ENSG00000109066, ENSG0000…	6402	69	42222	2.38954	0.0716655	0.00371125	0.0740605
16p11.2	53	0.803152	5.56394e-05	ENSG00000184110, ENSG00000103472, ENSG00000099381, ENSG00000183604, ENSG00000149929, ENSG00000149927, ENSG00000149925, ENSG00000178952, ENSG00000169682, ENSG00000149922, ENSG00000205609, ENSG00000169957, ENSG00000188322, ENSG00000176476, ENSG00000169955, ENSG00000140691, ENSG00000177548, ENSG00000180035, ENSG00000178226, ENSG00000179965, ENSG00000169951, ENSG00000102897, ENSG00000167371, ENSG0000…	6402	201	42222	1.73901	0.0898487	0.00447303	0.093752
1p34.3	21	0.31823	9.15624e-05	ENSG00000116922, ENSG00000044574, ENSG00000116863, ENSG00000054118, ENSG00000201457, ENSG00000134686, ENSG00000197056, ENSG00000020129, ENSG00000196182, ENSG00000197982, ENSG00000183317, ENSG00000174574, ENSG00000142686, ENSG00000182866, ENSG00000116560, ENSG00000183431, ENSG00000185090, ENSG00000116871, ENSG00000121903, ENSG00000181817, ENSG00000163874	6402	55	42222	2.51814	0.143525	0.00701756	0.154238
22q13.1	28	0.424307	9.24075e-05	ENSG00000185022, ENSG00000100106, ENSG00000100092, ENSG00000100242, ENSG00000100271, ENSG00000100206, ENSG00000100124, ENSG00000100297, ENSG00000100196, ENSG00000128272, ENSG00000100197, ENSG00000100353, ENSG00000100097, ENSG00000213923, ENSG00000183741, ENSG00000187051, ENSG00000100116, ENSG00000100065, ENSG00000128268, ENSG00000100281, ENSG00000100348, ENSG00000100324, ENSG00000133466, ENSG0000…	6402	85	42222	2.17251	0.144749	0.00677524	0.155661
16q24.3	22	0.333384	0.000116633	ENSG00000187741, ENSG00000176715, ENSG00000174177, ENSG00000103335, ENSG00000222019, ENSG00000158805, ENSG00000015413, ENSG00000158717, ENSG00000158792, ENSG00000167508, ENSG00000141002, ENSG00000167515, ENSG00000167513, ENSG00000178773, ENSG00000167522, ENSG00000103257, ENSG00000177946, ENSG00000104731, ENSG00000003249, ENSG00000140995, ENSG00000197912, ENSG00000131165	6402	60	42222	2.41821	0.1791	0.00818938	0.196431
7q22.1	32	0.484922	0.000237519	ENSG00000121716, ENSG00000106290, ENSG00000002079, ENSG00000146826, ENSG00000213420, ENSG00000005483, ENSG00000168090, ENSG00000214253, ENSG00000066923, ENSG00000161036, ENSG00000166667, ENSG00000166526, ENSG00000128563, ENSG00000166529, ENSG00000214300, ENSG00000146834, ENSG00000130429, ENSG00000106384, ENSG00000198556, ENSG00000160991, ENSG00000160908, ENSG00000161048, ENSG00000197093, ENSG0000…	6402	108	42222	1.95411	0.330972	0.0159486	0.399641
17q25.3	33	0.500076	0.000249352	ENSG00000185168, ENSG00000181523, ENSG00000176155, ENSG00000204316, ENSG00000185504, ENSG00000181045, ENSG00000183048, ENSG00000197063, ENSG00000141519, ENSG00000173821, ENSG00000167363, ENSG00000173918, ENSG00000182612, ENSG00000214087, ENSG00000141560, ENSG00000141524, ENSG00000175711, ENSG00000141564, ENSG00000167302, ENSG00000171302, ENSG00000141542, ENSG00000169660, ENSG00000181409, ENSG0000…	6402	113	42222	1.92601	0.344237	0.0160981	0.419512
2p23.3	22	0.333384	0.000255054	ENSG00000119777, ENSG00000167996, ENSG00000205639, ENSG00000213453, ENSG00000176732, ENSG00000138085, ENSG00000115129, ENSG00000138073, ENSG00000115204, ENSG00000115241, ENSG00000115207, ENSG00000138092, ENSG00000138030, ENSG00000138031, ENSG00000163795, ENSG00000115137, ENSG00000219626, ENSG00000171174, ENSG00000084733, ENSG00000173113, ENSG00000184924, ENSG00000075426, ENSG00000138100	6402	63	42222	2.30306	0.350535	0.0158583	0.429086
19p13.3-p13.2	11	0.166692	0.000270596	ENSG00000187266, ENSG00000104976, ENSG00000076984, ENSG00000102575, ENSG00000090339, ENSG00000032444, ENSG00000087903, ENSG00000167775, ENSG00000090674, ENSG00000076662, ENSG00000076944	6402	20	42222	3.62732	0.367396	0.0162209	0.455176
20p13	29	0.439461	0.000348154	ENSG00000088876, ENSG00000198171, ENSG00000088899, ENSG00000185019, ENSG00000125901, ENSG00000196209, ENSG00000101361, ENSG00000088812, ENSG00000125843, ENSG00000125841, ENSG00000198326, ENSG00000101266, ENSG00000125826, ENSG00000101224, ENSG00000088833, ENSG00000088832, ENSG00000101220, ENSG00000088854, ENSG00000125818, ENSG00000088888, ENSG00000088881, ENSG00000101276, ENSG00000149451, ENSG0000…	6402	96	42222	1.99228	0.445218	0.0201115	0.585279
14q23.1	19	0.287922	0.000409404	ENSG00000154001, ENSG00000032219, ENSG00000070269, ENSG00000126773, ENSG00000139974, ENSG00000139977, ENSG00000151838, ENSG00000126778, ENSG00000100592, ENSG00000139970, ENSG00000139971, ENSG00000070367, ENSG00000126790, ENSG00000196860, ENSG00000100614, ENSG00000131951, ENSG00000131966, ENSG00000179008, ENSG00000165617	6402	52	42222	2.40976	0.499853	0.0228304	0.687911
1p36.11	22	0.333384	0.00041329	ENSG00000189266, ENSG00000142733, ENSG00000142751, ENSG00000142748, ENSG00000185436, ENSG00000142784, ENSG00000175793, ENSG00000142765, ENSG00000158062, ENSG00000176092, ENSG00000117614, ENSG00000142661, ENSG00000142675, ENSG00000001460, ENSG00000127423, ENSG00000060642, ENSG00000186501, ENSG00000215905, ENSG00000130695, ENSG00000175087, ENSG00000183726, ENSG00000169504	6402	65	42222	2.2322	0.503132	0.0223097	0.69442
19p13.2	49	0.742537	0.000417765	ENSG00000175898, ENSG00000105401, ENSG00000130733, ENSG00000130734, ENSG00000197044, ENSG00000198028, ENSG00000130175, ENSG00000090661, ENSG00000171223, ENSG00000197256, ENSG00000127452, ENSG00000104903, ENSG00000154582, ENSG00000065989, ENSG00000171469, ENSG00000099203, ENSG00000171017, ENSG00000179115, ENSG00000167774, ENSG00000198723, ENSG00000198551, ENSG00000105514, ENSG00000197332, ENSG0000…	6402	196	42222	1.64878	0.506881	0.0218516	0.701913
5q35.3	30	0.454614	0.000441437	ENSG00000196923, ENSG00000169220, ENSG00000087338, ENSG00000175325, ENSG00000161010, ENSG00000170074, ENSG00000165810, ENSG00000050767, ENSG00000145916, ENSG00000183258, ENSG00000169223, ENSG00000178338, ENSG00000169131, ENSG00000169228, ENSG00000176783, ENSG00000051596, ENSG00000170089, ENSG00000197451, ENSG00000169045, ENSG00000146067, ENSG00000029993, ENSG00000113758, ENSG00000113300, ENSG0000…	6402	102	42222	1.93974	0.52625	0.0223843	0.741548
9q33.3	11	0.166692	0.000446519	ENSG00000165219, ENSG00000136828, ENSG00000177125, ENSG00000119414, ENSG00000136935, ENSG00000136856, ENSG00000136918, ENSG00000136933, ENSG00000136895, ENSG00000180264, ENSG00000136950	6402	21	42222	3.45459	0.530308	0.0219807	0.750055
19q13.33	30	0.454614	0.000526518	ENSG00000169035, ENSG00000161640, ENSG00000161609, ENSG00000131400, ENSG00000087076, ENSG00000182310, ENSG00000167554, ENSG00000196214, ENSG00000161618, ENSG00000142528, ENSG00000105443, ENSG00000104872, ENSG00000010361, ENSG00000213822, ENSG00000161671, ENSG00000176024, ENSG00000204673, ENSG00000130529, ENSG00000169169, ENSG00000198093, ENSG00000197608, ENSG00000177202, ENSG00000142552, ENSG0000…	6402	103	42222	1.92091	0.589797	0.0251387	0.883876
15q15.1	19	0.287922	0.000532897	ENSG00000140323, ENSG00000220875, ENSG00000128908, ENSG00000168907, ENSG00000166145, ENSG00000166887, ENSG00000051180, ENSG00000166143, ENSG00000103932, ENSG00000188343, ENSG00000092531, ENSG00000128944, ENSG00000180979, ENSG00000166140, ENSG00000168970, ENSG00000137824, ENSG00000188549, ENSG00000159337, ENSG00000104147	6402	53	42222	2.36429	0.594203	0.0247416	0.894539
1q42.13	19	0.287922	0.000532897	ENSG00000181218, ENSG00000162910, ENSG00000163050, ENSG00000154429, ENSG00000154358, ENSG00000183929, ENSG00000143740, ENSG00000135763, ENSG00000135776, ENSG00000154370, ENSG00000081692, ENSG00000196890, ENSG00000168159, ENSG00000181450, ENSG00000185888, ENSG00000143793, ENSG00000069248, ENSG00000181873, ENSG00000162913	6402	53	42222	2.36429	0.594203	0.0247416	0.894539
20q11.23	12	0.181846	0.000809685	ENSG00000101445, ENSG00000101407, ENSG00000196756, ENSG00000149633, ENSG00000080845, ENSG00000101342, ENSG00000124143, ENSG00000101084, ENSG00000101438, ENSG00000101335, ENSG00000170471, ENSG00000174365	6402	26	42222	3.0439	0.746031	0.036364	1.35619
17q25	16	0.242461	0.00083843	ENSG00000175866, ENSG00000163041, ENSG00000185527, ENSG00000184640, ENSG00000185359, ENSG00000167863, ENSG00000129673, ENSG00000185624, ENSG00000170412, ENSG00000141551, ENSG00000089685, ENSG00000132475, ENSG00000141527, ENSG00000141526, ENSG00000092931, ENSG00000141568, ENSG00000169710	6402	42	42222	2.51243	0.758097	0.036659	1.40402
19p13.3	58	0.878921	0.000883228	ENSG00000115286, ENSG00000070423, ENSG00000167470, ENSG00000125648, ENSG00000099860, ENSG00000119559, ENSG00000129932, ENSG00000172232, ENSG00000167772, ENSG00000104904, ENSG00000174917, ENSG00000141905, ENSG00000127540, ENSG00000130383, ENSG00000104833, ENSG00000105519, ENSG00000031823, ENSG00000104880, ENSG00000099625, ENSG00000171236, ENSG00000214456, ENSG00000064687, ENSG00000125650, ENSG0000…	6402	250	42222	1.53007	0.77577	0.03761	1.47851
10q22	10	0.151538	0.000909421	ENSG00000165637, ENSG00000180644, ENSG00000156515, ENSG00000096746, ENSG00000148660, ENSG00000166507, ENSG00000197467, ENSG00000099284, ENSG00000166228, ENSG00000156110	6402	19	42222	3.47112	0.785499	0.0377548	1.52204
20q13.33	24	0.363691	0.000956724	ENSG00000101203, ENSG00000179253, ENSG00000101199, ENSG00000120645, ENSG00000101187, ENSG00000130706, ENSG00000101198, ENSG00000101216, ENSG00000198276, ENSG00000199017, ENSG00000171700, ENSG00000101152, ENSG00000171703, ENSG00000130589, ENSG00000101191, ENSG00000101181, ENSG00000125520, ENSG00000149658, ENSG00000149657, ENSG00000101194, ENSG00000203880, ENSG00000149679, ENSG00000174403, ENSG0000…	6402	78	42222	2.02927	0.802013	0.0387313	1.60061
19q13.42	20	0.303076	0.00100516	ENSG00000197487, ENSG00000197483, ENSG00000170906, ENSG00000125498, ENSG00000133247, ENSG00000179943, ENSG00000133265, ENSG00000090971, ENSG00000167685, ENSG00000022556, ENSG00000167615, ENSG00000063245, ENSG00000105063, ENSG00000125503, ENSG00000167608, ENSG00000131037, ENSG00000218891, ENSG00000187550, ENSG00000213015, ENSG00000063241	6402	60	42222	2.19838	0.817606	0.0397043	1.681
1p35-p34	6	0.0909229	0.00128298	ENSG00000197273, ENSG00000084636, ENSG00000092847, ENSG00000162526, ENSG00000117480, ENSG00000121900	6402	7	42222	5.65297	0.886072	0.0492613	2.1409
1p36.3	8	0.12123	0.00134981	ENSG00000189409, ENSG00000169598, ENSG00000116213, ENSG00000130762, ENSG00000177000, ENSG00000162591, ENSG00000069424, ENSG00000204859	6402	13	42222	4.05854	0.898269	0.0506156	2.25124
5q35	10	0.151538	0.0014321	ENSG00000131183, ENSG00000161013, ENSG00000161021, ENSG00000050748, ENSG00000198055, ENSG00000113240, ENSG00000151388, ENSG00000131446, ENSG00000184347, ENSG00000161011	6402	20	42222	3.29756	0.911508	0.0524593	2.38692
22q13.33	14	0.212153	0.00163172	ENSG00000188130, ENSG00000128165, ENSG00000079974, ENSG00000188263, ENSG00000184164, ENSG00000170638, ENSG00000008735, ENSG00000196576, ENSG00000100427, ENSG00000100258, ENSG00000217442, ENSG00000177989, ENSG00000025770, ENSG00000100288	6402	36	42222	2.56477	0.936906	0.0582995	2.71536
2p21	19	0.287922	0.00174488	ENSG00000171055, ENSG00000171132, ENSG00000119729, ENSG00000057935, ENSG00000160014, ENSG00000115306, ENSG00000171126, ENSG00000163171, ENSG00000138061, ENSG00000138078, ENSG00000152527, ENSG00000068724, ENSG00000013016, ENSG00000068784, ENSG00000180398, ENSG00000198668, ENSG00000119888, ENSG00000150938, ENSG00000197958, ENSG00000162882	6402	58	42222	2.16047	0.947917	0.0609348	2.90106
3p21.3	18	0.272769	0.00194942	ENSG00000114395, ENSG00000214706, ENSG00000157036, ENSG00000068001, ENSG00000114316, ENSG00000163818, ENSG00000126062, ENSG00000088543, ENSG00000012171, ENSG00000114735, ENSG00000076201, ENSG00000114738, ENSG00000136059, ENSG00000164078, ENSG00000114388, ENSG00000186792, ENSG00000011376, ENSG00000004838	6402	54	42222	2.19838	0.963177	0.0664717	3.2359
1p36.33	25	0.378845	0.00206496	ENSG00000162571, ENSG00000188976, ENSG00000207607, ENSG00000127054, ENSG00000169962, ENSG00000162576, ENSG00000142609, ENSG00000189339, ENSG00000187642, ENSG00000169885, ENSG00000078808, ENSG00000131591, ENSG00000188157, ENSG00000189409, ENSG00000160087, ENSG00000187583, ENSG00000187608, ENSG00000169972, ENSG00000162585, ENSG00000215915, ENSG00000187634, ENSG00000197530, ENSG00000178821, ENSG0000…	6402	87	42222	1.89515	0.969728	0.0688903	3.42457
9q34.1	10	0.151538	0.00217128	ENSG00000148337, ENSG00000089220, ENSG00000136807, ENSG00000136942, ENSG00000167130, ENSG00000130714, ENSG00000095321, ENSG00000148175, ENSG00000136877, ENSG00000167136	6402	21	42222	3.14054	0.974721	0.0709158	3.59787
19p13.13	11	0.166692	0.00231591	ENSG00000105576, ENSG00000179271, ENSG00000104957, ENSG00000161860, ENSG00000095066, ENSG00000123144, ENSG00000147403, ENSG00000160888, ENSG00000104915, ENSG00000104889, ENSG00000104979	6402	25	42222	2.90186	0.98022	0.0740387	3.83314
20p12	8	0.12123	0.00234735	ENSG00000125869, ENSG00000182621, ENSG00000125844, ENSG00000101333, ENSG00000101349, ENSG00000125863, ENSG00000088836, ENSG00000125827	6402	14	42222	3.76864	0.981247	0.0736183	3.88422
2q37.3	24	0.363691	0.00237336	ENSG00000168397, ENSG00000142330, ENSG00000178752, ENSG00000132330, ENSG00000218416, ENSG00000216921, ENSG00000132323, ENSG00000124831, ENSG00000068024, ENSG00000132326, ENSG00000154252, ENSG00000115648, ENSG00000142327, ENSG00000115677, ENSG00000180902, ENSG00000144485, ENSG00000115694, ENSG00000176946, ENSG00000198612, ENSG00000162804, ENSG00000144488, ENSG00000144504, ENSG00000188011, ENSG0000…	6402	83	42222	1.90702	0.982056	0.0730526	3.92645
19q13.4	22	0.333384	0.0026245	ENSG00000108107, ENSG00000104972, ENSG00000121410, ENSG00000166704, ENSG00000125498, ENSG00000126583, ENSG00000080031, ENSG00000121417, ENSG00000197951, ENSG00000167614, ENSG00000213762, ENSG00000176293, ENSG00000088038, ENSG00000105609, ENSG00000197714, ENSG00000167646, ENSG00000125505, ENSG00000131849, ENSG00000170866, ENSG00000083844, ENSG00000083845, ENSG00000204577	6402	74	42222	1.96071	0.98828	0.0790434	4.33333
5q35.2	15	0.227307	0.00262459	ENSG00000051596, ENSG00000170089, ENSG00000182230, ENSG00000113732, ENSG00000113761, ENSG00000160883, ENSG00000146083, ENSG00000113739, ENSG00000175414, ENSG00000164463, ENSG00000074276, ENSG00000087206, ENSG00000113194, ENSG00000145920, ENSG00000048162, ENSG00000037241	6402	42	42222	2.3554	0.988282	0.0776663	4.33349
11q23.3	22	0.333384	0.00313298	ENSG00000186174, ENSG00000186166, ENSG00000149577, ENSG00000160613, ENSG00000137709, ENSG00000118094, ENSG00000167257, ENSG00000019144, ENSG00000110274, ENSG00000166257, ENSG00000110400, ENSG00000137656, ENSG00000076706, ENSG00000166261, ENSG00000172273, ENSG00000110367, ENSG00000172269, ENSG00000036672, ENSG00000184232, ENSG00000109917, ENSG00000172375, ENSG00000110395	6402	75	42222	1.93457	0.995055	0.0904537	5.1522
1p34	12	0.181846	0.00319364	ENSG00000084073, ENSG00000188910, ENSG00000117481, ENSG00000178028, ENSG00000116478, ENSG00000162517, ENSG00000127124, ENSG00000126088, ENSG00000065978, ENSG00000204084, ENSG00000183386, ENSG00000116954	6402	30	42222	2.63805	0.995539	0.0905838	5.24945
3q27.1	11	0.166692	0.0032573	ENSG00000114796, ENSG00000180834, ENSG00000145198, ENSG00000175182, ENSG00000175193, ENSG00000053524, ENSG00000145194, ENSG00000161204, ENSG00000145191, ENSG00000163872, ENSG00000175166	6402	26	42222	2.79025	0.995996	0.0907893	5.3514
9p13.3	21	0.31823	0.00359776	ENSG00000198853, ENSG00000159921, ENSG00000198876, ENSG00000137135, ENSG00000164972, ENSG00000137094, ENSG00000215187, ENSG00000029993, ENSG00000164976, ENSG00000147955, ENSG00000215183, ENSG00000165006, ENSG00000086102, ENSG00000165282, ENSG00000164967, ENSG00000086065, ENSG00000107341, ENSG00000137074, ENSG00000137101, ENSG00000122707, ENSG00000159884	6402	71	42222	1.95067	0.997754	0.0981999	5.89491
17q21.3	8	0.12123	0.00382859	ENSG00000082641, ENSG00000108511, ENSG00000108312, ENSG00000170689, ENSG00000073670, ENSG00000120068, ENSG00000011052, ENSG00000120093	6402	15	42222	3.5174	0.998482	0.102528	6.26174
15q24.2	12	0.181846	0.00428081	ENSG00000159289, ENSG00000169375, ENSG00000173548, ENSG00000138621, ENSG00000136378, ENSG00000173546, ENSG00000169371, ENSG00000167173, ENSG00000140367, ENSG00000058335, ENSG00000140365, ENSG00000140398	6402	31	42222	2.55295	0.999296	0.112187	6.9765
2q35	21	0.31823	0.00428413	ENSG00000072182, ENSG00000188760, ENSG00000072195, ENSG00000124006, ENSG00000135925, ENSG00000123992, ENSG00000144589, ENSG00000135913, ENSG00000115649, ENSG00000144583, ENSG00000158428, ENSG00000127838, ENSG00000207647, ENSG00000115556, ENSG00000115661, ENSG00000144591, ENSG00000127837, ENSG00000163521, ENSG00000127824, ENSG00000147403, ENSG00000171450	6402	72	42222	1.92358	0.9993	0.110563	6.98174
7p22	9	0.136384	0.00435983	ENSG00000205583, ENSG00000003147, ENSG00000106305, ENSG00000188191, ENSG00000136213, ENSG00000106268, ENSG00000197461, ENSG00000136295, ENSG00000086232, ENSG00000002822	6402	19	42222	3.12401	0.999384	0.110725	7.10087
11q13.3	9	0.136384	0.00435983	ENSG00000168040, ENSG00000162105, ENSG00000175582, ENSG00000174547, ENSG00000175550, ENSG00000110711, ENSG00000131626, ENSG00000222014, ENSG00000132740, ENSG00000131620	6402	19	42222	3.12401	0.999384	0.110725	7.10087
11p13	18	0.272769	0.00448716	ENSG00000007372, ENSG00000166326, ENSG00000060749, ENSG00000149090, ENSG00000110422, ENSG00000085063, ENSG00000110435, ENSG00000110429, ENSG00000205177, ENSG00000176148, ENSG00000026508, ENSG00000135387, ENSG00000049449, ENSG00000179431, ENSG00000166016, ENSG00000121691, ENSG00000184937, ENSG00000176697	6402	58	42222	2.04676	0.999504	0.1121	7.30095
6p21.1	21	0.31823	0.00507541	ENSG00000124571, ENSG00000112658, ENSG00000179157, ENSG00000137221, ENSG00000112578, ENSG00000146215, ENSG00000124702, ENSG00000181577, ENSG00000221821, ENSG00000124688, ENSG00000137168, ENSG00000112599, ENSG00000204052, ENSG00000137171, ENSG00000137216, ENSG00000188112, ENSG00000124596, ENSG00000137218, ENSG00000044090, ENSG00000124574, ENSG00000112624	6402	73	42222	1.89723	0.999818	0.124056	8.22001
11q12.2	13	0.197	0.00518827	ENSG00000149506, ENSG00000167992, ENSG00000006118, ENSG00000110107, ENSG00000149532, ENSG00000110446, ENSG00000110108, ENSG00000167987, ENSG00000149483, ENSG00000162144, ENSG00000149476, ENSG00000124942, ENSG00000186660	6402	36	42222	2.38157	0.999849	0.124845	8.39536
7p22.1	16	0.242461	0.00581647	ENSG00000146587, ENSG00000207973, ENSG00000122674, ENSG00000157927, ENSG00000214668, ENSG00000146576, ENSG00000157954, ENSG00000146574, ENSG00000187953, ENSG00000106346, ENSG00000164631, ENSG00000196204, ENSG00000155026, ENSG00000178397, ENSG00000164535, ENSG00000169402, ENSG00000011275, ENSG00000136247, ENSG00000127957	6402	50	42222	2.11044	0.999948	0.136979	9.36563
14q21	6	0.0909229	0.00589466	ENSG00000168282, ENSG00000100485, ENSG00000100523, ENSG00000139946, ENSG00000186469, ENSG00000165502	6402	9	42222	4.39675	0.999955	0.136798	9.48571
15q21-q22	6	0.0909229	0.00589466	ENSG00000137834, ENSG00000069943, ENSG00000090487, ENSG00000182718, ENSG00000157483, ENSG00000166794	6402	9	42222	4.39675	0.999955	0.136798	9.48571
1p34.1	16	0.242461	0.00710673	ENSG00000066135, ENSG00000117408, ENSG00000187147, ENSG00000186603, ENSG00000132780, ENSG00000117399, ENSG00000142945, ENSG00000173846, ENSG00000132763, ENSG00000159214, ENSG00000117450, ENSG00000117461, ENSG00000070785, ENSG00000159592, ENSG00000126106, ENSG00000171793	6402	51	42222	2.06906	0.999994	0.160452	11.3282
1q32.1	28	0.424307	0.00756603	ENSG00000143479, ENSG00000133055, ENSG00000221498, ENSG00000174567, ENSG00000143845, ENSG00000143847, ENSG00000163362, ENSG00000221643, ENSG00000163545, ENSG00000163486, ENSG00000118193, ENSG00000077157, ENSG00000133048, ENSG00000143850, ENSG00000116833, ENSG00000118200, ENSG00000163444, ENSG00000133065, ENSG00000117139, ENSG00000136653, ENSG00000158615, ENSG00000143466, ENSG00000118197, ENSG0000…	6402	111	42222	1.66364	0.999997	0.167712	12.0172
19q13.3	25	0.378845	0.00800499	ENSG00000161681, ENSG00000007047, ENSG00000024422, ENSG00000090554, ENSG00000105501, ENSG00000063169, ENSG00000104859, ENSG00000142541, ENSG00000118160, ENSG00000198356, ENSG00000011485, ENSG00000126457, ENSG00000125755, ENSG00000126453, ENSG00000104812, ENSG00000105287, ENSG00000177051, ENSG00000105499, ENSG00000167766, ENSG00000104936, ENSG00000105373, ENSG00000063180, ENSG00000167748, ENSG0000…	6402	96	42222	1.71748	0.999999	0.174309	12.6709
3p21.31	24	0.363691	0.00810661	ENSG00000088727, ENSG00000164081, ENSG00000185614, ENSG00000178252, ENSG00000164050, ENSG00000132153, ENSG00000185909, ENSG00000198218, ENSG00000075914, ENSG00000145029, ENSG00000163807, ENSG00000178055, ENSG00000178057, ENSG00000172046, ENSG00000178149, ENSG00000178038, ENSG00000178537, ENSG00000163820, ENSG00000163812, ENSG00000164054, ENSG00000164062, ENSG00000183763, ENSG00000114650, ENSG0000…	6402	91	42222	1.73937	0.999999	0.1741	12.8216
11q13.4	20	0.303076	0.00813104	ENSG00000165434, ENSG00000110237, ENSG00000181924, ENSG00000110057, ENSG00000111229, ENSG00000184154, ENSG00000054967, ENSG00000175581, ENSG00000137478, ENSG00000149357, ENSG00000186642, ENSG00000186635, ENSG00000168010, ENSG00000198488, ENSG00000162337, ENSG00000162129, ENSG00000175575, ENSG00000175536, ENSG00000158483, ENSG00000172890	6402	71	42222	1.85778	0.999999	0.172406	12.8577
3q29	23	0.348538	0.00817711	ENSG00000172061, ENSG00000072274, ENSG00000163961, ENSG00000163960, ENSG00000178772, ENSG00000185798, ENSG00000185621, ENSG00000186001, ENSG00000119231, ENSG00000213123, ENSG00000176945, ENSG00000119227, ENSG00000173950, ENSG00000163959, ENSG00000145014, ENSG00000075711, ENSG00000145107, ENSG00000163958, ENSG00000145016, ENSG00000161267, ENSG00000185112, ENSG00000214145, ENSG00000061938	6402	86	42222	1.76381	0.999999	0.171168	12.926
22q13	10	0.151538	0.00853053	ENSG00000100401, ENSG00000100416, ENSG00000183569, ENSG00000186654, ENSG00000198911, ENSG00000205702, ENSG00000100335, ENSG00000198355, ENSG00000196588, ENSG00000075234	6402	25	42222	2.63805	0.999999	0.175744	13.4475
20q11.22	12	0.181846	0.00936972	ENSG00000197498, ENSG00000125995, ENSG00000078804, ENSG00000125967, ENSG00000131061, ENSG00000131051, ENSG00000101421, ENSG00000214078, ENSG00000101019, ENSG00000088298, ENSG00000131069, ENSG00000088340	6402	34	42222	2.32769	1	0.189078	14.6742
19p13.1	15	0.227307	0.00988504	ENSG00000167460, ENSG00000129353, ENSG00000197013, ENSG00000096996, ENSG00000160951, ENSG00000105664, ENSG00000123159, ENSG00000072062, ENSG00000160113, ENSG00000105642, ENSG00000085872, ENSG00000105127, ENSG00000105639, ENSG00000127507, ENSG00000167461	6402	48	42222	2.06098	1	0.196112	15.4194
20q13.1	6	0.0909229	0.0103264	ENSG00000197496, ENSG00000124214, ENSG00000149654, ENSG00000166913, ENSG00000064601, ENSG00000101057	6402	10	42222	3.95708	1	0.201618	16.0527
14q32.3	6	0.0909229	0.0103264	ENSG00000126215, ENSG00000198752, ENSG00000166126, ENSG00000182979, ENSG00000075413, ENSG00000182809	6402	10	42222	3.95708	1	0.201618	16.0527
5q31.3	10	0.151538	0.0113222	ENSG00000120318, ENSG00000120306, ENSG00000113119, ENSG00000176087, ENSG00000197948, ENSG00000187678, ENSG00000081791, ENSG00000164620, ENSG00000171604, ENSG00000113580	6402	26	42222	2.53659	1	0.216418	17.4653
19q13.2-q13.3	7	0.106077	0.0121238	ENSG00000160014, ENSG00000125753, ENSG00000042753, ENSG00000198668, ENSG00000104892, ENSG00000167414, ENSG00000105486, ENSG00000012061	6402	14	42222	3.29756	1	0.227393	18.5861
16q24	7	0.106077	0.0121238	ENSG00000198931, ENSG00000103168, ENSG00000051523, ENSG00000103150, ENSG00000204991, ENSG00000124391, ENSG00000185324	6402	14	42222	3.29756	1	0.227393	18.5861
12q12-q14	4	0.0606152	0.0123486	ENSG00000182199, ENSG00000181929, ENSG00000167548, ENSG00000167553	6402	4	42222	6.59513	1	0.228604	18.8978
17q23-q24	4	0.0606152	0.0123486	ENSG00000108946, ENSG00000108604, ENSG00000108370, ENSG00000168646	6402	4	42222	6.59513	1	0.228604	18.8978
1q22	16	0.242461	0.0123891	ENSG00000198715, ENSG00000160785, ENSG00000163463, ENSG00000163472, ENSG00000116586, ENSG00000196189, ENSG00000163462, ENSG00000143258, ENSG00000160752, ENSG00000125462, ENSG00000173080, ENSG00000207933, ENSG00000204531, ENSG00000132698, ENSG00000116539, ENSG00000198830	6402	54	42222	1.95411	1	0.226814	18.954
1q42.12	8	0.12123	0.0124963	ENSG00000143811, ENSG00000143786, ENSG00000185842, ENSG00000143751, ENSG00000183814, ENSG00000196187, ENSG00000154380, ENSG00000182827	6402	18	42222	2.93117	1	0.226129	19.1021
1p36.1	8	0.12123	0.0124963	ENSG00000162496, ENSG00000207389, ENSG00000158008, ENSG00000206588, ENSG00000180198, ENSG00000201142, ENSG00000077549, ENSG00000142875, ENSG00000199805, ENSG00000117298, ENSG00000206596, ENSG00000207513, ENSG00000198830	6402	18	42222	2.93117	1	0.226129	19.1021
3p26-p25	5	0.0757691	0.0125672	ENSG00000134086, ENSG00000156983, ENSG00000157017, ENSG00000144619, ENSG00000150995	6402	7	42222	4.7108	1	0.224885	19.2
11p11.2	21	0.31823	0.0127162	ENSG00000149091, ENSG00000181830, ENSG00000149084, ENSG00000165923, ENSG00000025434, ENSG00000149179, ENSG00000110536, ENSG00000110492, ENSG00000166181, ENSG00000030066, ENSG00000166199, ENSG00000110497, ENSG00000175224, ENSG00000109920, ENSG00000175216, ENSG00000121671, ENSG00000180423, ENSG00000110514, ENSG00000121680, ENSG00000135365, ENSG00000129657	6402	79	42222	1.75313	1	0.22489	19.4052
3p21	11	0.166692	0.0132709	ENSG00000213672, ENSG00000114353, ENSG00000173531, ENSG00000047849, ENSG00000008324, ENSG00000011198, ENSG00000168036, ENSG00000164048, ENSG00000172113, ENSG00000164086, ENSG00000172037	6402	31	42222	2.34021	1	0.231139	20.1652
22q12.2	16	0.242461	0.0147041	ENSG00000182541, ENSG00000187860, ENSG00000184792, ENSG00000167065, ENSG00000184117, ENSG00000100036, ENSG00000185340, ENSG00000100003, ENSG00000183963, ENSG00000100330, ENSG00000198089, ENSG00000128242, ENSG00000133488, ENSG00000100276, ENSG00000099999, ENSG00000198832	6402	55	42222	1.91858	1	0.250308	22.0976
2q11.2	20	0.303076	0.0147986	ENSG00000135951, ENSG00000168658, ENSG00000204634, ENSG00000168758, ENSG00000071082, ENSG00000163126, ENSG00000168754, ENSG00000040933, ENSG00000144028, ENSG00000186281, ENSG00000170485, ENSG00000121152, ENSG00000115539, ENSG00000196872, ENSG00000115446, ENSG00000144021, ENSG00000115526, ENSG00000185414, ENSG00000075568, ENSG00000144199	6402	75	42222	1.7587	1	0.249235	22.2234
17q21	17	0.257615	0.0149058	ENSG00000131759, ENSG00000108797, ENSG00000108828, ENSG00000132142, ENSG00000108823, ENSG00000173801, ENSG00000126581, ENSG00000159182, ENSG00000108379, ENSG00000006025, ENSG00000012048, ENSG00000167083, ENSG00000108861, ENSG00000108292, ENSG00000005102, ENSG00000141232, ENSG00000175832	6402	60	42222	1.86862	1	0.24837	22.3659
1q21.2	14	0.212153	0.0165866	ENSG00000023902, ENSG00000219481, ENSG00000183598, ENSG00000143420, ENSG00000143549, ENSG00000143443, ENSG00000143382, ENSG00000203852, ENSG00000186275, ENSG00000183558, ENSG00000197622, ENSG00000136631, ENSG00000173207, ENSG00000198952, ENSG00000163113, ENSG00000203804	6402	46	42222	2.00721	1	0.269805	24.569
1p33-p32	6	0.0909229	0.0165934	ENSG00000069702, ENSG00000121769, ENSG00000117407, ENSG00000159023, ENSG00000049089, ENSG00000117448	6402	11	42222	3.59734	1	0.267372	24.5778
19q13.43	21	0.31823	0.0166928	ENSG00000204519, ENSG00000198046, ENSG00000198131, ENSG00000174586, ENSG00000083814, ENSG00000173480, ENSG00000166770, ENSG00000108106, ENSG00000119574, ENSG00000152475, ENSG00000196724, ENSG00000121406, ENSG00000197016, ENSG00000131864, ENSG00000204524, ENSG00000182318, ENSG00000130725, ENSG00000152443, ENSG00000131848, ENSG00000083842, ENSG00000176593	6402	81	42222	1.70985	1	0.266255	24.7061
12q24.11	11	0.166692	0.0167383	ENSG00000204856, ENSG00000151164, ENSG00000111231, ENSG00000071082, ENSG00000111229, ENSG00000151148, ENSG00000173093, ENSG00000110906, ENSG00000139438, ENSG00000136051, ENSG00000135093	6402	32	42222	2.26707	1	0.264428	24.7649
2p23	7	0.106077	0.0176539	ENSG00000171094, ENSG00000138029, ENSG00000084754, ENSG00000138074, ENSG00000115216, ENSG00000084731, ENSG00000198522	6402	15	42222	3.07773	1	0.274292	25.9371
8q22	7	0.106077	0.0176539	ENSG00000132561, ENSG00000185697, ENSG00000079102, ENSG00000132541, ENSG00000164938, ENSG00000034677, ENSG00000156471	6402	15	42222	3.07773	1	0.274292	25.9371
2p13.1	10	0.151538	0.0188696	ENSG00000114978, ENSG00000065911, ENSG00000179528, ENSG00000187605, ENSG00000169618, ENSG00000169604, ENSG00000005448, ENSG00000116039, ENSG00000115289, ENSG00000114993	6402	28	42222	2.3554	1	0.287723	27.4672
9q34.3	27	0.409153	0.019671	ENSG00000188833, ENSG00000196642, ENSG00000198113, ENSG00000130653, ENSG00000180539, ENSG00000165688, ENSG00000213213, ENSG00000165689, ENSG00000176058, ENSG00000130560, ENSG00000159069, ENSG00000107263, ENSG00000160345, ENSG00000186193, ENSG00000187922, ENSG00000197355, ENSG00000107147, ENSG00000203993, ENSG00000107281, ENSG00000177943, ENSG00000165802, ENSG00000130558, ENSG00000181090, ENSG0000…	6402	114	42222	1.562	1	0.295423	28.4595
1q32	14	0.212153	0.0198276	ENSG00000158711, ENSG00000081248, ENSG00000133056, ENSG00000081277, ENSG00000143842, ENSG00000054392, ENSG00000159388, ENSG00000117280, ENSG00000117335, ENSG00000198625, ENSG00000182004, ENSG00000196352, ENSG00000196878, ENSG00000123473	6402	47	42222	1.96451	1	0.294842	28.6518
15q26.1	18	0.272769	0.0201	ENSG00000181026, ENSG00000185442, ENSG00000157823, ENSG00000182768, ENSG00000140525, ENSG00000140553, ENSG00000183208, ENSG00000140548, ENSG00000140564, ENSG00000184056, ENSG00000196547, ENSG00000139112, ENSG00000166823, ENSG00000196391, ENSG00000198901, ENSG00000166813, ENSG00000166965, ENSG00000140577	6402	67	42222	1.77183	1	0.295712	28.9854
11q25	11	0.166692	0.0208318	ENSG00000170325, ENSG00000080854, ENSG00000151502, ENSG00000166106, ENSG00000149328, ENSG00000151503, ENSG00000182667, ENSG00000204241, ENSG00000166086, ENSG00000120451, ENSG00000183715	6402	33	42222	2.19838	1	0.30218	29.8741
17q21.31	21	0.31823	0.0215795	ENSG00000204650, ENSG00000186185, ENSG00000186566, ENSG00000161692, ENSG00000120071, ENSG00000188825, ENSG00000161654, ENSG00000087152, ENSG00000091947, ENSG00000161664, ENSG00000182963, ENSG00000141699, ENSG00000125319, ENSG00000168517, ENSG00000161647, ENSG00000159314, ENSG00000068137, ENSG00000161714, ENSG00000108883, ENSG00000141349, ENSG00000186834	6402	83	42222	1.66865	1	0.30866	30.7714
14q24	5	0.0757691	0.0221416	ENSG00000187097, ENSG00000009830, ENSG00000119681, ENSG00000100650, ENSG00000100714	6402	8	42222	4.12195	1	0.312775	31.4387
17p13.2	17	0.257615	0.0234638	ENSG00000161929, ENSG00000141456, ENSG00000129197, ENSG00000183018, ENSG00000129195, ENSG00000188176, ENSG00000029725, ENSG00000212734, ENSG00000004975, ENSG00000108559, ENSG00000141503, ENSG00000167740, ENSG00000108509, ENSG00000141505, ENSG00000196388, ENSG00000087111, ENSG00000074356	6402	63	42222	1.77964	1	0.325553	32.9849
12q13.1	6	0.0909229	0.0249494	ENSG00000175189, ENSG00000134291, ENSG00000061273, ENSG00000079337, ENSG00000079387, ENSG00000111405	6402	12	42222	3.29756	1	0.339691	34.6829
14q22.2	6	0.0909229	0.0249494	ENSG00000100528, ENSG00000100532, ENSG00000100522, ENSG00000020577, ENSG00000197045, ENSG00000151812	6402	12	42222	3.29756	1	0.339691	34.6829
7q22.2	6	0.0909229	0.0249494	ENSG00000091127, ENSG00000135249, ENSG00000128536, ENSG00000142541, ENSG00000008282, ENSG00000105835	6402	12	42222	3.29756	1	0.339691	34.6829
1p13.3	17	0.257615	0.0270106	ENSG00000162650, ENSG00000134201, ENSG00000134202, ENSG00000162631, ENSG00000221986, ENSG00000134222, ENSG00000085491, ENSG00000174151, ENSG00000134255, ENSG00000121957, ENSG00000116266, ENSG00000121940, ENSG00000197106, ENSG00000085433, ENSG00000116337, ENSG00000143093, ENSG00000179902	6402	64	42222	1.75183	1	0.359487	36.9719
6q24-q25	4	0.0606152	0.0273926	ENSG00000120265, ENSG00000131016, ENSG00000118495, ENSG00000131013	6402	5	42222	5.2761	1	0.36082	37.3877
5q23-q31	4	0.0606152	0.0273926	ENSG00000119048, ENSG00000170476, ENSG00000138829, ENSG00000164171	6402	5	42222	5.2761	1	0.36082	37.3877
16p12.1	13	0.197	0.0274303	ENSG00000103472, ENSG00000103319, ENSG00000185716, ENSG00000196296, ENSG00000155714, ENSG00000188603, ENSG00000166847, ENSG00000169189, ENSG00000155592, ENSG00000103404, ENSG00000168434, ENSG00000140750, ENSG00000166851	6402	44	42222	1.94856	1	0.358514	37.4287
17q21.32	15	0.227307	0.027673	ENSG00000136504, ENSG00000108424, ENSG00000136436, ENSG00000173868, ENSG00000171863, ENSG00000178852, ENSG00000108468, ENSG00000159217, ENSG00000189120, ENSG00000141295, ENSG00000005961, ENSG00000198933, ENSG00000030582, ENSG00000170703, ENSG00000167080	6402	54	42222	1.83198	1	0.358384	37.6914
10q24.1	8	0.12123	0.0302631	ENSG00000165879, ENSG00000171160, ENSG00000181274, ENSG00000165886, ENSG00000077147, ENSG00000171307, ENSG00000142541, ENSG00000155252	6402	21	42222	2.51243	1	0.382109	40.431
12q24	8	0.12123	0.0302631	ENSG00000150967, ENSG00000122966, ENSG00000111252, ENSG00000179295, ENSG00000130787, ENSG00000110887, ENSG00000111237, ENSG00000196498	6402	21	42222	2.51243	1	0.382109	40.431
12q13.12	8	0.12123	0.0302631	ENSG00000134285, ENSG00000123352, ENSG00000174243, ENSG00000186897, ENSG00000178401, ENSG00000135451, ENSG00000139537, ENSG00000181418	6402	21	42222	2.51243	1	0.382109	40.431
15q24	8	0.12123	0.0302631	ENSG00000179335, ENSG00000140382, ENSG00000177971, ENSG00000103888, ENSG00000140386, ENSG00000185787, ENSG00000140600, ENSG00000136425	6402	21	42222	2.51243	1	0.382109	40.431
1p36.22	11	0.166692	0.0311189	ENSG00000171612, ENSG00000116661, ENSG00000142655, ENSG00000130940, ENSG00000177674, ENSG00000131697, ENSG00000162441, ENSG00000083444, ENSG00000116691, ENSG00000171603, ENSG00000215910	6402	35	42222	2.07275	1	0.387822	41.311
5q33.1	13	0.197	0.0324	ENSG00000183111, ENSG00000155846, ENSG00000145868, ENSG00000090889, ENSG00000070808, ENSG00000164296, ENSG00000145882, ENSG00000183876, ENSG00000113716, ENSG00000198624, ENSG00000164591, ENSG00000070614, ENSG00000173210	6402	45	42222	1.90526	1	0.397474	42.6056
10q24.31	7	0.106077	0.0333786	ENSG00000099194, ENSG00000107833, ENSG00000107821, ENSG00000095539, ENSG00000186862, ENSG00000107819, ENSG00000196072	6402	17	42222	2.71564	1	0.403981	43.5763
11q13.5	8	0.12123	0.038738	ENSG00000182704, ENSG00000171533, ENSG00000198382, ENSG00000062282, ENSG00000137474, ENSG00000162139, ENSG00000078124, ENSG00000171631	6402	22	42222	2.39823	1	0.449461	48.6243
12p13	16	0.242461	0.041304	ENSG00000111321, ENSG00000111669, ENSG00000118971, ENSG00000111215, ENSG00000111684, ENSG00000111319, ENSG00000111665, ENSG00000111674, ENSG00000111642, ENSG00000010626, ENSG00000111640, ENSG00000089693, ENSG00000003056, ENSG00000111266, ENSG00000159335, ENSG00000111269	6402	62	42222	1.70197	1	0.468259	50.8879
3q13.2	9	0.136384	0.0419744	ENSG00000206530, ENSG00000163608, ENSG00000163607, ENSG00000114529, ENSG00000121579, ENSG00000144848, ENSG00000144827, ENSG00000138459, ENSG00000144824	6402	27	42222	2.19838	1	0.470827	51.4636
7q36	9	0.136384	0.0419744	ENSG00000201489, ENSG00000202251, ENSG00000133619, ENSG00000164885, ENSG00000164867, ENSG00000207417, ENSG00000197150, ENSG00000157212, ENSG00000202001, ENSG00000130675, ENSG00000207025, ENSG00000105982, ENSG00000222335, ENSG00000222941, ENSG00000200651, ENSG00000223060, ENSG00000033050, ENSG00000199668	6402	27	42222	2.19838	1	0.470827	51.4636
12q24.23	7	0.106077	0.0438197	ENSG00000089220, ENSG00000111707, ENSG00000176871, ENSG00000139767, ENSG00000111737, ENSG00000088986, ENSG00000148175	6402	18	42222	2.56477	1	0.482773	53.0158
1p22.3	7	0.106077	0.0438197	ENSG00000143013, ENSG00000122432, ENSG00000117133, ENSG00000162642, ENSG00000117155, ENSG00000142867, ENSG00000171517	6402	18	42222	2.56477	1	0.482773	53.0158
13q12	8	0.12123	0.0486254	ENSG00000124172, ENSG00000205861, ENSG00000183722, ENSG00000132965, ENSG00000153989, ENSG00000027001, ENSG00000132950, ENSG00000139505	6402	23	42222	2.29396	1	0.516684	56.8417
14q31	4	0.0606152	0.048666	ENSG00000054983, ENSG00000100605, ENSG00000021645, ENSG00000165409	6402	6	42222	4.39675	1	0.513971	56.8728
2p24	5	0.0757691	0.0516809	ENSG00000079785, ENSG00000151779, ENSG00000134318, ENSG00000143878, ENSG00000134313	6402	10	42222	3.29756	1	0.532748	59.1197
15q15	5	0.0757691	0.0516809	ENSG00000137822, ENSG00000156970, ENSG00000137801, ENSG00000137880, ENSG00000137767	6402	10	42222	3.29756	1	0.532748	59.1197
1p13.2	12	0.181846	0.0520328	ENSG00000168710, ENSG00000155367, ENSG00000007341, ENSG00000081019, ENSG00000155363, ENSG00000134198, ENSG00000197852, ENSG00000175984, ENSG00000134262, ENSG00000184599, ENSG00000143079, ENSG00000118655	6402	43	42222	1.8405	1	0.532226	59.3747
20q11.21	11	0.166692	0.0613991	ENSG00000030110, ENSG00000131055, ENSG00000101337, ENSG00000215529, ENSG00000088356, ENSG00000101350, ENSG00000214078, ENSG00000149600, ENSG00000171552, ENSG00000061656, ENSG00000125971	6402	39	42222	1.86016	1	0.590757	65.6362
16q24.1	11	0.166692	0.0613991	ENSG00000131149, ENSG00000103248, ENSG00000135709, ENSG00000179219, ENSG00000197943, ENSG00000131153, ENSG00000103160, ENSG00000153786, ENSG00000140955, ENSG00000103187, ENSG00000135686	6402	39	42222	1.86016	1	0.590757	65.6362
17p13	11	0.166692	0.0613991	ENSG00000167720, ENSG00000083457, ENSG00000161960, ENSG00000179409, ENSG00000197879, ENSG00000181885, ENSG00000180626, ENSG00000108961, ENSG00000141480, ENSG00000133026, ENSG00000040531	6402	39	42222	1.86016	1	0.590757	65.6362
1p36.2-p36.1	3	0.0454614	0.0619756	ENSG00000116809, ENSG00000142599, ENSG00000000938	6402	3	42222	6.59513	1	0.591251	65.9903
6pter-p12.1	3	0.0454614	0.0619756	ENSG00000124659, ENSG00000137161, ENSG00000171467	6402	3	42222	6.59513	1	0.591251	65.9903
1p36-p35	3	0.0454614	0.0619756	ENSG00000158748, ENSG00000117308, ENSG00000157978	6402	3	42222	6.59513	1	0.591251	65.9903
20q11.22-q12	3	0.0454614	0.0619756	ENSG00000126001, ENSG00000101452, ENSG00000101447	6402	3	42222	6.59513	1	0.591251	65.9903
5q32-q34	3	0.0454614	0.0619756	ENSG00000127743, ENSG00000197043, ENSG00000113328	6402	3	42222	6.59513	1	0.591251	65.9903
2p25	6	0.0909229	0.0640996	ENSG00000130508, ENSG00000151694, ENSG00000172059, ENSG00000115750, ENSG00000171863, ENSG00000171865	6402	15	42222	2.63805	1	0.600986	67.2654
20q12-q13.1	6	0.0909229	0.0640996	ENSG00000124193, ENSG00000168734, ENSG00000118705, ENSG00000124181, ENSG00000064205, ENSG00000158296	6402	15	42222	2.63805	1	0.600986	67.2654
1p36.31	6	0.0909229	0.0640996	ENSG00000116254, ENSG00000162408, ENSG00000116273, ENSG00000158286, ENSG00000187017, ENSG00000171680	6402	15	42222	2.63805	1	0.600986	67.2654
2p22-p21	6	0.0909229	0.0640996	ENSG00000115760, ENSG00000184261, ENSG00000055917, ENSG00000084774, ENSG00000115904, ENSG00000143924	6402	15	42222	2.63805	1	0.600986	67.2654
19q13.3-q13.4	7	0.106077	0.0702107	ENSG00000129437, ENSG00000095752, ENSG00000129455, ENSG00000039650, ENSG00000087088, ENSG00000131398, ENSG00000104951	6402	20	42222	2.30829	1	0.632637	70.6879
10q21.2	5	0.0757691	0.0717308	ENSG00000182010, ENSG00000183346, ENSG00000196932, ENSG00000148572, ENSG00000072422	6402	11	42222	2.99778	1	0.637836	71.4854
20q13.2-q13.3	5	0.0757691	0.0717308	ENSG00000101204, ENSG00000130702, ENSG00000101096, ENSG00000124205, ENSG00000101150	6402	11	42222	2.99778	1	0.637836	71.4854
16q23.1	8	0.12123	0.0728161	ENSG00000103111, ENSG00000065457, ENSG00000140876, ENSG00000166822, ENSG00000205084, ENSG00000166816, ENSG00000205078, ENSG00000168928	6402	25	42222	2.11044	1	0.640617	72.0422
20q11.2-q12	4	0.0606152	0.0757401	ENSG00000053438, ENSG00000166619, ENSG00000088367, ENSG00000118707	6402	7	42222	3.76864	1	0.652733	73.4919
17q24-q25	4	0.0606152	0.0757401	ENSG00000161542, ENSG00000179604, ENSG00000177885, ENSG00000161533	6402	7	42222	3.76864	1	0.652733	73.4919
2q21.1	15	0.227307	0.0781044	ENSG00000163040, ENSG00000119729, ENSG00000152082, ENSG00000222038, ENSG00000222036, ENSG00000175582, ENSG00000222014, ENSG00000115762, ENSG00000136718, ENSG00000136699, ENSG00000169994, ENSG00000211460, ENSG00000115041, ENSG00000072135, ENSG00000152076, ENSG00000152117	6402	62	42222	1.5956	1	0.661576	74.6121
10q11.2	6	0.0909229	0.082012	ENSG00000107984, ENSG00000198964, ENSG00000185532, ENSG00000070748, ENSG00000196693, ENSG00000012779	6402	16	42222	2.47317	1	0.677335	76.3664
5q31.1	13	0.197	0.0858002	ENSG00000113615, ENSG00000113583, ENSG00000113621, ENSG00000131435, ENSG00000181904, ENSG00000120705, ENSG00000125347, ENSG00000081059, ENSG00000217128, ENSG00000152700, ENSG00000113013, ENSG00000043143, ENSG00000120738	6402	52	42222	1.64878	1	0.691678	77.9578
18p11.32	7	0.106077	0.0861897	ENSG00000079101, ENSG00000101557, ENSG00000176912, ENSG00000079134, ENSG00000067900, ENSG00000082397, ENSG00000101574	6402	21	42222	2.19838	1	0.690596	78.1155
3p24.2	7	0.106077	0.0861897	ENSG00000197885, ENSG00000151093, ENSG00000170142, ENSG00000151090, ENSG00000151092, ENSG00000174748, ENSG00000174738	6402	21	42222	2.19838	1	0.690596	78.1155
11p15.3	7	0.106077	0.0861897	ENSG00000110328, ENSG00000170242, ENSG00000101266, ENSG00000198730, ENSG00000197702, ENSG00000133816, ENSG00000175348	6402	21	42222	2.19838	1	0.690596	78.1155
11q14	5	0.0757691	0.0951216	ENSG00000054938, ENSG00000137504, ENSG00000149260, ENSG00000077514, ENSG00000137509	6402	12	42222	2.74797	1	0.725009	81.4551
10q22.1	10	0.151538	0.0972354	ENSG00000148719, ENSG00000079332, ENSG00000172731, ENSG00000107738, ENSG00000177791, ENSG00000042286, ENSG00000166220, ENSG00000198246, ENSG00000156521, ENSG00000156502	6402	37	42222	1.78247	1	0.730508	82.172
