# Supplementary material for: Ago1 Interacts with RNA Polymerase II and Binds to the Promoters of Actively Transcribed Genes in Human Cancer Cells
Source: PLoS Genet. 2013 Sep 26;9(9):e1003821. doi: 10.1371/journal.pgen.1003821 (PMC3784563; doi:10.1371/journal.pgen.1003821)
Supplement: Table S16 — Sequences for siRNAs and oligonucleotide primers. (XLSX) [file pgen.1003821.s028.xlsx]

## Sheet: Table S16
Supplemental Table 16. Sequences for siRNAs and oligonucleotide primers
siRNA	Sense (5'-3')	Antisense (5'-3')
siAgo1-2797	GCUGUUACCUCACUGGAUA[dT][dT]	UAUCCAGUGAGGUAACAGC[dT][dT]
siAgo1-456	GCCUCAGAUCUUUGGUGAU[dT][dT]	AUCACCAAAGAUCUGAGGC[dT][dT]
siAgo1-190	CUGACCUCCGCACGGGUAU[dT][dT]	AUACCCGUGCGGAGGUCAG[dT][dT]
siDicer	GCUCGAAAUCUUACGCAAA[dT][dT]	UUUGCGUAAGAUUUCGAGC[dT][dT]
siDrosha	GCCAAAUACUGAUCGACAA[dT][dT]	UUGUCGAUCAGUAUUUGGC[dT][dT]
siControl-1	ACUACUGAGUGACAGUAGA[dT][dT]	UCUACUGUCACUCAGUAGU[dT][dT]
siControl-2	CCUACCGCGUGACAGCACG[dT][dT]	CGUGCUGUCACGCGGUAGG[dT][dT]
siControl-3	CUUACGCUGAGUACUUCGA[dT][dT]	UCGAAGUACUCAGCGUAAG[dT][dT]
qRT-PCR primers	Forward (5'-3')	Reverse (5'-3')
AGO1	CAGTGGACACCAACATCACC	AAACGGTTGTCATCCCAAAG
GAPDH	TGGGTGTGAACCATGAGAAG	GTGTCGCTGTTGAAGTCAGA
DICER	CCCGGCTGAGAGAACTTACG	TGTAACTTCGACCAACACCTTTAAAT
DROSHA	GAACAGTTCAACCCCGATGTG	CTCAACTGTGCAGGGCGTATC
CLOCK	GCTCACTTCAGTTCAGCAACC	GACTGAGGGAAGGTGCTCTG
CDC25C	CGCTGCCAACCGTGTCA	CAGCCACTGTTTCTGGGTTGA
AURKB	TCCCTCTGCCCTTCAATCTG	ACGCACCCGAGTGAATGAC
CCNB1	CCCTGCTGCAACCTCCAA	TTTGTTACCAATGTCCCCAAGAG
BIRC5	GCAAAGGAAACCAACAATAAGAAGA	ATGGCACGGCGCACTT
RRM2B	GGCTCCATTCTTTCCATAACAATC	TTATGGCCTGCTCCTTTTGC
PRIM1	CCGCCAATTCCTGTGGTAAT	GGGTCAAACGTCTCCATTGAG
CCNE2	CCCAGCCAGACGGAATCC	TCCTGGGTAGTTTTCCTCTTCTTG
FGF1	GTTTAATCTGCCTCCAGGGAATT	AGTGGCCCCCGTTGCTA
SGK1	TGCAAGGAGAACATTGAACACAA	CCGGCGTGCCACAGA
IGFBP5	CATGATTCAGGGATGCTGTCA	GGCCACCCATTGGTTGAG
OLR1	CCTGGCTGCTGCGACTCT	TGCATGCCCAGCACCATA
PAX8	GCAACCATTCAACCTCCCTATG	TCCGGGACTCAGGGACTTG
MAP3K14	CACTCCGCCACGTGAAGAG	TCCTGTTTGTTTCCCGAGGTA
TGFB2	CCTCCTACAGACTTGAGTCACAACA	AATAGGCCGCATCCAAAGC
SMC1A	GCCATCAGCTTTGTGCTAGGT	CAGGTCCCGCAGGGTCTT
SMAD3	TCAACCCATTGTTGTCAAGGAA	TTTGCTCGTGTGTTTCAGAAAAC
BUB1	CGAGGTTAATCCAGCACGTATG	ACATGGCGCTCTCAGTTCCT
CDC20	GAGGGTGGCTGGGTTCCT	GCCTTGACAGCCCCTTGAT
GMFB	CCGTGCCATTCTTAAAGGCG	GCGTTGTTCGTTTCTTTGCG
ERLIN1	GTCACTGATCGGAGGAACGA	CCAGATGGCCCTCCTCAATC
RASL11A	TCGGACTACCTACTGCCCAA	CAGGAAGCGCACGATCATTG
ANAXA2	GAGACGCTGGGAAGAAGGCT	TGCACTTGGGGGTGTAGAGT
ELL2	GCTCGAGACTTACCAGAGCC	TTTTGACAAGCCCGTGGAGT
CASP3	TGCTATTGTGAGGCGGTTGT	TCACGGCCTGGGATTTCAAG
SAA2	GTGGCAGAGACCCCAATCA	GCAGAGTGAAGAGGAAGCTCAGT
E2F1	CACAGATCCCAGCCAGTCTC	GGGAAAGGCTGATGAACTCC
ChIP-seq validation primers	Forward (5'-3')	Reverse (5'-3')
Region 1	AAGCTAGGGAGTTGTTCAGCATTC	TGCAGTGGCAAGTCCATTTC
Region 2	TGTCACTTTTGCACCCTTCCT	GCGGAATTGGAAGATTCAGAAA
Region 3	GCTGCAGGCACCAGTGAA	CCTCACTTCCGCCCTCAAC
Region 4	GCCAGACAAATGCCCATTAAA	TCCACCCCCAGCAAGGA
Region 5 (RRM1)	CCGCCGGCGCTTTAG	AGCTAGTGGCTGAGGCTCTGA
Region 6	CGAGACCAAACCCCAGGAA	TGCAGATCCACACAGCTTATCAC
Region 7	CCAGCGGTGAGCAGAGTTG	GACACGGCCTCTTTGGAAAC
Region 8	TCCTTCGCCAGACAGTCAGA	GGGACCTGGCCTCACAGA
Region 9	GAGCTGGCGGGCTTTATCT	TCACAGACAGGCCCAAAACTG
Region 10	TGATTCATCCCCATCCTCTGA	GACGGGACCTCGCTCACA
Region 11	GGATGCTTTGTTTTGGCTTGA	TTCCAAGTTGTGCTCACCACTT
Region 12	AGCCCAGCCCCTTCTCTCT	GGTGTGTGAGTCTCTGCGTCTT
Region 13	CACAGCAAGGCAGGATGAGA	GCTGCCCATCTTTTCTGGAA
Region 14	CCCCACACAGTCCCCTCTTA	GGGCTGGAGTTGCTAGTTCTTG
Region 15	CCAGCAGTGGCCTGAGCTA	CTGCAGGACAGGAGGGTATTG
Region 16 (PRKCH)	GGCCATGTCTGTCTCCAGAAG	GGAAGGTGTGTCTTGTTGCACATA
Region 17	AAACCACCCCCAGAGTACACAT	GGCAAAAGGGAGGAGAATGG
Region 18	TCCCACCTCCATTGTGACAA	GTCCCCTACCAGGAGACTCATG
Region 19	GAAGGCAAAGCGGGAACAG	CACCTTCCCACCCCTCTTG
Region 20	CCTCTCCGGCTGTGTGTCA	GGAGGCAAATGGAAAGAGAACA
Region 21	CTGCGGCTCAGAGCACTTC	AGTCGAGCCCCGGTTTACTAG
Region 22 (PIK3CA)	CCTCCTCGCCTCAATTTCG	ACAATCCCCCGGAAGCA
Region 23	TCTTAAGAGTCCTGCCCAAGTGA	CAGGGCCTCTCAGTTTCCAA
Region 24 (CDC6)	GAGGTCTGAGGTCGGGATCA	ACACCACGCATAACTGCTAGAACT
Region 25	CGCCCGCATCATCGAT	ACACAGAAGCGCTACTGGAAGAC
Region 26	AGCGGCTGGTCACCTCTCT	TTCTACCTTCTGTTTCTGGGTCTTC
Region 27	CGACCCTGAGCTCATGCATA	CCAAGCCCGGGAACTGT
Additional ChIP primers	Forward (5'-3')	Reverse (5'-3')
SMC1A	CCGCGGCCAGGTTTATCT	GAGGTTCACCGCCATCATTG
SMAD3	GCGGTGACAGCACTTGGAA	CCCAGTCTGTGTTTCATGCAA
BUB1	AGCCAGTAGCTCCTCCCACTT	CAGCCAACGGCCAGGTT
CDC20	CCGAGTTCTGCATCATAAATACGA	CCGAGAACCTGCAGAAGTTCA
Neg	CAAACAAGCATAGGCATCCA	AGCGCGATCTAAGTTCCAAA
